# Supplementary material for: Xylem cell size regulation is a key adaptive response to water deficit in Eucalyptus grandis
Source: Tree Physiol. 2024 Jun 18;44(7):tpae068. doi: 10.1093/treephys/tpae068 (PMC11247191; doi:10.1093/treephys/tpae068)
Supplement: Table_S1_diameter_tpae068 [file table_s1_diameter_tpae068.zip › Table_S1_diameter_tpae068.csv]

Table S1. Change in stem diameter over 30 days for Eucalyptus grandis subjected to control and droughted conditions.
Date	Stem_diameter_mm	Plant_Nr	Reps	Treatment	Day
2021/04/23	3.96	C1	E1	C	0
2021/04/23	3.47	C2	E1	C	0
2021/04/23	3.61	C3	E1	C	0
2021/04/23	3.88	C4	E1	C	0
2021/04/23	3.85	C5	E1	C	0
2021/04/23	3.79	C6	E1	C	0
2021/04/23	3.35	C7	E1	C	0
2021/04/23	3.69	C8	E1	C	0
2021/04/23	3.64	C9	E1	C	0
2021/04/23	3.7	C10	E1	C	0
2021/04/23	3.66	C11	E1	C	0
2021/04/23	4.01	C12	E1	C	0
2021/04/23	3.65	D1	E1	D	0
2021/04/23	3.57	D2	E1	D	0
2021/04/23	4.09	D3	E1	D	0
2021/04/23	3.08	D4	E1	D	0
2021/04/23	3.33	D5	E1	D	0
2021/04/23	3.87	D6	E1	D	0
2021/04/23	3.92	D7	E1	D	0
2021/04/23	3.32	D8	E1	D	0
2021/04/23	3.48	D9	E1	D	0
2021/04/23	3.47	D10	E1	D	0
2021/04/23	3.31	D11	E1	D	0
2021/04/23	3.25	D12	E1	D	0
2021/04/26	3.96	C1	E1	C	3
2021/04/26	3.59	C2	E1	C	3
2021/04/26	3.69	C3	E1	C	3
2021/04/26	4.06	C4	E1	C	3
2021/04/26	3.95	C5	E1	C	3
2021/04/26	3.77	C6	E1	C	3
2021/04/26	3.31	C7	E1	C	3
2021/04/26	3.9	C8	E1	C	3
2021/04/26	3.74	C9	E1	C	3
2021/04/26	3.66	C10	E1	C	3
2021/04/26	3.67	C11	E1	C	3
2021/04/26	4.16	C12	E1	C	3
2021/04/26	3.72	D1	E1	D	3
2021/04/26	3.58	D2	E1	D	3
2021/04/26	3.98	D3	E1	D	3
2021/04/26	3.08	D4	E1	D	3
2021/04/26	3.39	D5	E1	D	3
2021/04/26	3.95	D6	E1	D	3
2021/04/26	3.98	D7	E1	D	3
2021/04/26	3.48	D8	E1	D	3
2021/04/26	3.51	D9	E1	D	3
2021/04/26	3.61	D10	E1	D	3
2021/04/26	3.42	D11	E1	D	3
2021/04/26	3.28	D12	E1	D	3
2021/04/29	4.08	C1	E1	C	6
2021/04/29	3.65	C2	E1	C	6
2021/04/29	3.69	C3	E1	C	6
2021/04/29	4.45	C4	E1	C	6
2021/04/29	4.25	C5	E1	C	6
2021/04/29	3.8	C6	E1	C	6
2021/04/29	3.31	C7	E1	C	6
2021/04/29	3.98	C8	E1	C	6
2021/04/29	4.01	C9	E1	C	6
2021/04/29	3.69	C10	E1	C	6
2021/04/29	4	C11	E1	C	6
2021/04/29	4.33	C12	E1	C	6
2021/04/29	3.94	D1	E1	D	6
2021/04/29	3.61	D2	E1	D	6
2021/04/29	3.98	D3	E1	D	6
2021/04/29	3.05	D4	E1	D	6
2021/04/29	3.54	D5	E1	D	6
2021/04/29	4.03	D6	E1	D	6
2021/04/29	3.9	D7	E1	D	6
2021/04/29	3.59	D8	E1	D	6
2021/04/29	3.71	D9	E1	D	6
2021/04/29	3.74	D10	E1	D	6
2021/04/29	3.37	D11	E1	D	6
2021/04/29	3.32	D12	E1	D	6
2021/05/02	4.26	C1	E1	C	9
2021/05/02	3.68	C2	E1	C	9
2021/05/02	3.86	C3	E1	C	9
2021/05/02	4.49	C4	E1	C	9
2021/05/02	4.55	C5	E1	C	9
2021/05/02	3.82	C6	E1	C	9
2021/05/02	3.34	C7	E1	C	9
2021/05/02	4.03	C8	E1	C	9
2021/05/02	3.99	C9	E1	C	9
2021/05/02	3.78	C10	E1	C	9
2021/05/02	3.99	C11	E1	C	9
2021/05/02	4.35	C12	E1	C	9
2021/05/02	4.14	D1	E1	D	9
2021/05/02	3.75	D2	E1	D	9
2021/05/02	3.88	D3	E1	D	9
2021/05/02	3.32	D4	E1	D	9
2021/05/02	3.54	D5	E1	D	9
2021/05/02	3.89	D6	E1	D	9
2021/05/02	3.83	D7	E1	D	9
2021/05/02	3.58	D8	E1	D	9
2021/05/02	3.7	D9	E1	D	9
2021/05/02	3.71	D10	E1	D	9
2021/05/02	3.4	D11	E1	D	9
2021/05/02	3.53	D12	E1	D	9
2021/05/05	4.32	C1	E1	C	12
2021/05/05	3.76	C2	E1	C	12
2021/05/05	3.92	C3	E1	C	12
2021/05/05	4.74	C4	E1	C	12
2021/05/05	4.77	C5	E1	C	12
2021/05/05	3.86	C6	E1	C	12
2021/05/05	3.49	C7	E1	C	12
2021/05/05	4.11	C8	E1	C	12
2021/05/05	4.12	C9	E1	C	12
2021/05/05	3.93	C10	E1	C	12
2021/05/05	3.94	C11	E1	C	12
2021/05/05	4.64	C12	E1	C	12
2021/05/05	4.13	D1	E1	D	12
2021/05/05	3.72	D2	E1	D	12
2021/05/05	3.99	D3	E1	D	12
2021/05/05	3.3	D4	E1	D	12
2021/05/05	3.73	D5	E1	D	12
2021/05/05	3.89	D6	E1	D	12
2021/05/05	3.93	D7	E1	D	12
2021/05/05	3.64	D8	E1	D	12
2021/05/05	3.79	D9	E1	D	12
2021/05/05	3.83	D10	E1	D	12
2021/05/05	3.47	D11	E1	D	12
2021/05/05	3.64	D12	E1	D	12
2021/05/08	4.42	C1	E1	C	15
2021/05/08	3.97	C2	E1	C	15
2021/05/08	4.05	C3	E1	C	15
2021/05/08	4.87	C4	E1	C	15
2021/05/08	4.98	C5	E1	C	15
2021/05/08	3.93	C6	E1	C	15
2021/05/08	3.58	C7	E1	C	15
2021/05/08	4.22	C8	E1	C	15
2021/05/08	4.21	C9	E1	C	15
2021/05/08	3.97	C10	E1	C	15
2021/05/08	3.99	C11	E1	C	15
2021/05/08	4.77	C12	E1	C	15
2021/05/08	4.24	D1	E1	D	15
2021/05/08	3.77	D2	E1	D	15
2021/05/08	4.02	D3	E1	D	15
2021/05/08	3.34	D4	E1	D	15
2021/05/08	3.76	D5	E1	D	15
2021/05/08	3.91	D6	E1	D	15
2021/05/08	3.93	D7	E1	D	15
2021/05/08	3.61	D8	E1	D	15
2021/05/08	3.85	D9	E1	D	15
2021/05/08	3.87	D10	E1	D	15
2021/05/08	3.43	D11	E1	D	15
2021/05/08	3.64	D12	E1	D	15
2021/05/11	4.49	C1	E1	C	18
2021/05/11	4.09	C2	E1	C	18
2021/05/11	4.11	C3	E1	C	18
2021/05/11	4.94	C4	E1	C	18
2021/05/11	5.1	C5	E1	C	18
2021/05/11	3.99	C6	E1	C	18
2021/05/11	3.63	C7	E1	C	18
2021/05/11	4.32	C8	E1	C	18
2021/05/11	4.24	C9	E1	C	18
2021/05/11	3.99	C10	E1	C	18
2021/05/11	4.07	C11	E1	C	18
2021/05/11	4.84	C12	E1	C	18
2021/05/11	4.3	D1	E1	D	18
2021/05/11	3.79	D2	E1	D	18
2021/05/11	4.05	D3	E1	D	18
2021/05/11	3.39	D4	E1	D	18
2021/05/11	3.77	D5	E1	D	18
2021/05/11	3.96	D6	E1	D	18
2021/05/11	3.92	D7	E1	D	18
2021/05/11	3.57	D8	E1	D	18
2021/05/11	3.89	D9	E1	D	18
2021/05/11	3.91	D10	E1	D	18
2021/05/11	3.47	D11	E1	D	18
2021/05/11	3.66	D12	E1	D	18
2021/05/14	4.52	C1	E1	C	21
2021/05/14	4.11	C2	E1	C	21
2021/05/14	4.15	C3	E1	C	21
2021/05/14	5.15	C4	E1	C	21
2021/05/14	5.21	C5	E1	C	21
2021/05/14	4.05	C6	E1	C	21
2021/05/14	3.63	C7	E1	C	21
2021/05/14	4.5	C8	E1	C	21
2021/05/14	4.26	C9	E1	C	21
2021/05/14	4.09	C10	E1	C	21
2021/05/14	4.14	C11	E1	C	21
2021/05/14	4.9	C12	E1	C	21
2021/05/14	4.43	D1	E1	D	21
2021/05/14	3.76	D2	E1	D	21
2021/05/14	4.11	D3	E1	D	21
2021/05/14	3.48	D4	E1	D	21
2021/05/14	3.74	D5	E1	D	21
2021/05/14	3.99	D6	E1	D	21
2021/05/14	4.02	D7	E1	D	21
2021/05/14	3.73	D8	E1	D	21
2021/05/14	3.95	D9	E1	D	21
2021/05/14	3.93	D10	E1	D	21
2021/05/14	3.46	D11	E1	D	21
2021/05/14	3.78	D12	E1	D	21
2021/05/17	4.7	C1	E1	C	24
2021/05/17	4.05	C2	E1	C	24
2021/05/17	4.19	C3	E1	C	24
2021/05/17	5.3	C4	E1	C	24
2021/05/17	5.27	C5	E1	C	24
2021/05/17	4.2	C6	E1	C	24
2021/05/17	3.8	C7	E1	C	24
2021/05/17	4.6	C8	E1	C	24
2021/05/17	4.33	C9	E1	C	24
2021/05/17	4.07	C10	E1	C	24
2021/05/17	4.23	C11	E1	C	24
2021/05/17	4.98	C12	E1	C	24
2021/05/17	4.51	D1	E1	D	24
2021/05/17	3.67	D2	E1	D	24
2021/05/17	4.09	D3	E1	D	24
2021/05/17	3.39	D4	E1	D	24
2021/05/17	3.85	D5	E1	D	24
2021/05/17	3.91	D6	E1	D	24
2021/05/17	4.05	D7	E1	D	24
2021/05/17	3.89	D8	E1	D	24
2021/05/17	4.12	D9	E1	D	24
2021/05/17	3.92	D10	E1	D	24
2021/05/17	3.47	D11	E1	D	24
2021/05/17	3.82	D12	E1	D	24
2021/05/20	4.85	C1	E1	C	27
2021/05/20	4.14	C2	E1	C	27
2021/05/20	4.32	C3	E1	C	27
2021/05/20	5.34	C4	E1	C	27
2021/05/20	5.42	C5	E1	C	27
2021/05/20	4.29	C6	E1	C	27
2021/05/20	3.87	C7	E1	C	27
2021/05/20	4.71	C8	E1	C	27
2021/05/20	4.41	C9	E1	C	27
2021/05/20	4.15	C10	E1	C	27
2021/05/20	4.31	C11	E1	C	27
2021/05/20	5.12	C12	E1	C	27
2021/05/20	4.52	D1	E1	D	27
2021/05/20	3.66	D2	E1	D	27
2021/05/20	4.07	D3	E1	D	27
2021/05/20	3.36	D4	E1	D	27
2021/05/20	3.97	D5	E1	D	27
2021/05/20	3.87	D6	E1	D	27
2021/05/20	3.99	D7	E1	D	27
2021/05/20	3.87	D8	E1	D	27
2021/05/20	4.25	D9	E1	D	27
2021/05/20	3.78	D10	E1	D	27
2021/05/20	3.42	D11	E1	D	27
2021/05/20	3.95	D12	E1	D	27
2021/05/23	5.02	C1	E1	C	30
2021/05/23	4.35	C2	E1	C	30
2021/05/23	4.33	C3	E1	C	30
2021/05/23	5.52	C4	E1	C	30
2021/05/23	5.65	C5	E1	C	30
2021/05/23	4.38	C6	E1	C	30
2021/05/23	4.01	C7	E1	C	30
2021/05/23	4.78	C8	E1	C	30
2021/05/23	4.74	C9	E1	C	30
2021/05/23	4.24	C10	E1	C	30
2021/05/23	4.5	C11	E1	C	30
2021/05/23	5.26	C12	E1	C	30
2021/05/23	4.77	D1	E1	D	30
2021/05/23	3.78	D2	E1	D	30
2021/05/23	4.13	D3	E1	D	30
2021/05/23	3.49	D4	E1	D	30
2021/05/23	4.1	D5	E1	D	30
2021/05/23	3.96	D6	E1	D	30
2021/05/23	3.98	D7	E1	D	30
2021/05/23	3.88	D8	E1	D	30
2021/05/23	4.33	D9	E1	D	30
2021/05/23	3.85	D10	E1	D	30
2021/05/23	3.44	D11	E1	D	30
2021/05/23	4.05	D12	E1	D	30
2021/07/13	3.6	C1	E2	C	0
2021/07/13	3.85	C2	E2	C	0
2021/07/13	3.51	C3	E2	C	0
2021/07/13	3.35	C4	E2	C	0
2021/07/13	3.57	C5	E2	C	0
2021/07/13	3.5	C6	E2	C	0
2021/07/13	3.58	C7	E2	C	0
2021/07/13	3.36	C8	E2	C	0
2021/07/13	3.49	C9	E2	C	0
2021/07/13	3.8	C10	E2	C	0
2021/07/13	4	C11	E2	C	0
2021/07/13	3.58	C12	E2	C	0
2021/07/13	3.74	D1	E2	D	0
2021/07/13	3.5	D2	E2	D	0
2021/07/13	3.82	D3	E2	D	0
2021/07/13	3.79	D4	E2	D	0
2021/07/13	3.37	D5	E2	D	0
2021/07/13	3.87	D6	E2	D	0
2021/07/13	3.51	D7	E2	D	0
2021/07/13	3.52	D8	E2	D	0
2021/07/13	2.98	D9	E2	D	0
2021/07/13	3.86	D10	E2	D	0
2021/07/13	3.36	D11	E2	D	0
2021/07/13	3.58	D12	E2	D	0
2021/07/16	3.65	C1	E2	C	3
2021/07/16	3.89	C2	E2	C	3
2021/07/16	3.56	C3	E2	C	3
2021/07/16	3.44	C4	E2	C	3
2021/07/16	3.61	C5	E2	C	3
2021/07/16	3.57	C6	E2	C	3
2021/07/16	3.61	C7	E2	C	3
2021/07/16	3.43	C8	E2	C	3
2021/07/16	3.51	C9	E2	C	3
2021/07/16	3.82	C10	E2	C	3
2021/07/16	4.08	C11	E2	C	3
2021/07/16	3.68	C12	E2	C	3
2021/07/16	3.88	D1	E2	D	3
2021/07/16	3.52	D2	E2	D	3
2021/07/16	3.81	D3	E2	D	3
2021/07/16	3.83	D4	E2	D	3
2021/07/16	3.4	D5	E2	D	3
2021/07/16	3.86	D6	E2	D	3
2021/07/16	3.55	D7	E2	D	3
2021/07/16	3.52	D8	E2	D	3
2021/07/16	3.02	D9	E2	D	3
2021/07/16	3.83	D10	E2	D	3
2021/07/16	3.43	D11	E2	D	3
2021/07/16	3.57	D12	E2	D	3
2021/07/19	3.81	C1	E2	C	6
2021/07/19	3.96	C2	E2	C	6
2021/07/19	3.62	C3	E2	C	6
2021/07/19	3.75	C4	E2	C	6
2021/07/19	3.77	C5	E2	C	6
2021/07/19	3.68	C6	E2	C	6
2021/07/19	3.63	C7	E2	C	6
2021/07/19	3.47	C8	E2	C	6
2021/07/19	3.58	C9	E2	C	6
2021/07/19	3.87	C10	E2	C	6
2021/07/19	4.1	C11	E2	C	6
2021/07/19	3.78	C12	E2	C	6
2021/07/19	3.99	D1	E2	D	6
2021/07/19	3.53	D2	E2	D	6
2021/07/19	3.85	D3	E2	D	6
2021/07/19	3.86	D4	E2	D	6
2021/07/19	3.41	D5	E2	D	6
2021/07/19	3.96	D6	E2	D	6
2021/07/19	3.57	D7	E2	D	6
2021/07/19	3.69	D8	E2	D	6
2021/07/19	3.18	D9	E2	D	6
2021/07/19	3.81	D10	E2	D	6
2021/07/19	3.44	D11	E2	D	6
2021/07/19	3.63	D12	E2	D	6
2021/07/22	3.85	C1	E2	C	9
2021/07/22	4.01	C2	E2	C	9
2021/07/22	3.68	C3	E2	C	9
2021/07/22	3.89	C4	E2	C	9
2021/07/22	3.9	C5	E2	C	9
2021/07/22	3.73	C6	E2	C	9
2021/07/22	3.71	C7	E2	C	9
2021/07/22	3.51	C8	E2	C	9
2021/07/22	3.66	C9	E2	C	9
2021/07/22	3.88	C10	E2	C	9
2021/07/22	4.22	C11	E2	C	9
2021/07/22	4.03	C12	E2	C	9
2021/07/22	4.11	D1	E2	D	9
2021/07/22	3.58	D2	E2	D	9
2021/07/22	3.88	D3	E2	D	9
2021/07/22	3.89	D4	E2	D	9
2021/07/22	3.53	D5	E2	D	9
2021/07/22	4.04	D6	E2	D	9
2021/07/22	3.6	D7	E2	D	9
2021/07/22	3.82	D8	E2	D	9
2021/07/22	3.35	D9	E2	D	9
2021/07/22	3.95	D10	E2	D	9
2021/07/22	3.44	D11	E2	D	9
2021/07/22	3.69	D12	E2	D	9
2021/07/25	3.95	C1	E2	C	12
2021/07/25	4.05	C2	E2	C	12
2021/07/25	3.67	C3	E2	C	12
2021/07/25	4.18	C4	E2	C	12
2021/07/25	4.01	C5	E2	C	12
2021/07/25	3.76	C6	E2	C	12
2021/07/25	3.74	C7	E2	C	12
2021/07/25	3.57	C8	E2	C	12
2021/07/25	3.79	C9	E2	C	12
2021/07/25	3.9	C10	E2	C	12
2021/07/25	4.36	C11	E2	C	12
2021/07/25	4.2	C12	E2	C	12
2021/07/25	4.25	D1	E2	D	12
2021/07/25	3.62	D2	E2	D	12
2021/07/25	3.89	D3	E2	D	12
2021/07/25	3.91	D4	E2	D	12
2021/07/25	3.58	D5	E2	D	12
2021/07/25	4.1	D6	E2	D	12
2021/07/25	3.56	D7	E2	D	12
2021/07/25	3.91	D8	E2	D	12
2021/07/25	3.47	D9	E2	D	12
2021/07/25	4.06	D10	E2	D	12
2021/07/25	3.44	D11	E2	D	12
2021/07/25	3.72	D12	E2	D	12
2021/07/28	4.02	C1	E2	C	15
2021/07/28	4.01	C2	E2	C	15
2021/07/28	3.72	C3	E2	C	15
2021/07/28	4.37	C4	E2	C	15
2021/07/28	4.11	C5	E2	C	15
2021/07/28	3.75	C6	E2	C	15
2021/07/28	3.75	C7	E2	C	15
2021/07/28	3.65	C8	E2	C	15
2021/07/28	3.81	C9	E2	C	15
2021/07/28	3.98	C10	E2	C	15
2021/07/28	4.31	C11	E2	C	15
2021/07/28	4.3	C12	E2	C	15
2021/07/28	4.31	D1	E2	D	15
2021/07/28	3.62	D2	E2	D	15
2021/07/28	3.88	D3	E2	D	15
2021/07/28	3.93	D4	E2	D	15
2021/07/28	3.57	D5	E2	D	15
2021/07/28	4.06	D6	E2	D	15
2021/07/28	3.62	D7	E2	D	15
2021/07/28	3.93	D8	E2	D	15
2021/07/28	3.59	D9	E2	D	15
2021/07/28	4.14	D10	E2	D	15
2021/07/28	3.51	D11	E2	D	15
2021/07/28	3.73	D12	E2	D	15
2021/07/31	4.22	C1	E2	C	18
2021/07/31	4.13	C2	E2	C	18
2021/07/31	3.85	C3	E2	C	18
2021/07/31	4.58	C4	E2	C	18
2021/07/31	4.33	C5	E2	C	18
2021/07/31	3.93	C6	E2	C	18
2021/07/31	3.76	C7	E2	C	18
2021/07/31	3.73	C8	E2	C	18
2021/07/31	3.9	C9	E2	C	18
2021/07/31	4.05	C10	E2	C	18
2021/07/31	4.34	C11	E2	C	18
2021/07/31	4.51	C12	E2	C	18
2021/07/31	4.41	D1	E2	D	18
2021/07/31	3.75	D2	E2	D	18
2021/07/31	3.85	D3	E2	D	18
2021/07/31	3.94	D4	E2	D	18
2021/07/31	3.61	D5	E2	D	18
2021/07/31	4.14	D6	E2	D	18
2021/07/31	3.72	D7	E2	D	18
2021/07/31	4.03	D8	E2	D	18
2021/07/31	3.71	D9	E2	D	18
2021/07/31	4.22	D10	E2	D	18
2021/07/31	3.54	D11	E2	D	18
2021/07/31	3.78	D12	E2	D	18
2021/08/03	4.29	C1	E2	C	21
2021/08/03	4.17	C2	E2	C	21
2021/08/03	3.89	C3	E2	C	21
2021/08/03	4.79	C4	E2	C	21
2021/08/03	4.34	C5	E2	C	21
2021/08/03	3.95	C6	E2	C	21
2021/08/03	3.76	C7	E2	C	21
2021/08/03	3.8	C8	E2	C	21
2021/08/03	4.03	C9	E2	C	21
2021/08/03	4.08	C10	E2	C	21
2021/08/03	4.34	C11	E2	C	21
2021/08/03	4.61	C12	E2	C	21
2021/08/03	4.45	D1	E2	D	21
2021/08/03	3.78	D2	E2	D	21
2021/08/03	3.9	D3	E2	D	21
2021/08/03	3.94	D4	E2	D	21
2021/08/03	3.6	D5	E2	D	21
2021/08/03	4.1	D6	E2	D	21
2021/08/03	3.69	D7	E2	D	21
2021/08/03	4.09	D8	E2	D	21
2021/08/03	3.99	D9	E2	D	21
2021/08/03	4.26	D10	E2	D	21
2021/08/03	3.56	D11	E2	D	21
2021/08/03	3.79	D12	E2	D	21
2021/08/06	4.33	C1	E2	C	24
2021/08/06	4.23	C2	E2	C	24
2021/08/06	4.02	C3	E2	C	24
2021/08/06	4.93	C4	E2	C	24
2021/08/06	4.53	C5	E2	C	24
2021/08/06	3.97	C6	E2	C	24
2021/08/06	3.85	C7	E2	C	24
2021/08/06	3.82	C8	E2	C	24
2021/08/06	4.09	C9	E2	C	24
2021/08/06	4.14	C10	E2	C	24
2021/08/06	4.51	C11	E2	C	24
2021/08/06	4.88	C12	E2	C	24
2021/08/06	4.48	D1	E2	D	24
2021/08/06	3.84	D2	E2	D	24
2021/08/06	3.87	D3	E2	D	24
2021/08/06	3.95	D4	E2	D	24
2021/08/06	3.69	D5	E2	D	24
2021/08/06	4.06	D6	E2	D	24
2021/08/06	3.7	D7	E2	D	24
2021/08/06	4.23	D8	E2	D	24
2021/08/06	4.1	D9	E2	D	24
2021/08/06	4.3	D10	E2	D	24
2021/08/06	3.51	D11	E2	D	24
2021/08/06	3.81	D12	E2	D	24
2021/08/09	4.43	C1	E2	C	27
2021/08/09	4.28	C2	E2	C	27
2021/08/09	4.09	C3	E2	C	27
2021/08/09	4.97	C4	E2	C	27
2021/08/09	4.59	C5	E2	C	27
2021/08/09	4.11	C6	E2	C	27
2021/08/09	3.86	C7	E2	C	27
2021/08/09	3.83	C8	E2	C	27
2021/08/09	4.17	C9	E2	C	27
2021/08/09	4.26	C10	E2	C	27
2021/08/09	4.53	C11	E2	C	27
2021/08/09	4.98	C12	E2	C	27
2021/08/09	4.54	D1	E2	D	27
2021/08/09	3.85	D2	E2	D	27
2021/08/09	3.79	D3	E2	D	27
2021/08/09	3.96	D4	E2	D	27
2021/08/09	3.74	D5	E2	D	27
2021/08/09	4.14	D6	E2	D	27
2021/08/09	3.74	D7	E2	D	27
2021/08/09	4.38	D8	E2	D	27
2021/08/09	4.14	D9	E2	D	27
2021/08/09	4.38	D10	E2	D	27
2021/08/09	3.54	D11	E2	D	27
2021/08/09	3.88	D12	E2	D	27
2021/08/12	4.62	C1	E2	C	30
2021/08/12	4.39	C2	E2	C	30
2021/08/12	4.13	C3	E2	C	30
2021/08/12	4.99	C4	E2	C	30
2021/08/12	4.66	C5	E2	C	30
2021/08/12	4.15	C6	E2	C	30
2021/08/12	3.87	C7	E2	C	30
2021/08/12	3.84	C8	E2	C	30
2021/08/12	4.23	C9	E2	C	30
2021/08/12	4.29	C10	E2	C	30
2021/08/12	4.58	C11	E2	C	30
2021/08/12	5.12	C12	E2	C	30
2021/08/12	4.61	D1	E2	D	30
2021/08/12	3.94	D2	E2	D	30
2021/08/12	3.82	D3	E2	D	30
2021/08/12	3.97	D4	E2	D	30
2021/08/12	3.72	D5	E2	D	30
2021/08/12	4.12	D6	E2	D	30
2021/08/12	3.74	D7	E2	D	30
2021/08/12	4.45	D8	E2	D	30
2021/08/12	4.23	D9	E2	D	30
2021/08/12	4.48	D10	E2	D	30
2021/08/12	3.48	D11	E2	D	30
2021/08/12	3.88	D12	E2	D	30
2022/10/22	3.88	C1	E3	C	0
2022/10/22	4.06	C2	E3	C	0
2022/10/22	3.4	C3	E3	C	0
2022/10/22	3.26	C4	E3	C	0
2022/10/22	3.81	C5	E3	C	0
2022/10/22	3.94	C6	E3	C	0
2022/10/22	3.93	C7	E3	C	0
2022/10/22	3.23	C8	E3	C	0
2022/10/22	3.46	C9	E3	C	0
2022/10/22	4.69	C10	E3	C	0
2022/10/22	3.76	C11	E3	C	0
2022/10/22	3.74	C12	E3	C	0
2022/10/22	3.23	D1	E3	D	0
2022/10/22	2.88	D2	E3	D	0
2022/10/22	3.04	D3	E3	D	0
2022/10/22	2.79	D4	E3	D	0
2022/10/22	3.47	D5	E3	D	0
2022/10/22	3.82	D6	E3	D	0
2022/10/22	3.41	D7	E3	D	0
2022/10/22	3.33	D8	E3	D	0
2022/10/22	3.06	D9	E3	D	0
2022/10/22	3.81	D10	E3	D	0
2022/10/22	3.32	D11	E3	D	0
2022/10/22	3.12	D12	E3	D	0
2022/10/25	4.13	C1	E3	C	3
2022/10/25	4.14	C2	E3	C	3
2022/10/25	3.47	C3	E3	C	3
2022/10/25	3.38	C4	E3	C	3
2022/10/25	4.08	C5	E3	C	3
2022/10/25	4.13	C6	E3	C	3
2022/10/25	4	C7	E3	C	3
2022/10/25	3.49	C8	E3	C	3
2022/10/25	3.76	C9	E3	C	3
2022/10/25	4.8	C10	E3	C	3
2022/10/25	3.86	C11	E3	C	3
2022/10/25	3.93	C12	E3	C	3
2022/10/25	3.58	D1	E3	D	3
2022/10/25	2.97	D2	E3	D	3
2022/10/25	3.33	D3	E3	D	3
2022/10/25	2.89	D4	E3	D	3
2022/10/25	3.47	D5	E3	D	3
2022/10/25	3.93	D6	E3	D	3
2022/10/25	3.45	D7	E3	D	3
2022/10/25	3.46	D8	E3	D	3
2022/10/25	3.36	D9	E3	D	3
2022/10/25	3.87	D10	E3	D	3
2022/10/25	3.49	D11	E3	D	3
2022/10/25	3.22	D12	E3	D	3
2022/10/28	4.23	C1	E3	C	6
2022/10/28	4.16	C2	E3	C	6
2022/10/28	3.56	C3	E3	C	6
2022/10/28	3.68	C4	E3	C	6
2022/10/28	4.36	C5	E3	C	6
2022/10/28	4.17	C6	E3	C	6
2022/10/28	4.12	C7	E3	C	6
2022/10/28	3.55	C8	E3	C	6
2022/10/28	3.91	C9	E3	C	6
2022/10/28	4.78	C10	E3	C	6
2022/10/28	3.93	C11	E3	C	6
2022/10/28	4.01	C12	E3	C	6
2022/10/28	3.5	D1	E3	D	6
2022/10/28	3.02	D2	E3	D	6
2022/10/28	3.3	D3	E3	D	6
2022/10/28	2.99	D4	E3	D	6
2022/10/28	3.45	D5	E3	D	6
2022/10/28	3.91	D6	E3	D	6
2022/10/28	3.39	D7	E3	D	6
2022/10/28	3.51	D8	E3	D	6
2022/10/28	3.45	D9	E3	D	6
2022/10/28	3.88	D10	E3	D	6
2022/10/28	3.55	D11	E3	D	6
2022/10/28	3.22	D12	E3	D	6
2022/10/31	4.38	C1	E3	C	9
2022/10/31	4.16	C2	E3	C	9
2022/10/31	3.59	C3	E3	C	9
2022/10/31	3.78	C4	E3	C	9
2022/10/31	4.58	C5	E3	C	9
2022/10/31	4.21	C6	E3	C	9
2022/10/31	4.19	C7	E3	C	9
2022/10/31	3.61	C8	E3	C	9
2022/10/31	4.01	C9	E3	C	9
2022/10/31	4.77	C10	E3	C	9
2022/10/31	3.93	C11	E3	C	9
2022/10/31	4.09	C12	E3	C	9
2022/10/31	3.53	D1	E3	D	9
2022/10/31	3.04	D2	E3	D	9
2022/10/31	3.32	D3	E3	D	9
2022/10/31	3.08	D4	E3	D	9
2022/10/31	3.55	D5	E3	D	9
2022/10/31	4.01	D6	E3	D	9
2022/10/31	3.39	D7	E3	D	9
2022/10/31	3.59	D8	E3	D	9
2022/10/31	3.55	D9	E3	D	9
2022/10/31	3.92	D10	E3	D	9
2022/10/31	3.53	D11	E3	D	9
2022/10/31	3.21	D12	E3	D	9
2022/11/03	4.54	C1	E3	C	12
2022/11/03	4.21	C2	E3	C	12
2022/11/03	3.67	C3	E3	C	12
2022/11/03	4.16	C4	E3	C	12
2022/11/03	4.91	C5	E3	C	12
2022/11/03	4.27	C6	E3	C	12
2022/11/03	4.29	C7	E3	C	12
2022/11/03	3.83	C8	E3	C	12
2022/11/03	4.17	C9	E3	C	12
2022/11/03	4.81	C10	E3	C	12
2022/11/03	4	C11	E3	C	12
2022/11/03	4.21	C12	E3	C	12
2022/11/03	3.61	D1	E3	D	12
2022/11/03	3.04	D2	E3	D	12
2022/11/03	3.34	D3	E3	D	12
2022/11/03	3.13	D4	E3	D	12
2022/11/03	3.59	D5	E3	D	12
2022/11/03	4.17	D6	E3	D	12
2022/11/03	3.37	D7	E3	D	12
2022/11/03	3.67	D8	E3	D	12
2022/11/03	3.68	D9	E3	D	12
2022/11/03	3.99	D10	E3	D	12
2022/11/03	3.57	D11	E3	D	12
2022/11/03	3.2	D12	E3	D	12
2022/11/06	4.6	C1	E3	C	15
2022/11/06	4.24	C2	E3	C	15
2022/11/06	3.72	C3	E3	C	15
2022/11/06	4.25	C4	E3	C	15
2022/11/06	5.03	C5	E3	C	15
2022/11/06	4.41	C6	E3	C	15
2022/11/06	4.35	C7	E3	C	15
2022/11/06	4.06	C8	E3	C	15
2022/11/06	4.36	C9	E3	C	15
2022/11/06	4.85	C10	E3	C	15
2022/11/06	4.05	C11	E3	C	15
2022/11/06	4.43	C12	E3	C	15
2022/11/06	3.71	D1	E3	D	15
2022/11/06	3.04	D2	E3	D	15
2022/11/06	3.38	D3	E3	D	15
2022/11/06	3.18	D4	E3	D	15
2022/11/06	3.62	D5	E3	D	15
2022/11/06	4.09	D6	E3	D	15
2022/11/06	3.45	D7	E3	D	15
2022/11/06	3.97	D8	E3	D	15
2022/11/06	3.76	D9	E3	D	15
2022/11/06	3.99	D10	E3	D	15
2022/11/06	3.57	D11	E3	D	15
2022/11/06	3.28	D12	E3	D	15
2022/11/09	4.73	C1	E3	C	18
2022/11/09	4.44	C2	E3	C	18
2022/11/09	3.92	C3	E3	C	18
2022/11/09	4.53	C4	E3	C	18
2022/11/09	5.15	C5	E3	C	18
2022/11/09	4.56	C6	E3	C	18
2022/11/09	4.44	C7	E3	C	18
2022/11/09	4.32	C8	E3	C	18
2022/11/09	4.5	C9	E3	C	18
2022/11/09	4.92	C10	E3	C	18
2022/11/09	4.07	C11	E3	C	18
2022/11/09	4.67	C12	E3	C	18
2022/11/09	3.96	D1	E3	D	18
2022/11/09	3.07	D2	E3	D	18
2022/11/09	3.37	D3	E3	D	18
2022/11/09	3.31	D4	E3	D	18
2022/11/09	3.71	D5	E3	D	18
2022/11/09	4.19	D6	E3	D	18
2022/11/09	3.53	D7	E3	D	18
2022/11/09	4.15	D8	E3	D	18
2022/11/09	3.96	D9	E3	D	18
2022/11/09	4.05	D10	E3	D	18
2022/11/09	3.67	D11	E3	D	18
2022/11/09	3.39	D12	E3	D	18
2022/11/12	4.84	C1	E3	C	21
2022/11/12	4.46	C2	E3	C	21
2022/11/12	3.95	C3	E3	C	21
2022/11/12	4.84	C4	E3	C	21
2022/11/12	5.46	C5	E3	C	21
2022/11/12	4.73	C6	E3	C	21
2022/11/12	4.55	C7	E3	C	21
2022/11/12	4.53	C8	E3	C	21
2022/11/12	4.59	C9	E3	C	21
2022/11/12	4.99	C10	E3	C	21
2022/11/12	4.24	C11	E3	C	21
2022/11/12	4.89	C12	E3	C	21
2022/11/12	3.9	D1	E3	D	21
2022/11/12	3.09	D2	E3	D	21
2022/11/12	3.41	D3	E3	D	21
2022/11/12	3.39	D4	E3	D	21
2022/11/12	3.74	D5	E3	D	21
2022/11/12	4.21	D6	E3	D	21
2022/11/12	3.49	D7	E3	D	21
2022/11/12	4.17	D8	E3	D	21
2022/11/12	4.03	D9	E3	D	21
2022/11/12	4.1	D10	E3	D	21
2022/11/12	3.74	D11	E3	D	21
2022/11/12	3.28	D12	E3	D	21
2022/11/15	5.04	C1	E3	C	24
2022/11/15	4.51	C2	E3	C	24
2022/11/15	4	C3	E3	C	24
2022/11/15	5.04	C4	E3	C	24
2022/11/15	5.72	C5	E3	C	24
2022/11/15	4.58	C6	E3	C	24
2022/11/15	4.58	C7	E3	C	24
2022/11/15	4.54	C8	E3	C	24
2022/11/15	4.73	C9	E3	C	24
2022/11/15	5.04	C10	E3	C	24
2022/11/15	4.3	C11	E3	C	24
2022/11/15	5.1	C12	E3	C	24
2022/11/15	4.15	D1	E3	D	24
2022/11/15	3.09	D2	E3	D	24
2022/11/15	3.47	D3	E3	D	24
2022/11/15	3.39	D4	E3	D	24
2022/11/15	3.78	D5	E3	D	24
2022/11/15	4.26	D6	E3	D	24
2022/11/15	3.62	D7	E3	D	24
2022/11/15	4.27	D8	E3	D	24
2022/11/15	4.11	D9	E3	D	24
2022/11/15	4.08	D10	E3	D	24
2022/11/15	3.78	D11	E3	D	24
2022/11/15	3.35	D12	E3	D	24
2022/11/18	5.16	C1	E3	C	27
2022/11/18	4.53	C2	E3	C	27
2022/11/18	4.04	C3	E3	C	27
2022/11/18	5.15	C4	E3	C	27
2022/11/18	6.03	C5	E3	C	27
2022/11/18	4.62	C6	E3	C	27
2022/11/18	4.58	C7	E3	C	27
2022/11/18	4.7	C8	E3	C	27
2022/11/18	4.83	C9	E3	C	27
2022/11/18	5.04	C10	E3	C	27
2022/11/18	4.4	C11	E3	C	27
2022/11/18	5.16	C12	E3	C	27
2022/11/18	4.26	D1	E3	D	27
2022/11/18	3.19	D2	E3	D	27
2022/11/18	3.48	D3	E3	D	27
2022/11/18	3.42	D4	E3	D	27
2022/11/18	3.82	D5	E3	D	27
2022/11/18	4.33	D6	E3	D	27
2022/11/18	3.63	D7	E3	D	27
2022/11/18	4.35	D8	E3	D	27
2022/11/18	4.19	D9	E3	D	27
2022/11/18	4.16	D10	E3	D	27
2022/11/18	3.86	D11	E3	D	27
2022/11/18	3.42	D12	E3	D	27
2022/11/21	5.3	C1	E3	C	30
2022/11/21	4.64	C2	E3	C	30
2022/11/21	4.17	C3	E3	C	30
2022/11/21	5.26	C4	E3	C	30
2022/11/21	6.24	C5	E3	C	30
2022/11/21	4.81	C6	E3	C	30
2022/11/21	4.68	C7	E3	C	30
2022/11/21	4.92	C8	E3	C	30
2022/11/21	4.94	C9	E3	C	30
2022/11/21	5.04	C10	E3	C	30
2022/11/21	4.49	C11	E3	C	30
2022/11/21	5.31	C12	E3	C	30
2022/11/21	4.26	D1	E3	D	30
2022/11/21	3.2	D2	E3	D	30
2022/11/21	3.56	D3	E3	D	30
2022/11/21	3.49	D4	E3	D	30
2022/11/21	3.91	D5	E3	D	30
2022/11/21	4.34	D6	E3	D	30
2022/11/21	3.64	D7	E3	D	30
2022/11/21	4.27	D8	E3	D	30
2022/11/21	4.32	D9	E3	D	30
2022/11/21	4.21	D10	E3	D	30
2022/11/21	3.89	D11	E3	D	30
2022/11/21	3.56	D12	E3	D	30
