# Supplementary material for: Xylem cell size regulation is a key adaptive response to water deficit in Eucalyptus grandis
Source: Tree Physiol. 2024 Jun 18;44(7):tpae068. doi: 10.1093/treephys/tpae068 (PMC11247191; doi:10.1093/treephys/tpae068)
Supplement: Table_S2_height_tpae068 [file table_s2_height_tpae068.zip › Table_S2_height_tpae068.csv]

Table S2. Change in Eucalyptus grandis height over 30 days between control and droughted conditions.
Start_Date	End_Date	Initial_height_cm	Final_height_cm	Change_height_cm	Plant_Nr	Treatment
2021/04/23	2022/05/23	30	52	22	C1	C
2021/04/23	2022/05/23	30	43	13	C2	C
2021/04/23	2022/05/23	30	51.5	21.5	C3	C
2021/04/23	2022/05/23	30	47	17	C4	C
2021/04/23	2022/05/23	30	44.5	14.5	C5	C
2021/04/23	2022/05/23	30	44	14	C6	C
2021/04/23	2022/05/23	30	42.5	12.5	C7	C
2021/04/23	2022/05/23	30	53.5	23.5	C8	C
2021/04/23	2022/05/23	30	44	14	C9	C
2021/04/23	2022/05/23	30	40.5	10.5	C10	C
2021/04/23	2022/05/23	30	43.5	13.5	C11	C
2021/04/23	2022/05/23	30	44.5	14.5	C12	C
2021/04/23	2022/05/23	30	37.5	7.5	D1	D
2021/04/23	2022/05/23	30	39	9	D2	D
2021/04/23	2022/05/23	30	39	9	D3	D
2021/04/23	2022/05/23	30	44	14	D4	D
2021/04/23	2022/05/23	30	41	11	D5	D
2021/04/23	2022/05/23	30	39	9	D6	D
2021/04/23	2022/05/23	30	38	8	D7	D
2021/04/23	2022/05/23	30	34	4	D8	D
2021/04/23	2022/05/23	30	38	8	D9	D
2021/04/23	2022/05/23	30	39	9	D10	D
2021/04/23	2022/05/23	30	36.5	6.5	D11	D
2021/04/23	2022/05/23	30	38.5	8.5	D12	D
2021/07/13	2022/08/12	30	49	19	C1	C
2021/07/13	2022/08/12	30	43.5	13.5	C2	C
2021/07/13	2022/08/12	30	42	12	C3	C
2021/07/13	2022/08/12	30	51	21	C4	C
2021/07/13	2022/08/12	30	44	14	C5	C
2021/07/13	2022/08/12	30	44	14	C6	C
2021/07/13	2022/08/12	30	42	12	C7	C
2021/07/13	2022/08/12	30	40.5	10.5	C8	C
2021/07/13	2022/08/12	30	43.5	13.5	C9	C
2021/07/13	2022/08/12	30	40	10	C10	C
2021/07/13	2022/08/12	30	42	12	C11	C
2021/07/13	2022/08/12	30	46	16	C12	C
2021/07/13	2022/08/12	30	37.5	7.5	D1	D
2021/07/13	2022/08/12	30	40.5	10.5	D2	D
2021/07/13	2022/08/12	30	33.5	3.5	D3	D
2021/07/13	2022/08/12	30	39.5	9.5	D4	D
2021/07/13	2022/08/12	30	39	9	D5	D
2021/07/13	2022/08/12	30	34	4	D6	D
2021/07/13	2022/08/12	30	35.5	5.5	D7	D
2021/07/13	2022/08/12	30	38	8	D8	D
2021/07/13	2022/08/12	30	36.5	6.5	D9	D
2021/07/13	2022/08/12	30	36.5	6.5	D10	D
2021/07/13	2022/08/12	30	34	4	D11	D
2021/07/13	2022/08/12	30	33.5	3.5	D12	D
2022/10/22	2022/11/21	30	43	13	C1	C
2022/10/22	2022/11/21	30	42	12	C2	C
2022/10/22	2022/11/21	30	42	12	C3	C
2022/10/22	2022/11/21	30	49.5	19.5	C4	C
2022/10/22	2022/11/21	30	56	26	C5	C
2022/10/22	2022/11/21	30	47	17	C6	C
2022/10/22	2022/11/21	30	42.5	12.5	C7	C
2022/10/22	2022/11/21	30	45.5	15.5	C8	C
2022/10/22	2022/11/21	30	49	19	C9	C
2022/10/22	2022/11/21	30	43	13	C10	C
2022/10/22	2022/11/21	30	46.5	16.5	C11	C
2022/10/22	2022/11/21	30	45	15	C12	C
2022/10/22	2022/11/21	30	36	6	D1	D
2022/10/22	2022/11/21	30	40	10	D2	D
2022/10/22	2022/11/21	30	34.5	4.5	D3	D
2022/10/22	2022/11/21	30	40	10	D4	D
2022/10/22	2022/11/21	30	38	8	D5	D
2022/10/22	2022/11/21	30	39.5	9.5	D6	D
2022/10/22	2022/11/21	30	36.5	6.5	D7	D
2022/10/22	2022/11/21	30	37	7	D8	D
2022/10/22	2022/11/21	30	38	8	D9	D
2022/10/22	2022/11/21	30	36	6	D10	D
2022/10/22	2022/11/21	30	36.5	6.5	D11	D
2022/10/22	2022/11/21	30	36.5	6.5	D12	D
