# Supplementary material for: Xylem cell size regulation is a key adaptive response to water deficit in Eucalyptus grandis
Source: Tree Physiol. 2024 Jun 18;44(7):tpae068. doi: 10.1093/treephys/tpae068 (PMC11247191; doi:10.1093/treephys/tpae068)
Supplement: Table_S3_gsw_tpae068 [file table_s3_gsw_tpae068.zip › Table_S3_gsw_tpae068.csv]

Table S3. Stomatal conductance over 30 days for Eucalyptus grandis subject to control and droughted conditions.
Date	Plant_Nr	Day	Treatment	gsw
2021/04/23	C10E1	0	C	0.86241
2021/04/23	C11E1	0	C	0.485658667
2021/04/23	C12E1	0	C	0.821045667
2021/04/23	C1E1	0	C	0.479164333
2021/04/23	C2E1	0	C	0.389955
2021/04/23	C3E1	0	C	0.548992
2021/04/23	C4E1	0	C	0.841404
2021/04/23	C5E1	0	C	0.640529333
2021/04/23	C6E1	0	C	0.667386333
2021/04/23	C7E1	0	C	0.684466333
2021/04/23	C8E1	0	C	0.390012667
2021/04/23	C9E1	0	C	0.684534
2021/04/23	D10E1	0	D	0.693243
2021/04/23	D11E1	0	D	0.26792
2021/04/23	D12E1	0	D	0.83499
2021/04/23	D1E1	0	D	0.819262333
2021/04/23	D2E1	0	D	0.380395
2021/04/23	D3E1	0	D	0.286728
2021/04/23	D4E1	0	D	0.296686667
2021/04/23	D5E1	0	D	0.384990333
2021/04/23	D6E1	0	D	0.960992333
2021/04/23	D7E1	0	D	0.326375667
2021/04/23	D8E1	0	D	0.507358333
2021/04/23	D9E1	0	D	0.490870333
2021/04/25	C10E1	2	C	0.349429333
2021/04/25	C11E1	2	C	0.353786333
2021/04/25	C12E1	2	C	0.677233667
2021/04/25	C1E1	2	C	0.558457
2021/04/25	C2E1	2	C	0.451320667
2021/04/25	C3E1	2	C	0.501175333
2021/04/25	C4E1	2	C	0.833705
2021/04/25	C5E1	2	C	0.665650333
2021/04/25	C6E1	2	C	0.349781333
2021/04/25	C7E1	2	C	0.424896
2021/04/25	C8E1	2	C	0.445553333
2021/04/25	C9E1	2	C	0.536979667
2021/04/25	D10E1	2	D	0.405611333
2021/04/25	D11E1	2	D	0.249838
2021/04/25	D12E1	2	D	0.380303667
2021/04/25	D1E1	2	D	0.738252
2021/04/25	D2E1	2	D	0.402175
2021/04/25	D3E1	2	D	0.051303667
2021/04/25	D4E1	2	D	0.366574667
2021/04/25	D5E1	2	D	0.429327667
2021/04/25	D6E1	2	D	0.725196667
2021/04/25	D7E1	2	D	0.356474667
2021/04/25	D8E1	2	D	0.504556333
2021/04/25	D9E1	2	D	0.495315333
2021/04/27	C10E1	4	C	0.499095333
2021/04/27	C11E1	4	C	0.640305
2021/04/27	C12E1	4	C	0.792873667
2021/04/27	C1E1	4	C	0.713148667
2021/04/27	C2E1	4	C	0.545749
2021/04/27	C3E1	4	C	0.602574
2021/04/27	C4E1	4	C	1.116859333
2021/04/27	C5E1	4	C	0.792219
2021/04/27	C6E1	4	C	0.419571667
2021/04/27	C7E1	4	C	0.698173333
2021/04/27	C8E1	4	C	0.57314
2021/04/27	C9E1	4	C	0.674467
2021/04/27	D10E1	4	D	0.393079
2021/04/27	D11E1	4	D	0.329167667
2021/04/27	D12E1	4	D	0.635088
2021/04/27	D1E1	4	D	0.676123
2021/04/27	D2E1	4	D	0.393214667
2021/04/27	D3E1	4	D	0.220121667
2021/04/27	D4E1	4	D	0.694871667
2021/04/27	D5E1	4	D	0.895786333
2021/04/27	D6E1	4	D	0.885005333
2021/04/27	D7E1	4	D	0.413264333
2021/04/27	D8E1	4	D	0.579386
2021/04/27	D9E1	4	D	0.423088667
2021/04/29	C10E1	6	C	0.885285333
2021/04/29	C11E1	6	C	0.585155
2021/04/29	C12E1	6	C	0.672206333
2021/04/29	C1E1	6	C	0.700507
2021/04/29	C2E1	6	C	0.745494333
2021/04/29	C3E1	6	C	0.827030667
2021/04/29	C4E1	6	C	0.841075333
2021/04/29	C5E1	6	C	0.920452
2021/04/29	C6E1	6	C	0.649205333
2021/04/29	C7E1	6	C	0.820565
2021/04/29	C8E1	6	C	0.531932667
2021/04/29	C9E1	6	C	0.710840667
2021/04/29	D10E1	6	D	0.077827333
2021/04/29	D11E1	6	D	0.163225333
2021/04/29	D12E1	6	D	0.639031667
2021/04/29	D1E1	6	D	0.866009667
2021/04/29	D2E1	6	D	0.725084
2021/04/29	D3E1	6	D	0.048701333
2021/04/29	D4E1	6	D	0.36604
2021/04/29	D5E1	6	D	0.991724333
2021/04/29	D6E1	6	D	1.063193667
2021/04/29	D7E1	6	D	0.181984667
2021/04/29	D8E1	6	D	0.531303
2021/04/29	D9E1	6	D	0.706401
2021/05/01	C10E1	8	C	0.594276667
2021/05/01	C11E1	8	C	0.445429333
2021/05/01	C12E1	8	C	0.758553667
2021/05/01	C1E1	8	C	0.567389667
2021/05/01	C2E1	8	C	0.760538667
2021/05/01	C3E1	8	C	0.705625333
2021/05/01	C4E1	8	C	0.885679667
2021/05/01	C5E1	8	C	0.561658333
2021/05/01	C6E1	8	C	0.483675
2021/05/01	C7E1	8	C	0.521376
2021/05/01	C8E1	8	C	0.515246667
2021/05/01	C9E1	8	C	0.693106333
2021/05/01	D10E1	8	D	0.031868667
2021/05/01	D11E1	8	D	0.050562
2021/05/01	D12E1	8	D	0.244292
2021/05/01	D1E1	8	D	0.718482667
2021/05/01	D2E1	8	D	0.326503667
2021/05/01	D3E1	8	D	0.054787667
2021/05/01	D4E1	8	D	0.628271667
2021/05/01	D5E1	8	D	0.149543667
2021/05/01	D6E1	8	D	0.537143667
2021/05/01	D7E1	8	D	0.032376667
2021/05/01	D8E1	8	D	0.529068333
2021/05/01	D9E1	8	D	0.0774
2021/05/03	C10E1	10	C	0.579316333
2021/05/03	C11E1	10	C	0.421649667
2021/05/03	C12E1	10	C	0.912148667
2021/05/03	C1E1	10	C	0.627631667
2021/05/03	C2E1	10	C	0.639680667
2021/05/03	C3E1	10	C	0.476521333
2021/05/03	C4E1	10	C	0.899565333
2021/05/03	C5E1	10	C	0.598026
2021/05/03	C6E1	10	C	0.40245
2021/05/03	C7E1	10	C	0.783740667
2021/05/03	C8E1	10	C	0.352796667
2021/05/03	C9E1	10	C	0.518649333
2021/05/03	D10E1	10	D	0.034015333
2021/05/03	D11E1	10	D	0.058775667
2021/05/03	D12E1	10	D	0.234410333
2021/05/03	D1E1	10	D	0.71939
2021/05/03	D2E1	10	D	0.342436
2021/05/03	D3E1	10	D	0.210194333
2021/05/03	D4E1	10	D	0.435470333
2021/05/03	D5E1	10	D	0.141237667
2021/05/03	D6E1	10	D	0.094236667
2021/05/03	D7E1	10	D	0.212549667
2021/05/03	D8E1	10	D	0.083086667
2021/05/03	D9E1	10	D	0.061232
2021/05/05	C10E1	12	C	0.784411333
2021/05/05	C11E1	12	C	0.465112
2021/05/05	C12E1	12	C	0.846346667
2021/05/05	C1E1	12	C	0.677362
2021/05/05	C2E1	12	C	0.664993667
2021/05/05	C3E1	12	C	0.630367333
2021/05/05	C4E1	12	C	0.644939333
2021/05/05	C5E1	12	C	0.811288667
2021/05/05	C6E1	12	C	0.402024333
2021/05/05	C7E1	12	C	0.407122667
2021/05/05	C8E1	12	C	0.780934667
2021/05/05	C9E1	12	C	0.691148333
2021/05/05	D10E1	12	D	0.053888667
2021/05/05	D11E1	12	D	0.076382333
2021/05/05	D12E1	12	D	0.235207333
2021/05/05	D1E1	12	D	0.272427
2021/05/05	D2E1	12	D	0.350167
2021/05/05	D3E1	12	D	0.096713667
2021/05/05	D4E1	12	D	0.433068
2021/05/05	D5E1	12	D	0.205962667
2021/05/05	D6E1	12	D	0.234242667
2021/05/05	D7E1	12	D	0.072258667
2021/05/05	D8E1	12	D	0.128137333
2021/05/05	D9E1	12	D	0.128775
2021/05/07	C10E1	14	C	0.524997667
2021/05/07	C11E1	14	C	0.626632333
2021/05/07	C12E1	14	C	0.495736667
2021/05/07	C1E1	14	C	0.632993
2021/05/07	C2E1	14	C	0.651919333
2021/05/07	C3E1	14	C	0.606264
2021/05/07	C4E1	14	C	0.444471
2021/05/07	C5E1	14	C	0.768096
2021/05/07	C6E1	14	C	0.346374
2021/05/07	C7E1	14	C	0.333211667
2021/05/07	C8E1	14	C	0.738335333
2021/05/07	C9E1	14	C	0.771101667
2021/05/07	D10E1	14	D	0.080814
2021/05/07	D11E1	14	D	0.087373
2021/05/07	D12E1	14	D	0.156176
2021/05/07	D1E1	14	D	0.251888
2021/05/07	D2E1	14	D	0.163773
2021/05/07	D3E1	14	D	0.08893
2021/05/07	D4E1	14	D	0.296632667
2021/05/07	D5E1	14	D	0.317399
2021/05/07	D6E1	14	D	0.287787333
2021/05/07	D7E1	14	D	0.131244667
2021/05/07	D8E1	14	D	0.168148667
2021/05/07	D9E1	14	D	0.129998333
2021/05/10	C10E1	16	C	0.878515333
2021/05/10	C11E1	16	C	0.450693333
2021/05/10	C12E1	16	C	0.635540333
2021/05/10	C1E1	16	C	0.938120333
2021/05/10	C2E1	16	C	0.65858
2021/05/10	C3E1	16	C	0.864283667
2021/05/10	C4E1	16	C	0.251303333
2021/05/10	C5E1	16	C	0.709120333
2021/05/10	C6E1	16	C	0.329576333
2021/05/10	C7E1	16	C	0.480062333
2021/05/10	C8E1	16	C	0.920544333
2021/05/10	C9E1	16	C	0.445438
2021/05/10	D10E1	16	D	0.081899
2021/05/10	D11E1	16	D	0.092117333
2021/05/10	D12E1	16	D	0.209436667
2021/05/10	D1E1	16	D	0.134883
2021/05/10	D2E1	16	D	0.140854
2021/05/10	D3E1	16	D	0.100280333
2021/05/10	D4E1	16	D	0.287361
2021/05/10	D5E1	16	D	0.165237667
2021/05/10	D6E1	16	D	0.217249
2021/05/10	D7E1	16	D	0.157023
2021/05/10	D8E1	16	D	0.032129667
2021/05/10	D9E1	16	D	0.130472333
2021/05/11	C10E1	18	C	0.790649
2021/05/11	C11E1	18	C	0.36365
2021/05/11	C12E1	18	C	0.418931
2021/05/11	C1E1	18	C	0.633434667
2021/05/11	C2E1	18	C	0.690971333
2021/05/11	C3E1	18	C	0.795008
2021/05/11	C4E1	18	C	0.413862333
2021/05/11	C5E1	18	C	0.429596667
2021/05/11	C6E1	18	C	0.45664
2021/05/11	C7E1	18	C	0.364347667
2021/05/11	C8E1	18	C	0.712267667
2021/05/11	C9E1	18	C	0.329271333
2021/05/11	D10E1	18	D	0.063473667
2021/05/11	D11E1	18	D	0.150007
2021/05/11	D12E1	18	D	0.157985333
2021/05/11	D1E1	18	D	0.295286333
2021/05/11	D2E1	18	D	0.109069667
2021/05/11	D3E1	18	D	0.133862333
2021/05/11	D4E1	18	D	0.391810333
2021/05/11	D5E1	18	D	0.133026
2021/05/11	D6E1	18	D	0.221964667
2021/05/11	D7E1	18	D	0.072288333
2021/05/11	D8E1	18	D	0.067886333
2021/05/11	D9E1	18	D	0.123004667
2021/05/13	C10E1	20	C	0.721538
2021/05/13	C11E1	20	C	0.701069
2021/05/13	C12E1	20	C	0.379762
2021/05/13	C1E1	20	C	0.567633
2021/05/13	C2E1	20	C	0.512204667
2021/05/13	C3E1	20	C	0.462185667
2021/05/13	C4E1	20	C	0.719687667
2021/05/13	C5E1	20	C	0.484474667
2021/05/13	C6E1	20	C	0.604664667
2021/05/13	C7E1	20	C	0.38181
2021/05/13	C8E1	20	C	0.492645667
2021/05/13	C9E1	20	C	0.405053333
2021/05/13	D10E1	20	D	0.161942667
2021/05/13	D11E1	20	D	0.106389667
2021/05/13	D12E1	20	D	0.133475333
2021/05/13	D1E1	20	D	0.120725
2021/05/13	D2E1	20	D	0.087998333
2021/05/13	D3E1	20	D	0.092607333
2021/05/13	D4E1	20	D	0.375045333
2021/05/13	D5E1	20	D	0.340568333
2021/05/13	D6E1	20	D	0.165242333
2021/05/13	D7E1	20	D	0.156119333
2021/05/13	D8E1	20	D	0.148723
2021/05/13	D9E1	20	D	0.102956
2021/05/16	C10E1	22	C	0.516642333
2021/05/16	C11E1	22	C	0.504598
2021/05/16	C12E1	22	C	0.249633333
2021/05/16	C1E1	22	C	0.961658
2021/05/16	C2E1	22	C	0.649003333
2021/05/16	C3E1	22	C	0.740708
2021/05/16	C4E1	22	C	0.42008
2021/05/16	C5E1	22	C	0.463320667
2021/05/16	C6E1	22	C	0.810522333
2021/05/16	C7E1	22	C	0.515772333
2021/05/16	C8E1	22	C	0.64818
2021/05/16	C9E1	22	C	0.318411667
2021/05/16	D10E1	22	D	0.050947667
2021/05/16	D11E1	22	D	0.063865
2021/05/16	D12E1	22	D	0.090852
2021/05/16	D1E1	22	D	0.085272
2021/05/16	D2E1	22	D	0.116338333
2021/05/16	D3E1	22	D	0.070471667
2021/05/16	D4E1	22	D	0.108334667
2021/05/16	D5E1	22	D	0.071096333
2021/05/16	D6E1	22	D	0.116818
2021/05/16	D7E1	22	D	0.10693
2021/05/16	D8E1	22	D	0.060983667
2021/05/16	D9E1	22	D	0.052051
2021/05/17	C10E1	24	C	0.475050667
2021/05/17	C11E1	24	C	0.445639667
2021/05/17	C12E1	24	C	0.196766667
2021/05/17	C1E1	24	C	0.651091
2021/05/17	C2E1	24	C	0.605824
2021/05/17	C3E1	24	C	0.535049667
2021/05/17	C4E1	24	C	0.281293333
2021/05/17	C5E1	24	C	0.402591667
2021/05/17	C6E1	24	C	0.49814
2021/05/17	C7E1	24	C	0.495601667
2021/05/17	C8E1	24	C	0.269285333
2021/05/17	C9E1	24	C	0.197464333
2021/05/17	D10E1	24	D	0.045517
2021/05/17	D11E1	24	D	0.079784667
2021/05/17	D12E1	24	D	0.112659
2021/05/17	D1E1	24	D	0.054018667
2021/05/17	D2E1	24	D	0.107943333
2021/05/17	D3E1	24	D	0.080264333
2021/05/17	D4E1	24	D	0.042493333
2021/05/17	D5E1	24	D	0.136781667
2021/05/17	D6E1	24	D	0.120077667
2021/05/17	D7E1	24	D	0.140250333
2021/05/17	D8E1	24	D	0.043043667
2021/05/17	D9E1	24	D	0.123533667
2021/05/19	C10E1	26	C	0.413535333
2021/05/19	C11E1	26	C	0.654735
2021/05/19	C12E1	26	C	0.304225333
2021/05/19	C1E1	26	C	0.537561
2021/05/19	C2E1	26	C	0.644355
2021/05/19	C3E1	26	C	0.730687667
2021/05/19	C4E1	26	C	0.599209
2021/05/19	C5E1	26	C	0.621186333
2021/05/19	C6E1	26	C	0.518649667
2021/05/19	C7E1	26	C	0.598217
2021/05/19	C8E1	26	C	0.409298333
2021/05/19	C9E1	26	C	0.189806
2021/05/19	D10E1	26	D	0.062660667
2021/05/19	D11E1	26	D	0.035402667
2021/05/19	D12E1	26	D	0.057361667
2021/05/19	D1E1	26	D	0.087653333
2021/05/19	D2E1	26	D	0.075214
2021/05/19	D3E1	26	D	0.076617
2021/05/19	D4E1	26	D	0.038657667
2021/05/19	D5E1	26	D	0.050536333
2021/05/19	D6E1	26	D	0.078859667
2021/05/19	D7E1	26	D	0.095987333
2021/05/19	D8E1	26	D	0.037741
2021/05/19	D9E1	26	D	0.037200667
2021/05/23	C10E1	28	C	0.436459333
2021/05/23	C11E1	28	C	0.312016667
2021/05/23	C12E1	28	C	0.230497
2021/05/23	C1E1	28	C	0.482875333
2021/05/23	C2E1	28	C	0.605628667
2021/05/23	C3E1	28	C	0.775877333
2021/05/23	C4E1	28	C	0.584287333
2021/05/23	C5E1	28	C	0.338800333
2021/05/23	C6E1	28	C	0.735971667
2021/05/23	C7E1	28	C	0.503236667
2021/05/23	C8E1	28	C	0.310603
2021/05/23	C9E1	28	C	0.382261
2021/05/23	D10E1	28	D	0.071740667
2021/05/23	D11E1	28	D	0.054928667
2021/05/23	D12E1	28	D	0.097663667
2021/05/23	D1E1	28	D	0.032716667
2021/05/23	D2E1	28	D	0.032977333
2021/05/23	D3E1	28	D	0.048927
2021/05/23	D4E1	28	D	0.049795333
2021/05/23	D5E1	28	D	0.040125
2021/05/23	D6E1	28	D	0.054546333
2021/05/23	D7E1	28	D	0.067486
2021/05/23	D8E1	28	D	0.061808667
2021/05/23	D9E1	28	D	0.031871667
2021/05/24	C10E1	30	C	0.320883667
2021/05/24	C11E1	30	C	0.434340667
2021/05/24	C12E1	30	C	0.391027667
2021/05/24	C1E1	30	C	0.352875
2021/05/24	C2E1	30	C	0.281313333
2021/05/24	C3E1	30	C	0.462362
2021/05/24	C4E1	30	C	0.375164333
2021/05/24	C5E1	30	C	0.225071667
2021/05/24	C6E1	30	C	0.305412
2021/05/24	C7E1	30	C	0.366874
2021/05/24	C8E1	30	C	0.224785
2021/05/24	C9E1	30	C	0.322956333
2021/05/24	D10E1	30	D	0.078038667
2021/05/24	D11E1	30	D	0.049409333
2021/05/24	D12E1	30	D	0.023029333
2021/05/24	D1E1	30	D	0.251469
2021/05/24	D2E1	30	D	0.026829333
2021/05/24	D3E1	30	D	0.031803333
2021/05/24	D4E1	30	D	0.037431667
2021/05/24	D5E1	30	D	0.049806
2021/05/24	D6E1	30	D	0.039577667
2021/05/24	D7E1	30	D	0.056303667
2021/05/24	D8E1	30	D	0.032659667
2021/05/24	D9E1	30	D	0.067807
2021/07/13	C10E2	0	C	0.244342333
2021/07/13	C11E2	0	C	0.246541333
2021/07/13	C12E2	0	C	0.607170333
2021/07/13	C1E2	0	C	0.85898
2021/07/13	C2E2	0	C	0.549295333
2021/07/13	C3E2	0	C	0.289115667
2021/07/13	C4E2	0	C	0.578116
2021/07/13	C5E2	0	C	0.45928
2021/07/13	C6E2	0	C	0.428442
2021/07/13	C7E2	0	C	0.315754
2021/07/13	C8E2	0	C	0.179715333
2021/07/13	C9E2	0	C	0.532860333
2021/07/13	D10E2	0	D	0.337874667
2021/07/13	D11E2	0	D	0.070792333
2021/07/13	D12E2	0	D	0.043457667
2021/07/13	D1E2	0	D	0.668692667
2021/07/13	D2E2	0	D	0.190197333
2021/07/13	D3E2	0	D	0.135988
2021/07/13	D4E2	0	D	0.215527
2021/07/13	D5E2	0	D	0.113556
2021/07/13	D6E2	0	D	0.348984667
2021/07/13	D7E2	0	D	0.162616
2021/07/13	D8E2	0	D	0.087027333
2021/07/13	D9E2	0	D	0.264963667
2021/07/15	C10E2	2	C	0.214277333
2021/07/15	C11E2	2	C	0.197172667
2021/07/15	C12E2	2	C	0.525048667
2021/07/15	C1E2	2	C	0.586002667
2021/07/15	C2E2	2	C	0.397519667
2021/07/15	C3E2	2	C	0.442638667
2021/07/15	C4E2	2	C	0.754046333
2021/07/15	C5E2	2	C	0.764764
2021/07/15	C6E2	2	C	0.460019667
2021/07/15	C7E2	2	C	0.344812333
2021/07/15	C8E2	2	C	0.356352333
2021/07/15	C9E2	2	C	0.518337333
2021/07/15	D10E2	2	D	0.011186
2021/07/15	D11E2	2	D	0.009125
2021/07/15	D12E2	2	D	0.010985
2021/07/15	D1E2	2	D	0.428068333
2021/07/15	D2E2	2	D	0.219334
2021/07/15	D3E2	2	D	0.096348
2021/07/15	D4E2	2	D	0.161542667
2021/07/15	D5E2	2	D	0.107028667
2021/07/15	D6E2	2	D	0.227084333
2021/07/15	D7E2	2	D	0.110580333
2021/07/15	D8E2	2	D	0.024712333
2021/07/15	D9E2	2	D	0.211180667
2021/07/17	C10E2	4	C	0.299725667
2021/07/17	C11E2	4	C	0.419000667
2021/07/17	C12E2	4	C	0.538178
2021/07/17	C1E2	4	C	0.882642667
2021/07/17	C2E2	4	C	0.674014333
2021/07/17	C3E2	4	C	0.448396
2021/07/17	C4E2	4	C	0.681596
2021/07/17	C5E2	4	C	1.070397333
2021/07/17	C6E2	4	C	0.574305
2021/07/17	C7E2	4	C	0.418234
2021/07/17	C8E2	4	C	0.414241667
2021/07/17	C9E2	4	C	0.284341333
2021/07/17	D10E2	4	D	0.019593
2021/07/17	D11E2	4	D	0.025840333
2021/07/17	D12E2	4	D	0.043827667
2021/07/17	D1E2	4	D	0.302071
2021/07/17	D2E2	4	D	0.084240667
2021/07/17	D3E2	4	D	0.133215667
2021/07/17	D4E2	4	D	0.218209333
2021/07/17	D5E2	4	D	0.151578333
2021/07/17	D6E2	4	D	0.147867333
2021/07/17	D7E2	4	D	0.114349
2021/07/17	D8E2	4	D	0.438979667
2021/07/17	D9E2	4	D	0.283822667
2021/07/19	C10E2	6	C	0.460787
2021/07/19	C11E2	6	C	0.130645667
2021/07/19	C12E2	6	C	0.361139
2021/07/19	C1E2	6	C	0.696522333
2021/07/19	C2E2	6	C	0.734202
2021/07/19	C3E2	6	C	0.470915667
2021/07/19	C4E2	6	C	0.905414667
2021/07/19	C5E2	6	C	0.688219
2021/07/19	C6E2	6	C	0.770859
2021/07/19	C7E2	6	C	0.387288
2021/07/19	C8E2	6	C	0.506604667
2021/07/19	C9E2	6	C	0.307181333
2021/07/19	D10E2	6	D	0.088397333
2021/07/19	D11E2	6	D	0.009590333
2021/07/19	D12E2	6	D	0.028812333
2021/07/19	D1E2	6	D	0.164115667
2021/07/19	D2E2	6	D	0.104505
2021/07/19	D3E2	6	D	0.092792
2021/07/19	D4E2	6	D	0.246909667
2021/07/19	D5E2	6	D	0.289217
2021/07/19	D6E2	6	D	0.189946333
2021/07/19	D7E2	6	D	0.083419333
2021/07/19	D8E2	6	D	0.37491
2021/07/19	D9E2	6	D	0.22285
2021/07/21	C10E2	8	C	0.518884
2021/07/21	C11E2	8	C	0.448472
2021/07/21	C12E2	8	C	0.603471333
2021/07/21	C1E2	8	C	0.679162667
2021/07/21	C2E2	8	C	0.876076667
2021/07/21	C3E2	8	C	0.711369
2021/07/21	C4E2	8	C	1.086613
2021/07/21	C5E2	8	C	0.957200667
2021/07/21	C6E2	8	C	0.858007
2021/07/21	C7E2	8	C	0.417306333
2021/07/21	C8E2	8	C	0.624606
2021/07/21	C9E2	8	C	0.398638667
2021/07/21	D10E2	8	D	0.028174333
2021/07/21	D11E2	8	D	0.034685667
2021/07/21	D12E2	8	D	0.02992
2021/07/21	D1E2	8	D	0.219964
2021/07/21	D2E2	8	D	0.171975
2021/07/21	D3E2	8	D	0.083674
2021/07/21	D4E2	8	D	0.339689667
2021/07/21	D5E2	8	D	0.166503667
2021/07/21	D6E2	8	D	0.112253
2021/07/21	D7E2	8	D	0.040835667
2021/07/21	D8E2	8	D	0.443538333
2021/07/21	D9E2	8	D	0.272886
2021/07/23	C10E2	10	C	0.343218
2021/07/23	C11E2	10	C	0.364966
2021/07/23	C12E2	10	C	0.628943333
2021/07/23	C1E2	10	C	0.668204333
2021/07/23	C2E2	10	C	0.567873
2021/07/23	C3E2	10	C	0.360394
2021/07/23	C4E2	10	C	0.834145
2021/07/23	C5E2	10	C	0.770589
2021/07/23	C6E2	10	C	0.782695
2021/07/23	C7E2	10	C	0.248530667
2021/07/23	C8E2	10	C	0.35987
2021/07/23	C9E2	10	C	0.492630667
2021/07/23	D10E2	10	D	0.023262667
2021/07/23	D11E2	10	D	0.018428667
2021/07/23	D12E2	10	D	0.035188667
2021/07/23	D1E2	10	D	0.026655
2021/07/23	D2E2	10	D	0.208060333
2021/07/23	D3E2	10	D	0.057715667
2021/07/23	D4E2	10	D	0.34694
2021/07/23	D5E2	10	D	0.173506333
2021/07/23	D6E2	10	D	0.082063333
2021/07/23	D7E2	10	D	0.095457
2021/07/23	D8E2	10	D	0.428110333
2021/07/23	D9E2	10	D	0.068547333
2021/07/25	C10E2	12	C	0.313800333
2021/07/25	C11E2	12	C	0.643968667
2021/07/25	C12E2	12	C	0.780190333
2021/07/25	C1E2	12	C	0.857563
2021/07/25	C2E2	12	C	0.619076333
2021/07/25	C3E2	12	C	0.355575667
2021/07/25	C4E2	12	C	0.700900667
2021/07/25	C5E2	12	C	0.669412667
2021/07/25	C6E2	12	C	0.607346333
2021/07/25	C7E2	12	C	0.521043667
2021/07/25	C8E2	12	C	0.283761333
2021/07/25	C9E2	12	C	0.547293333
2021/07/25	D10E2	12	D	0.014476333
2021/07/25	D11E2	12	D	0.018046333
2021/07/25	D12E2	12	D	0.021125
2021/07/25	D1E2	12	D	0.0814
2021/07/25	D2E2	12	D	0.123905667
2021/07/25	D3E2	12	D	0.067527
2021/07/25	D4E2	12	D	0.290837333
2021/07/25	D5E2	12	D	0.128564
2021/07/25	D6E2	12	D	0.049977
2021/07/25	D7E2	12	D	0.092628
2021/07/25	D8E2	12	D	0.223184333
2021/07/25	D9E2	12	D	0.052927333
2021/07/27	C10E2	14	C	0.195686667
2021/07/27	C11E2	14	C	0.4085
2021/07/27	C12E2	14	C	0.564297
2021/07/27	C1E2	14	C	1.126759667
2021/07/27	C2E2	14	C	0.401903
2021/07/27	C3E2	14	C	0.708609667
2021/07/27	C4E2	14	C	1.133585
2021/07/27	C5E2	14	C	0.390288667
2021/07/27	C6E2	14	C	0.565253
2021/07/27	C7E2	14	C	0.384963
2021/07/27	C8E2	14	C	0.242333
2021/07/27	C9E2	14	C	0.822160667
2021/07/27	D10E2	14	D	0.071814
2021/07/27	D11E2	14	D	0.062438667
2021/07/27	D12E2	14	D	0.04391
2021/07/27	D1E2	14	D	0.261847667
2021/07/27	D2E2	14	D	0.066862
2021/07/27	D3E2	14	D	0.155847
2021/07/27	D4E2	14	D	0.294258333
2021/07/27	D5E2	14	D	0.251421333
2021/07/27	D6E2	14	D	0.117606
2021/07/27	D7E2	14	D	0.165572667
2021/07/27	D8E2	14	D	0.223702
2021/07/27	D9E2	14	D	0.066602
2021/07/29	C10E2	16	C	0.327101
2021/07/29	C11E2	16	C	0.426409333
2021/07/29	C12E2	16	C	0.231935
2021/07/29	C1E2	16	C	0.991662667
2021/07/29	C2E2	16	C	0.402675667
2021/07/29	C3E2	16	C	0.909291667
2021/07/29	C4E2	16	C	1.273709
2021/07/29	C5E2	16	C	0.646318667
2021/07/29	C6E2	16	C	0.600083333
2021/07/29	C7E2	16	C	0.329883
2021/07/29	C8E2	16	C	0.709567333
2021/07/29	C9E2	16	C	0.502070667
2021/07/29	D10E2	16	D	0.044160667
2021/07/29	D11E2	16	D	0.077188
2021/07/29	D12E2	16	D	0.055269
2021/07/29	D1E2	16	D	0.194878333
2021/07/29	D2E2	16	D	0.104622
2021/07/29	D3E2	16	D	0.138012
2021/07/29	D4E2	16	D	0.271031333
2021/07/29	D5E2	16	D	0.225934667
2021/07/29	D6E2	16	D	0.139900333
2021/07/29	D7E2	16	D	0.101711
2021/07/29	D8E2	16	D	0.12254
2021/07/29	D9E2	16	D	0.030813
2021/07/31	C10E2	18	C	0.382498667
2021/07/31	C11E2	18	C	0.406701667
2021/07/31	C12E2	18	C	0.637728
2021/07/31	C1E2	18	C	0.879836333
2021/07/31	C2E2	18	C	0.614797
2021/07/31	C3E2	18	C	0.696865667
2021/07/31	C4E2	18	C	0.640999
2021/07/31	C5E2	18	C	1.005111333
2021/07/31	C6E2	18	C	0.820849333
2021/07/31	C7E2	18	C	0.538031
2021/07/31	C8E2	18	C	0.596309
2021/07/31	C9E2	18	C	0.461666667
2021/07/31	D10E2	18	D	0.037001333
2021/07/31	D11E2	18	D	0.056497
2021/07/31	D12E2	18	D	0.027658333
2021/07/31	D1E2	18	D	0.094800333
2021/07/31	D2E2	18	D	0.31089
2021/07/31	D3E2	18	D	0.062592
2021/07/31	D4E2	18	D	0.125124667
2021/07/31	D5E2	18	D	0.267342
2021/07/31	D6E2	18	D	0.062097
2021/07/31	D7E2	18	D	0.117492667
2021/07/31	D8E2	18	D	0.088517333
2021/07/31	D9E2	18	D	0.077175
2021/08/02	C10E2	20	C	0.315702667
2021/08/02	C11E2	20	C	0.443487333
2021/08/02	C12E2	20	C	1.229999667
2021/08/02	C1E2	20	C	1.082218
2021/08/02	C2E2	20	C	0.838200667
2021/08/02	C3E2	20	C	0.291775
2021/08/02	C4E2	20	C	0.783345
2021/08/02	C5E2	20	C	0.514995333
2021/08/02	C6E2	20	C	0.972955667
2021/08/02	C7E2	20	C	0.343618333
2021/08/02	C8E2	20	C	0.416596333
2021/08/02	C9E2	20	C	0.641457
2021/08/02	D10E2	20	D	0.050798333
2021/08/02	D11E2	20	D	0.044648667
2021/08/02	D12E2	20	D	0.023197667
2021/08/02	D1E2	20	D	0.103421
2021/08/02	D2E2	20	D	0.175650667
2021/08/02	D3E2	20	D	0.031441667
2021/08/02	D4E2	20	D	0.106233
2021/08/02	D5E2	20	D	0.064074667
2021/08/02	D6E2	20	D	0.054893667
2021/08/02	D7E2	20	D	0.055403333
2021/08/02	D8E2	20	D	0.114314
2021/08/02	D9E2	20	D	0.141474333
2021/08/04	C10E2	22	C	0.281257333
2021/08/04	C11E2	22	C	0.249382333
2021/08/04	C12E2	22	C	0.800481333
2021/08/04	C1E2	22	C	0.892177667
2021/08/04	C2E2	22	C	0.784600333
2021/08/04	C3E2	22	C	0.414757333
2021/08/04	C4E2	22	C	1.080535667
2021/08/04	C5E2	22	C	0.798708333
2021/08/04	C6E2	22	C	0.809751667
2021/08/04	C7E2	22	C	0.419935
2021/08/04	C8E2	22	C	0.491841333
2021/08/04	C9E2	22	C	0.510527333
2021/08/04	D10E2	22	D	0.08005
2021/08/04	D11E2	22	D	0.056506
2021/08/04	D12E2	22	D	0.039876
2021/08/04	D1E2	22	D	0.098454
2021/08/04	D2E2	22	D	0.173808333
2021/08/04	D3E2	22	D	0.076566667
2021/08/04	D4E2	22	D	0.138951
2021/08/04	D5E2	22	D	0.113712
2021/08/04	D6E2	22	D	0.036547
2021/08/04	D7E2	22	D	0.062494333
2021/08/04	D8E2	22	D	0.077708333
2021/08/04	D9E2	22	D	0.030967
2021/08/06	C10E2	24	C	0.318728667
2021/08/06	C11E2	24	C	0.269702667
2021/08/06	C12E2	24	C	0.154346
2021/08/06	C1E2	24	C	0.866284333
2021/08/06	C2E2	24	C	0.631341333
2021/08/06	C3E2	24	C	0.371144333
2021/08/06	C4E2	24	C	1.060430667
2021/08/06	C5E2	24	C	0.902484667
2021/08/06	C6E2	24	C	0.841286333
2021/08/06	C7E2	24	C	0.464098667
2021/08/06	C8E2	24	C	0.511512667
2021/08/06	C9E2	24	C	0.589179667
2021/08/06	D10E2	24	D	0.063863333
2021/08/06	D11E2	24	D	0.051424
2021/08/06	D12E2	24	D	0.048357333
2021/08/06	D1E2	24	D	0.032990333
2021/08/06	D2E2	24	D	0.203159333
2021/08/06	D3E2	24	D	0.0625
2021/08/06	D4E2	24	D	0.136394
2021/08/06	D5E2	24	D	0.178300667
2021/08/06	D6E2	24	D	0.053537667
2021/08/06	D7E2	24	D	0.077537667
2021/08/06	D8E2	24	D	0.129761333
2021/08/06	D9E2	24	D	0.032098667
2021/08/09	C10E2	26	C	0.332650667
2021/08/09	C11E2	26	C	0.506334333
2021/08/09	C12E2	26	C	0.429651667
2021/08/09	C1E2	26	C	0.682769
2021/08/09	C2E2	26	C	0.364769667
2021/08/09	C3E2	26	C	0.480665667
2021/08/09	C4E2	26	C	0.467523
2021/08/09	C5E2	26	C	0.873455667
2021/08/09	C6E2	26	C	0.683509333
2021/08/09	C7E2	26	C	0.463684
2021/08/09	C8E2	26	C	0.869389333
2021/08/09	C9E2	26	C	0.542109667
2021/08/09	D10E2	26	D	0.073405
2021/08/09	D11E2	26	D	0.049287667
2021/08/09	D12E2	26	D	0.039826667
2021/08/09	D1E2	26	D	0.024535333
2021/08/09	D2E2	26	D	0.080427333
2021/08/09	D3E2	26	D	0.083746
2021/08/09	D4E2	26	D	0.039404
2021/08/09	D5E2	26	D	0.204806667
2021/08/09	D6E2	26	D	0.046255
2021/08/09	D7E2	26	D	0.077734667
2021/08/09	D8E2	26	D	0.064379667
2021/08/09	D9E2	26	D	0.128463
2021/08/10	C10E2	28	C	0.368964333
2021/08/10	C11E2	28	C	0.301372
2021/08/10	C12E2	28	C	0.483654333
2021/08/10	C1E2	28	C	0.552741333
2021/08/10	C2E2	28	C	0.559163667
2021/08/10	C3E2	28	C	0.434045
2021/08/10	C4E2	28	C	0.325821
2021/08/10	C5E2	28	C	0.566655667
2021/08/10	C6E2	28	C	0.474896
2021/08/10	C7E2	28	C	0.417696667
2021/08/10	C8E2	28	C	0.476234667
2021/08/10	C9E2	28	C	0.386534333
2021/08/10	D10E2	28	D	0.045238333
2021/08/10	D11E2	28	D	0.030402667
2021/08/10	D12E2	28	D	0.036841333
2021/08/10	D1E2	28	D	0.132378333
2021/08/10	D2E2	28	D	0.052714333
2021/08/10	D3E2	28	D	0.059846333
2021/08/10	D4E2	28	D	0.116653667
2021/08/10	D5E2	28	D	0.099211333
2021/08/10	D6E2	28	D	0.038442667
2021/08/10	D7E2	28	D	0.033505333
2021/08/10	D8E2	28	D	0.043587667
2021/08/10	D9E2	28	D	0.030318
2021/08/12	C10E2	30	C	0.214225667
2021/08/12	C11E2	30	C	0.239399333
2021/08/12	C12E2	30	C	0.294640333
2021/08/12	C1E2	30	C	0.442418333
2021/08/12	C2E2	30	C	0.441249667
2021/08/12	C3E2	30	C	0.451081667
2021/08/12	C4E2	30	C	0.332155667
2021/08/12	C5E2	30	C	0.645242
2021/08/12	C6E2	30	C	0.555439
2021/08/12	C7E2	30	C	0.202423333
2021/08/12	C8E2	30	C	0.437942333
2021/08/12	C9E2	30	C	0.401273
2021/08/12	D10E2	30	D	0.042582
2021/08/12	D11E2	30	D	0.015983
2021/08/12	D12E2	30	D	0.039597333
2021/08/12	D1E2	30	D	0.098360667
2021/08/12	D2E2	30	D	0.044732667
2021/08/12	D3E2	30	D	0.087137333
2021/08/12	D4E2	30	D	0.109123
2021/08/12	D5E2	30	D	0.106573
2021/08/12	D6E2	30	D	0.070715
2021/08/12	D7E2	30	D	0.030829667
2021/08/12	D8E2	30	D	0.043699
2021/08/12	D9E2	30	D	0.042526
2021/10/22	C10E3	0	C	0.342126667
2021/10/22	C11E3	0	C	0.421563333
2021/10/22	C12E3	0	C	0.572398
2021/10/22	C1E3	0	C	0.477465333
2021/10/22	C2E3	0	C	0.579189333
2021/10/22	C3E3	0	C	0.316153333
2021/10/22	C4E3	0	C	0.609704333
2021/10/22	C5E3	0	C	0.899650333
2021/10/22	C6E3	0	C	0.549557333
2021/10/22	C7E3	0	C	0.317369
2021/10/22	C8E3	0	C	0.636544667
2021/10/22	C9E3	0	C	0.489419
2021/10/22	D10E3	0	D	0.540245667
2021/10/22	D11E3	0	D	0.358692667
2021/10/22	D12E3	0	D	0.543095667
2021/10/22	D1E3	0	D	0.561209
2021/10/22	D2E3	0	D	0.225297333
2021/10/22	D3E3	0	D	0.48647
2021/10/22	D4E3	0	D	0.331222333
2021/10/22	D5E3	0	D	0.287928333
2021/10/22	D6E3	0	D	0.265688333
2021/10/22	D7E3	0	D	0.317073667
2021/10/22	D8E3	0	D	0.592822667
2021/10/22	D9E3	0	D	0.431682333
2021/10/24	C10E3	2	C	0.586550333
2021/10/24	C11E3	2	C	0.440427667
2021/10/24	C12E3	2	C	0.785534333
2021/10/24	C1E3	2	C	0.536776
2021/10/24	C2E3	2	C	0.613870667
2021/10/24	C3E3	2	C	0.425409333
2021/10/24	C4E3	2	C	0.686727667
2021/10/24	C5E3	2	C	0.938371333
2021/10/24	C6E3	2	C	0.812586
2021/10/24	C7E3	2	C	0.614563
2021/10/24	C8E3	2	C	0.674511667
2021/10/24	C9E3	2	C	0.707731333
2021/10/24	D10E3	2	D	0.499487333
2021/10/24	D11E3	2	D	0.310857
2021/10/24	D12E3	2	D	0.478769333
2021/10/24	D1E3	2	D	0.572940667
2021/10/24	D2E3	2	D	0.180397
2021/10/24	D3E3	2	D	0.482303
2021/10/24	D4E3	2	D	0.264141667
2021/10/24	D5E3	2	D	0.175969667
2021/10/24	D6E3	2	D	0.399745
2021/10/24	D7E3	2	D	0.33893
2021/10/24	D8E3	2	D	0.544499667
2021/10/24	D9E3	2	D	0.530379333
2021/10/26	C10E3	4	C	0.824782667
2021/10/26	C11E3	4	C	0.333239
2021/10/26	C12E3	4	C	0.891254667
2021/10/26	C1E3	4	C	0.612084
2021/10/26	C2E3	4	C	0.549189333
2021/10/26	C3E3	4	C	0.412003667
2021/10/26	C4E3	4	C	0.883349667
2021/10/26	C5E3	4	C	1.138111333
2021/10/26	C6E3	4	C	0.807520333
2021/10/26	C7E3	4	C	0.651463333
2021/10/26	C8E3	4	C	0.773673667
2021/10/26	C9E3	4	C	0.892925
2021/10/26	D10E3	4	D	0.346900333
2021/10/26	D11E3	4	D	0.416391333
2021/10/26	D12E3	4	D	0.259317
2021/10/26	D1E3	4	D	0.568935667
2021/10/26	D2E3	4	D	0.195073
2021/10/26	D3E3	4	D	0.267861667
2021/10/26	D4E3	4	D	0.336706667
2021/10/26	D5E3	4	D	0.272248
2021/10/26	D6E3	4	D	0.377128667
2021/10/26	D7E3	4	D	0.316652333
2021/10/26	D8E3	4	D	0.199052333
2021/10/26	D9E3	4	D	0.664731333
2021/10/28	C10E3	6	C	0.459725667
2021/10/28	C11E3	6	C	0.328669333
2021/10/28	C12E3	6	C	0.530593333
2021/10/28	C1E3	6	C	0.586302667
2021/10/28	C2E3	6	C	0.53798
2021/10/28	C3E3	6	C	0.464138667
2021/10/28	C4E3	6	C	0.617611667
2021/10/28	C5E3	6	C	1.058020667
2021/10/28	C6E3	6	C	0.634306333
2021/10/28	C7E3	6	C	0.653315333
2021/10/28	C8E3	6	C	0.617343667
2021/10/28	C9E3	6	C	0.551998
2021/10/28	D10E3	6	D	0.125433
2021/10/28	D11E3	6	D	0.267938333
2021/10/28	D12E3	6	D	0.144047333
2021/10/28	D1E3	6	D	0.209062667
2021/10/28	D2E3	6	D	0.170678
2021/10/28	D3E3	6	D	0.293155667
2021/10/28	D4E3	6	D	0.392502333
2021/10/28	D5E3	6	D	0.1231
2021/10/28	D6E3	6	D	0.175886667
2021/10/28	D7E3	6	D	0.216125667
2021/10/28	D8E3	6	D	0.125976667
2021/10/28	D9E3	6	D	0.260769
2021/10/30	C10E3	8	C	0.609493667
2021/10/30	C11E3	8	C	0.3784
2021/10/30	C12E3	8	C	0.486431
2021/10/30	C1E3	8	C	0.559942667
2021/10/30	C2E3	8	C	0.462488333
2021/10/30	C3E3	8	C	0.351180333
2021/10/30	C4E3	8	C	0.708792
2021/10/30	C5E3	8	C	0.871766333
2021/10/30	C6E3	8	C	0.742506667
2021/10/30	C7E3	8	C	0.657118
2021/10/30	C8E3	8	C	0.617872667
2021/10/30	C9E3	8	C	0.821630333
2021/10/30	D10E3	8	D	0.194705
2021/10/30	D11E3	8	D	0.276592667
2021/10/30	D12E3	8	D	0.120290333
2021/10/30	D1E3	8	D	0.057941667
2021/10/30	D2E3	8	D	0.189567667
2021/10/30	D3E3	8	D	0.235705
2021/10/30	D4E3	8	D	0.208284333
2021/10/30	D5E3	8	D	0.298974
2021/10/30	D6E3	8	D	0.296631
2021/10/30	D7E3	8	D	0.237306667
2021/10/30	D8E3	8	D	0.023832
2021/10/30	D9E3	8	D	0.377306667
2021/11/02	C10E3	10	C	0.698614333
2021/11/02	C11E3	10	C	0.274683
2021/11/02	C12E3	10	C	0.602163
2021/11/02	C1E3	10	C	0.594990333
2021/11/02	C2E3	10	C	0.543198333
2021/11/02	C3E3	10	C	0.499769667
2021/11/02	C4E3	10	C	0.518946333
2021/11/02	C5E3	10	C	1.028301
2021/11/02	C6E3	10	C	0.765631667
2021/11/02	C7E3	10	C	0.877330667
2021/11/02	C8E3	10	C	0.679835667
2021/11/02	C9E3	10	C	0.988243667
2021/11/02	D10E3	10	D	0.081686
2021/11/02	D11E3	10	D	0.077468
2021/11/02	D12E3	10	D	0.024406667
2021/11/02	D1E3	10	D	0.046188667
2021/11/02	D2E3	10	D	0.11537
2021/11/02	D3E3	10	D	0.057413
2021/11/02	D4E3	10	D	0.268526
2021/11/02	D5E3	10	D	0.266639333
2021/11/02	D6E3	10	D	0.137467333
2021/11/02	D7E3	10	D	0.173913
2021/11/02	D8E3	10	D	0.051555667
2021/11/02	D9E3	10	D	0.044731667
2021/11/03	C10E3	12	C	0.684834333
2021/11/03	C11E3	12	C	0.126607667
2021/11/03	C12E3	12	C	0.570153
2021/11/03	C1E3	12	C	0.525938667
2021/11/03	C2E3	12	C	0.403839
2021/11/03	C3E3	12	C	0.465777667
2021/11/03	C4E3	12	C	0.835101333
2021/11/03	C5E3	12	C	1.034385
2021/11/03	C6E3	12	C	0.859753
2021/11/03	C7E3	12	C	0.560663
2021/11/03	C8E3	12	C	0.677236
2021/11/03	C9E3	12	C	0.915761
2021/11/03	D10E3	12	D	0.050149333
2021/11/03	D11E3	12	D	0.074846333
2021/11/03	D12E3	12	D	0.024019667
2021/11/03	D1E3	12	D	0.034480667
2021/11/03	D2E3	12	D	0.081183667
2021/11/03	D3E3	12	D	0.006848667
2021/11/03	D4E3	12	D	0.232084667
2021/11/03	D5E3	12	D	0.187739333
2021/11/03	D6E3	12	D	0.217532
2021/11/03	D7E3	12	D	0.136906
2021/11/03	D8E3	12	D	0.112967667
2021/11/03	D9E3	12	D	0.039974
2021/11/05	C10E3	14	C	0.475851
2021/11/05	C11E3	14	C	0.221437
2021/11/05	C12E3	14	C	0.470083
2021/11/05	C1E3	14	C	0.601794667
2021/11/05	C2E3	14	C	0.394334667
2021/11/05	C3E3	14	C	0.639863
2021/11/05	C4E3	14	C	0.687394333
2021/11/05	C5E3	14	C	0.370165333
2021/11/05	C6E3	14	C	0.884324667
2021/11/05	C7E3	14	C	0.419584667
2021/11/05	C8E3	14	C	0.776820667
2021/11/05	C9E3	14	C	0.578507333
2021/11/05	D10E3	14	D	0.040550333
2021/11/05	D11E3	14	D	0.076998333
2021/11/05	D12E3	14	D	0.048196333
2021/11/05	D1E3	14	D	0.033083667
2021/11/05	D2E3	14	D	0.046241333
2021/11/05	D3E3	14	D	0.040697667
2021/11/05	D4E3	14	D	0.322948667
2021/11/05	D5E3	14	D	0.279637333
2021/11/05	D6E3	14	D	0.213267667
2021/11/05	D7E3	14	D	0.103209
2021/11/05	D8E3	14	D	0.25723
2021/11/05	D9E3	14	D	0.046057667
2021/11/07	C10E3	16	C	0.564135333
2021/11/07	C11E3	16	C	0.281474667
2021/11/07	C12E3	16	C	0.260831333
2021/11/07	C1E3	16	C	0.668861
2021/11/07	C2E3	16	C	0.421117333
2021/11/07	C3E3	16	C	0.376424
2021/11/07	C4E3	16	C	0.362150333
2021/11/07	C5E3	16	C	0.165549667
2021/11/07	C6E3	16	C	0.749156333
2021/11/07	C7E3	16	C	0.273335
2021/11/07	C8E3	16	C	0.51983
2021/11/07	C9E3	16	C	0.451284667
2021/11/07	D10E3	16	D	0.042947333
2021/11/07	D11E3	16	D	0.024364667
2021/11/07	D12E3	16	D	0.025104333
2021/11/07	D1E3	16	D	0.019248667
2021/11/07	D2E3	16	D	0.081344667
2021/11/07	D3E3	16	D	0.021467667
2021/11/07	D4E3	16	D	0.381432
2021/11/07	D5E3	16	D	0.167664667
2021/11/07	D6E3	16	D	0.120809
2021/11/07	D7E3	16	D	0.070196
2021/11/07	D8E3	16	D	0.147801
2021/11/07	D9E3	16	D	0.090505333
2021/11/09	C10E3	18	C	0.537592
2021/11/09	C11E3	18	C	0.467287333
2021/11/09	C12E3	18	C	0.188269333
2021/11/09	C1E3	18	C	0.649073667
2021/11/09	C2E3	18	C	0.569928333
2021/11/09	C3E3	18	C	0.631958667
2021/11/09	C4E3	18	C	0.596446
2021/11/09	C5E3	18	C	0.314824667
2021/11/09	C6E3	18	C	0.272723333
2021/11/09	C7E3	18	C	0.513902333
2021/11/09	C8E3	18	C	0.772643
2021/11/09	C9E3	18	C	0.769828667
2021/11/09	D10E3	18	D	0.068704667
2021/11/09	D11E3	18	D	0.023990667
2021/11/09	D12E3	18	D	0.028746667
2021/11/09	D1E3	18	D	0.076247333
2021/11/09	D2E3	18	D	0.111710667
2021/11/09	D3E3	18	D	0.030912
2021/11/09	D4E3	18	D	0.281829
2021/11/09	D5E3	18	D	0.216374
2021/11/09	D6E3	18	D	0.138474
2021/11/09	D7E3	18	D	0.030835
2021/11/09	D8E3	18	D	0.082716333
2021/11/09	D9E3	18	D	0.091235667
2021/11/11	C10E3	20	C	0.396612
2021/11/11	C11E3	20	C	0.261395333
2021/11/11	C12E3	20	C	0.286525
2021/11/11	C1E3	20	C	0.519624667
2021/11/11	C2E3	20	C	0.531496333
2021/11/11	C3E3	20	C	0.627768
2021/11/11	C4E3	20	C	0.65179
2021/11/11	C5E3	20	C	0.465787
2021/11/11	C6E3	20	C	0.504697
2021/11/11	C7E3	20	C	0.59292
2021/11/11	C8E3	20	C	0.966335333
2021/11/11	C9E3	20	C	0.556152333
2021/11/11	D10E3	20	D	0.051629333
2021/11/11	D11E3	20	D	0.067168667
2021/11/11	D12E3	20	D	0.029691333
2021/11/11	D1E3	20	D	0.103294667
2021/11/11	D2E3	20	D	0.067665
2021/11/11	D3E3	20	D	0.092807333
2021/11/11	D4E3	20	D	0.227438667
2021/11/11	D5E3	20	D	0.370962333
2021/11/11	D6E3	20	D	0.255929
2021/11/11	D7E3	20	D	0.048762667
2021/11/11	D8E3	20	D	0.103322667
2021/11/11	D9E3	20	D	0.094141667
2021/11/13	C10E3	22	C	0.414565333
2021/11/13	C11E3	22	C	0.475399333
2021/11/13	C12E3	22	C	0.358721667
2021/11/13	C1E3	22	C	0.628302
2021/11/13	C2E3	22	C	0.645434
2021/11/13	C3E3	22	C	0.731037667
2021/11/13	C4E3	22	C	0.6469
2021/11/13	C5E3	22	C	0.427553333
2021/11/13	C6E3	22	C	0.950517
2021/11/13	C7E3	22	C	0.613552667
2021/11/13	C8E3	22	C	0.704776667
2021/11/13	C9E3	22	C	0.63947
2021/11/13	D10E3	22	D	0.017476
2021/11/13	D11E3	22	D	0.019858
2021/11/13	D12E3	22	D	0.017211667
2021/11/13	D1E3	22	D	0.028730333
2021/11/13	D2E3	22	D	0.199105667
2021/11/13	D3E3	22	D	0.025848
2021/11/13	D4E3	22	D	0.229444
2021/11/13	D5E3	22	D	0.486151333
2021/11/13	D6E3	22	D	0.054696333
2021/11/13	D7E3	22	D	0.037513667
2021/11/13	D8E3	22	D	0.032987667
2021/11/13	D9E3	22	D	0.052789667
2021/11/15	C10E3	24	C	0.409443
2021/11/15	C11E3	24	C	0.286384667
2021/11/15	C12E3	24	C	0.274051
2021/11/15	C1E3	24	C	0.386251333
2021/11/15	C2E3	24	C	0.390021
2021/11/15	C3E3	24	C	0.625566333
2021/11/15	C4E3	24	C	0.200074667
2021/11/15	C5E3	24	C	0.399485
2021/11/15	C6E3	24	C	0.720998667
2021/11/15	C7E3	24	C	0.574706
2021/11/15	C8E3	24	C	0.579309333
2021/11/15	C9E3	24	C	0.482326667
2021/11/15	D10E3	24	D	0.023782333
2021/11/15	D11E3	24	D	0.031205333
2021/11/15	D12E3	24	D	0.050707
2021/11/15	D1E3	24	D	0.051419333
2021/11/15	D2E3	24	D	0.110926333
2021/11/15	D3E3	24	D	0.084047333
2021/11/15	D4E3	24	D	0.164923
2021/11/15	D5E3	24	D	0.223009667
2021/11/15	D6E3	24	D	0.119265333
2021/11/15	D7E3	24	D	0.050313667
2021/11/15	D8E3	24	D	0.057903
2021/11/15	D9E3	24	D	0.063816
2021/11/17	C10E3	26	C	0.458608
2021/11/17	C11E3	26	C	0.231749
2021/11/17	C12E3	26	C	0.214065333
2021/11/17	C1E3	26	C	0.260131667
2021/11/17	C2E3	26	C	0.578095333
2021/11/17	C3E3	26	C	0.788832
2021/11/17	C4E3	26	C	0.272288333
2021/11/17	C5E3	26	C	0.524517667
2021/11/17	C6E3	26	C	0.826479667
2021/11/17	C7E3	26	C	0.677861333
2021/11/17	C8E3	26	C	0.383475
2021/11/17	C9E3	26	C	0.393532
2021/11/17	D10E3	26	D	0.047019
2021/11/17	D11E3	26	D	0.040631667
2021/11/17	D12E3	26	D	0.018952333
2021/11/17	D1E3	26	D	0.026288667
2021/11/17	D2E3	26	D	0.127781667
2021/11/17	D3E3	26	D	0.037929
2021/11/17	D4E3	26	D	0.261544667
2021/11/17	D5E3	26	D	0.071512333
2021/11/17	D6E3	26	D	0.094281333
2021/11/17	D7E3	26	D	0.036257333
2021/11/17	D8E3	26	D	0.046632667
2021/11/17	D9E3	26	D	0.091655333
2021/11/19	C10E3	28	C	0.571365
2021/11/19	C11E3	28	C	0.312355
2021/11/19	C12E3	28	C	0.199382333
2021/11/19	C1E3	28	C	0.260004333
2021/11/19	C2E3	28	C	0.542946
2021/11/19	C3E3	28	C	0.799829333
2021/11/19	C4E3	28	C	0.500089
2021/11/19	C5E3	28	C	0.595431333
2021/11/19	C6E3	28	C	0.676215
2021/11/19	C7E3	28	C	0.378945333
2021/11/19	C8E3	28	C	0.330967
2021/11/19	C9E3	28	C	0.226873
2021/11/19	D10E3	28	D	0.014414
2021/11/19	D11E3	28	D	0.016972333
2021/11/19	D12E3	28	D	0.018196
2021/11/19	D1E3	28	D	0.019508667
2021/11/19	D2E3	28	D	0.054582
2021/11/19	D3E3	28	D	0.024962667
2021/11/19	D4E3	28	D	0.338775
2021/11/19	D5E3	28	D	0.054785
2021/11/19	D6E3	28	D	0.086764667
2021/11/19	D7E3	28	D	0.031915667
2021/11/19	D8E3	28	D	0.037217667
2021/11/19	D9E3	28	D	0.060964
2021/11/21	C10E3	30	C	0.434663
2021/11/21	C11E3	30	C	0.310388667
2021/11/21	C12E3	30	C	0.205366333
2021/11/21	C1E3	30	C	0.394306667
2021/11/21	C2E3	30	C	0.215816333
2021/11/21	C3E3	30	C	0.541507333
2021/11/21	C4E3	30	C	0.292535
2021/11/21	C5E3	30	C	0.481833667
2021/11/21	C6E3	30	C	0.431684333
2021/11/21	C7E3	30	C	0.406557
2021/11/21	C8E3	30	C	0.449154333
2021/11/21	C9E3	30	C	0.491134667
2021/11/21	D10E3	30	D	0.007091
2021/11/21	D11E3	30	D	0.024135667
2021/11/21	D12E3	30	D	0.015164
2021/11/21	D1E3	30	D	0.016899333
2021/11/21	D2E3	30	D	0.054635667
2021/11/21	D3E3	30	D	0.052240667
2021/11/21	D4E3	30	D	0.334139333
2021/11/21	D5E3	30	D	0.027837333
2021/11/21	D6E3	30	D	0.053146333
2021/11/21	D7E3	30	D	0.035098667
2021/11/21	D8E3	30	D	0.011552333
2021/11/21	D9E3	30	D	0.058982333
