# Supplementary material for: Xylem cell size regulation is a key adaptive response to water deficit in Eucalyptus grandis
Source: Tree Physiol. 2024 Jun 18;44(7):tpae068. doi: 10.1093/treephys/tpae068 (PMC11247191; doi:10.1093/treephys/tpae068)
Supplement: Table_S4_lignin_tpae068 [file table_s4_lignin_tpae068.zip › Table_S4_lignin_tpae068.csv]

Table S4. The stem lignin composition and SG ratio in Eucalyptus grandis subject to control and droughted conditions.
Repeat	Group	Treatment	Soluble_lignin_%	Klason_lignin_%	Total_lignin_%	SG_ratio	Soluble_lignin_mg	Klason_lignin_mg	Total_lignin_mg	G_mg	S_mg
2	1	C	3.377	24.988	28.37	2.96	6.784	50.2	56.984	14.389	42.594
2	2	C	3.002	27.817	30.82	2.77	6.022	55.8	61.822	16.398	45.423
2	3	C	2.992	26.221	29.21	2.82	6.001	52.6	58.601	15.34	43.261
2	4	C	3.123	35.147	38.27	2.8	6.255	70.4	76.655	20.172	56.482
3	1	C	3.474	24.639	28.11	2.91	6.979	49.5	56.479	14.444	42.034
3	2	C	3.232	32.002	35.23	2.95	6.473	64.1	70.573	17.866	52.706
3	3	C	3.501	36.585	40.09	2.67	7.033	73.5	80.533	21.943	58.589
3	4	C	2.953	33.299	36.25	2.86	5.657	63.8	69.457	17.994	51.463
2	1	D	3.358	39.373	42.73	2.83	6.746	79.1	85.846	22.414	63.432
2	2	D	3.315	22.521	25.84	2.62	6.653	45.2	51.853	14.324	37.529
2	3	D	3.178	25.586	28.76	2.77	6.37	51.3	57.671	15.297	42.374
2	4	D	3.286	25.037	28.32	2.94	6.575	50.1	56.675	14.384	42.29
3	1	D	3.177	25.237	28.41	2.61	6.357	50.5	56.857	15.749	41.107
3	2	D	3.269	27.526	30.8	2.38	6.567	55.3	61.867	18.303	43.563
3	3	D	3.037	33.4	36.44	2.72	6.092	67	73.092	19.648	53.443
3	4	D	2.866	34.097	36.96	2.72	5.757	68.5	74.257	19.961	54.296
