# Supplementary material for: Xylem cell size regulation is a key adaptive response to water deficit in Eucalyptus grandis
Source: Tree Physiol. 2024 Jun 18;44(7):tpae068. doi: 10.1093/treephys/tpae068 (PMC11247191; doi:10.1093/treephys/tpae068)
Supplement: Table_S5_qwa_c_tpae068 [file table_s5_qwa_c_tpae068.zip › Table_S5_qwa_c_tpae068.csv]

Table S5. Quantitative wood anatomy data obtained from Eucalyptus grandis xylem for the control condition.
Image	Object ID	Name	Class	Parent	ROI	Centroid X µm	Centroid Y µm	Nucleus: Area	Nucleus: Perimeter	Nucleus: Circularity	Nucleus: Max caliper	Nucleus: Min caliper	Nucleus: Eccentricity	Nucleus: Red mean	Nucleus: Red sum	Nucleus: Red std dev	Nucleus: Red max	Nucleus: Red min	Nucleus: Red range	Nucleus: Green mean	Nucleus: Green sum	Nucleus: Green std dev	Nucleus: Green max	Nucleus: Green min	Nucleus: Green range	Nucleus: Blue mean	Nucleus: Blue sum	Nucleus: Blue std dev	Nucleus: Blue max	Nucleus: Blue min	Nucleus: Blue range	Cell: Area	Cell: Perimeter	Cell: Circularity	Cell: Max caliper	Cell: Min caliper	Cell: Eccentricity	Cell: Red mean	Cell: Red std dev	Cell: Red max	Cell: Red min	Cell: Green mean	Cell: Green std dev	Cell: Green max	Cell: Green min	Cell: Blue mean	Cell: Blue std dev	Cell: Blue max	Cell: Blue min
C1_E1_ROI.tif	9e7ce871-adff-4b15-9cc4-4d002751e3af	Fibers: Positive	Fibers: Positive	PathAnnotationObject	Polygon	357.65	32.24	10.08	11.3684	0.9801	3.9343	3.2541	0.5099	202.1818	35584	22.1202	236	130	106	229.1477	40330	19.4901	253	160	93	239.2841	42114	14.8923	254	187	67	26.0352	19.4838	0.8618	7.1883	4.9372	0.6463	160.4106	46.9559	236	59	179.6402	55.8141	253	47	194.2163	53.8277	254	65
C1_E1_ROI.tif	5e56fd8e-e8cc-4237-af9b-356da92765c3	Fibers: Positive	Fibers: Positive	PathAnnotationObject	Polygon	316.17	35.69	43.2	24.4167	0.9106	9.163	6.3531	0.719	226.5053	169879	11.5697	253	164	89	240.9333	180700	8.5577	255	201	54	232.3493	174262	13.1523	255	146	109	85.9392	35.1752	0.8728	12.7806	9.6858	0.6313	200.9138	37.8712	253	52	205.3213	46.425	255	59	197.8564	46.8643	255	39
C1_E1_ROI.tif	1084abe1-c810-42db-ba12-df66c281a204	Fibers: Positive	Fibers: Positive	PathAnnotationObject	Polygon	409.25	36.12	40.2048	24.2411	0.8598	9.0588	5.9526	0.7517	217.6341	151691	12.6305	245	175	70	228.8221	159489	16.5712	252	167	85	223.3572	155680	15.3076	251	158	93	78.048	33.3642	0.8811	12.5446	8.6176	0.6739	177.9846	51.0293	245	47	198.5757	45.9043	252	35	201.9809	38.7777	251	66
C1_E1_ROI.tif	9f1f2c3a-315a-4ada-9c15-dcff8e57dbdb	Misdetection: Positive	Misdetection: Positive	PathAnnotationObject	Polygon	349.95	36.21	46.656	42.3522	0.3269	11.8099	8.0495	0.8213	210.4027	170847	24.2957	254	86	168	223.7426	181679	23.2178	255	161	94	224.2303	182075	21.6052	255	174	81	115.0272	41.6891	0.8317	14.7938	10.4957	0.6858	163.6712	62.9292	254	0	183.6702	49.7668	255	9	195.4792	43.1478	255	37
C1_E1_ROI.tif	85e8f956-0d9c-40f2-93ab-260f5dee2fa4	Fibers: Positive	Fibers: Positive	PathAnnotationObject	Polygon	377.88	35.95	37.0368	26.3704	0.6693	9.1692	6.1345	0.7501	221.1206	143065	14.073	243	129	114	234.3972	151655	14.3222	254	161	93	224.5332	145273	15.1771	253	167	86	69.9264	33.599	0.7784	11.9273	8.1432	0.6771	188.9385	52.9794	248	20	211.79	43.5004	254	52	211.9081	35.9558	253	62
C1_E1_ROI.tif	83e3079a-4cf6-4803-beda-ab75a4895123	Fibers: Positive	Fibers: Positive	PathAnnotationObject	Polygon	398.83	38.67	79.7184	33.2272	0.9074	11.03	9.4408	0.4484	215.2302	298309	13.7844	244	172	72	229.4012	317950	16.755	254	183	71	220.4293	305515	16.733	253	179	74	129.2544	43.0116	0.878	14.3857	12.1615	0.4489	178.5405	58.0273	245	20	204.0903	49.337	254	12	206.3519	38.275	253	54
C1_E1_ROI.tif	4714ac14-9bd1-46ef-a992-4fadc35c8ab6	Fibers: Positive	Fibers: Positive	PathAnnotationObject	Polygon	370.84	37.2	15.2064	15.83	0.7626	6.3072	3.027	0.8922	209.1157	56043	31.8494	251	81	170	236.791	63460	18.4003	255	166	89	236.2575	63317	14.9588	255	187	68	38.6496	24.7801	0.791	9.6995	5.0602	0.8297	161.8709	58.6073	251	15	181.73	60.8818	255	26	190.4733	52.0495	255	54
C1_E1_ROI.tif	f759efa7-316c-4f3f-8a78-3c3332492f7a	Fibers: Positive	Fibers: Positive	PathAnnotationObject	Polygon	362.62	40.26	88.5312	36.0643	0.8554	12.4924	9.0521	0.635	217.0917	333887	16.5697	254	138	116	232.4395	357492	17.6399	255	169	86	226.2113	347913	19.2989	255	131	124	139.5072	45.5225	0.846	15.6403	12.439	0.5704	178.6399	60.985	254	4	201.3552	57.2224	255	0	205.4994	49.1523	255	20
C1_E1_ROI.tif	3f19a6b1-b80a-4941-b39f-b9d34f5104b9	Fibers: Positive	Fibers: Positive	PathAnnotationObject	Polygon	383	39.31	8.1216	12.1285	0.6938	4.7618	2.1717	0.9139	185.7972	26569	40.6685	235	71	164	226.8951	32446	20.2497	254	172	82	230.9161	33021	19.4768	254	183	71	28.0512	20.5779	0.8325	7.6316	4.887	0.7909	149.4356	50.7386	235	51	178.0736	48.3956	254	30	194.3354	39.4	254	24
C1_E1_ROI.tif	c75a0a84-23a2-4354-96cc-63f5ae8948e0	Fibers: Positive	Fibers: Positive	PathAnnotationObject	Polygon	387.99	42.5	45.3888	28.4714	0.7036	11.1772	5.7896	0.8727	219.857	173687	22.9722	254	71	183	240.5253	190015	13.552	255	178	77	232.3	183517	14.9082	255	148	107	90.4896	37.1541	0.8237	14.4709	8.7369	0.7932	174.8362	58.2042	254	5	197.3118	56.0301	255	31	205.0673	42.561	255	26
C1_E1_ROI.tif	8b52472c-6cae-42f3-a6c8-f3d0908d1788	Fibers: Positive	Fibers: Positive	PathAnnotationObject	Polygon	416.03	41.78	20.448	16.9811	0.8911	6.4287	4.56	0.696	197.1031	70760	25.5359	240	116	124	226.0836	81164	18.2539	252	167	85	225.7994	81062	15.9473	250	165	85	46.3104	26.2498	0.8446	9.3525	7.4486	0.616	165.9616	48.4025	240	9	191.3304	42.7205	252	68	199.4493	33.1566	250	101
C1_E1_ROI.tif	a8665db8-0f91-453a-9c59-93365738862a	Fibers: Positive	Fibers: Positive	PathAnnotationObject	Polygon	306.93	49.13	127.7568	53.706	0.5566	22.6001	8.0127	0.9373	229.9644	510061	9.0496	254	184	70	240.7755	534040	7.8603	255	194	61	222.9022	494397	9.903	255	170	85	216.7488	63.4726	0.6761	26.2502	11.2312	0.9007	208.468	38.2803	254	30	219.3463	35.6126	255	64	207.0578	33.0715	255	56
C1_E1_ROI.tif	b7f1f1ec-0709-4a11-8cbd-e8d5e53a4d4d	Parenchyma: Positive	Parenchyma: Positive	PathAnnotationObject	Polygon	334.55	58.01	250.5024	138.7888	0.1634	42.6902	10.5861	0.9742	214.5462	933276	20.2414	254	131	123	222.3943	967415	19.0763	255	144	111	212.9986	926544	15.3794	255	141	114	492.48	115.6967	0.4623	46.7188	14.1839	0.9628	186.1196	48.1985	254	0	191.6757	46.8451	255	8	195.8872	32.2044	255	64
C1_E1_ROI.tif	5944ac19-b7ed-4853-9ced-879027c1858d	Fibers: Positive	Fibers: Positive	PathAnnotationObject	Polygon	324.64	43.58	66.528	30.8199	0.8801	11.0622	8.4954	0.5209	213.9767	247999	19.104	252	116	136	232.9387	269976	17.4545	255	137	118	228.9077	265304	17.9521	255	132	123	120.096	41.4862	0.8769	14.6511	11.4694	0.5638	173.0374	55.4095	252	18	192.9679	58.7076	255	28	200.6416	49.5731	255	29
C1_E1_ROI.tif	4f96f565-b647-4436-bf81-9b499b1e963f	Fibers: Positive	Fibers: Positive	PathAnnotationObject	Polygon	428.25	42.82	34.6176	22.4866	0.8603	8.56	5.0754	0.8173	216.7924	130509	22.9669	248	111	137	239.6329	144259	12.6825	253	184	69	239.1013	143939	13.5037	252	133	119	72.0576	32.8321	0.84	11.3553	8.6922	0.6799	175.4423	49.2069	248	49	192.5052	52.7836	253	49	196.2347	50.8575	252	57
C1_E1_ROI.tif	4b6461be-8b1c-4fe3-bac2-0c3b3bc18256	Parenchyma: Positive	Parenchyma: Positive	PathAnnotationObject	Polygon	422.28	41.07	9.1584	11.288	0.9032	4.421	2.6833	0.7677	179.3478	28875	11.2784	195	135	60	198.2733	31922	12.5085	224	152	72	210.9006	33955	12.3805	244	181	63	34.2144	22.0621	0.8833	8.2347	5.3803	0.747	161.8874	29.7973	232	67	170.2975	29.7008	236	95	188.2118	26.4025	244	112
C1_E1_ROI.tif	c7e6a522-4a5e-4364-bbdd-48155ee89f36	Fibers: Positive	Fibers: Positive	PathAnnotationObject	Polygon	349.18	44.97	51.552	28.0756	0.8219	10.5101	6.0095	0.816	217.4235	194594	19.6242	245	104	141	237.7598	212795	13.9918	255	185	70	234.3922	209781	13.3555	255	196	59	92.1024	37.1391	0.8391	13.0146	8.16	0.746	166.7124	72.6146	253	0	196.6332	60.2055	255	15	207.4124	47.5179	255	41
C1_E1_ROI.tif	b84f1799-01a5-4de7-9e1e-ba9f8c39d3b3	Fibers: Positive	Fibers: Positive	PathAnnotationObject	Polygon	376.39	48.84	131.3856	42.093	0.9318	14.8376	11.0826	0.6425	217.7068	496807	12.7876	254	105	149	233.1989	532160	15.3585	255	190	65	224.358	511985	17.732	255	183	72	197.4528	52.3326	0.906	17.9229	14.6197	0.5697	183.5767	57.1762	254	2	206.4256	50.5897	255	11	206.9846	41.7479	255	11
C1_E1_ROI.tif	94f84889-08e2-4146-b86a-5e579cba3cae	Fibers: Positive	Fibers: Positive	PathAnnotationObject	Polygon	409.32	46.71	53.0496	27.7838	0.8636	10.3167	6.7544	0.7326	215.2124	198641	23.7054	250	86	164	235.1939	217084	16.4051	254	156	98	229.3445	211685	16.4174	254	158	96	100.7424	37.9009	0.8813	13.7556	9.8238	0.668	170.9624	59.8908	250	19	195.7764	55.7195	254	26	200.0143	48.4477	254	19
C1_E1_ROI.tif	3b4f9533-1f12-4256-b125-bed6fcb6a079	Misdetection: Positive	Misdetection: Positive	PathAnnotationObject	Polygon	315.7	51.05	38.88	38.4354	0.3307	15.0987	4.5759	0.9642	215.1898	147405	26.8394	252	90	162	227.454	155806	22.4397	255	101	154	220.1942	150833	22.5579	255	106	149	106.272	44.8643	0.6635	18.2306	7.6484	0.9116	174.3474	55.0554	252	0	188.7884	49.0229	255	27	192.8636	40.1594	255	76
C1_E1_ROI.tif	0eb7c068-3e5d-4fe7-863c-deac998839c7	Fibers: Positive	Fibers: Positive	PathAnnotationObject	Polygon	436.54	49.08	102.0672	37.3552	0.9192	13.9834	9.8103	0.6969	213.5076	377695	21.8852	247	66	181	232.4251	411160	14.0879	254	182	72	228.2374	403752	15.7689	253	164	89	169.2864	48.7624	0.8947	17.8366	13.2401	0.6318	181.8799	48.1274	247	43	200.0928	48.3476	254	56	200.633	46.0054	253	64
C1_E1_ROI.tif	0386adbe-471a-4d65-b59f-081ed7091e1a	Fibers: Positive	Fibers: Positive	PathAnnotationObject	Polygon	397.88	49.76	70.848	34.5781	0.7446	11.7001	9.3447	0.5914	213.5564	263315	15.4291	249	146	103	233.1922	287526	15.4752	255	182	73	227.7486	280814	16.2807	255	184	71	125.1648	43.2747	0.8399	15.0366	12.1832	0.5244	171.864	59.1782	249	5	198.407	54.032	255	21	204.7115	44.2537	255	33
C1_E1_ROI.tif	b63ca518-154c-4da8-90f1-c2788ebb3ed7	Parenchyma: Positive	Parenchyma: Positive	PathAnnotationObject	Polygon	417.44	56.99	79.0272	54.8354	0.3303	23.8	5.5286	0.981	149.698	205685	23.5795	197	24	173	203.7766	279989	13.093	246	138	108	216.067	296876	13.0055	254	169	85	180.3456	64.9141	0.5378	27.253	9.3416	0.9554	132.8817	34.7304	197	0	171.8893	39.3429	246	40	197.3511	30.3661	254	84
C1_E1_ROI.tif	bc2510bb-319f-46b8-bfe8-f5970fb5932f	Misdetection: Positive	Misdetection: Positive	PathAnnotationObject	Polygon	360.63	49.85	53.6832	37.4475	0.4811	12.0165	7.44	0.8259	226.1074	210506	16.5813	255	121	134	243.0526	226282	11.7911	255	175	80	234.8937	218686	14.3758	255	167	88	113.2416	42.6666	0.7817	15.3723	10.1024	0.7488	184.518	59.853	255	0	201.6646	55.2109	255	30	204.8275	46.6101	255	48
C1_E1_ROI.tif	3bae3330-7c74-403a-aa53-19a0f25fd59c	Fibers: Positive	Fibers: Positive	PathAnnotationObject	Polygon	445.59	55.11	49.8816	33.3357	0.5641	13.8291	5.52	0.9403	231.9	201753	6.7572	253	207	46	244.1287	212392	5.8248	254	217	37	233.1253	202819	11.1024	253	188	65	115.6608	44.5999	0.7307	17.8988	9.2985	0.8719	209.1363	40.0352	254	15	220.7413	32.8753	254	88	210.0453	34.1401	253	56
C1_E1_ROI.tif	b9989c4c-add2-4094-8f03-1bc1b926b5fc	Fibers: Positive	Fibers: Positive	PathAnnotationObject	Polygon	388.46	51.57	26.3808	22.0356	0.6827	7.191	5.4952	0.7345	220.5295	100782	15.9471	255	182	73	240.7724	110033	17.3257	255	190	65	237.6783	108619	15.2793	255	189	66	59.0976	30.0734	0.8211	10.035	8.5533	0.5928	176.2738	55.2261	255	25	203.0903	49.9011	255	46	207.0155	45.5394	255	42
C1_E1_ROI.tif	420cd25c-ad5b-43b4-9cc6-e8d6c6a0e78f	Parenchyma: Positive	Parenchyma: Positive	PathAnnotationObject	Polygon	425.59	54.24	36.4608	24.6993	0.751	10.0141	4.987	0.8772	221.3606	140564	23.5432	249	64	185	234.4551	148879	11.6177	252	184	68	218.6425	138838	9.5754	250	186	64	82.1952	35.5909	0.8154	13.2979	9.106	0.7782	160.0049	66.2479	249	13	189.7158	49.0924	252	44	197.6341	31.917	250	45
C1_E1_ROI.tif	27a6cce3-3e4b-486b-9ce0-5ef46059d260	Fibers: Positive	Fibers: Positive	PathAnnotationObject	Polygon	323.87	53.89	46.7136	26.6618	0.8258	10.1925	6.0486	0.7862	218.7838	178090	28.0903	252	23	229	235.9386	192054	14.2557	255	140	115	228.2187	185770	15.1676	255	180	75	92.7936	36.8812	0.8573	13.7297	9.6609	0.6236	167.0721	65.8572	252	0	186.5981	62.7274	255	33	197.187	47.9985	255	58
C1_E1_ROI.tif	c8b8feb2-8e44-4180-8804-3f0e1027126f	Fibers: Positive	Fibers: Positive	PathAnnotationObject	Polygon	348.39	53.98	55.1232	28.9944	0.824	10.6497	6.96	0.7411	218.8497	209658	19.7852	253	126	127	237.547	227570	14.0412	255	181	74	231.7443	222011	16.8867	255	178	77	103.6224	38.2885	0.8882	13.5303	9.7613	0.621	166.071	68.2678	253	0	198.0644	57.0557	255	11	207.662	46.1207	255	39
C1_E1_ROI.tif	e004c263-2b1b-4fec-888a-bcda3858e044	Fibers: Positive	Fibers: Positive	PathAnnotationObject	Polygon	367.66	54.98	22.9824	17.3787	0.9562	6.3807	4.888	0.628	228.5325	91413	9.102	249	183	66	249.7275	99891	5.2107	255	226	29	244.7825	97913	7.6849	255	207	48	53.0496	27.3672	0.8901	10.1475	7.518	0.5876	183.6681	52.672	251	45	206.8076	51.8125	255	53	205.7135	51.9363	255	53
C1_E1_ROI.tif	afeb62b0-e340-462e-8c80-65c179dcaf14	Fibers: Positive	Fibers: Positive	PathAnnotationObject	Polygon	406.42	57.5	75.3984	33.7048	0.834	12.5773	8.1166	0.7776	223.315	292096	10.9892	253	172	81	235.2668	307729	12.4864	255	191	64	222.1743	290604	14.9327	255	171	84	127.4112	43.0579	0.8636	15.9684	11.147	0.705	195.3493	42.9619	253	36	212.7608	38.9227	255	68	210.6954	31.5786	255	32
C1_E1_ROI.tif	bdbd7a12-ed37-492b-a70f-4f6722c69e0b	Fibers: Positive	Fibers: Positive	PathAnnotationObject	Polygon	385.32	57.37	17.1648	15.7673	0.8676	5.7619	4.2425	0.707	215.8633	64759	22.6064	243	117	126	242.6033	72781	10.9953	255	176	79	243.7533	73126	9.8571	255	216	39	40.32	23.9792	0.8812	8.7209	6.4488	0.56	176.5256	53.8248	252	31	198.2208	56.3216	255	51	208.6766	49.1177	255	73
C1_E1_ROI.tif	5b3fc1c3-a1f8-499d-a350-7e2bb40a1598	Fibers: Positive	Fibers: Positive	PathAnnotationObject	Polygon	359.67	61.21	83.8656	34.709	0.8748	11.6945	9.233	0.575	220.7358	321612	14.9842	249	112	137	239.1091	348382	13.6921	255	184	71	232.3054	338469	15.5777	255	180	75	140.4864	44.4272	0.8944	15.537	11.8493	0.5897	179.7686	59.7482	250	6	203.1077	56.9267	255	30	207.7297	47.7348	255	18
C1_E1_ROI.tif	cdb3b65e-ebba-4750-94ec-2d1b59a92cad	Fibers: Positive	Fibers: Positive	PathAnnotationObject	Polygon	393.71	62.12	94.4064	36.7287	0.8794	12.4602	10.4309	0.5168	220.6711	361680	19.1797	254	81	173	240.1605	393623	13.7799	255	180	75	234.3423	384087	16.2615	255	177	78	156.096	47.3101	0.8764	16.0872	13.3816	0.4568	177.7388	65.5664	254	0	201.7959	60.0185	255	22	204.3456	52.6784	255	26
C1_E1_ROI.tif	b7bfba1e-c7a6-4d1d-84b2-fe3bf973ca16	Fibers: Positive	Fibers: Positive	PathAnnotationObject	Polygon	435.32	63.18	72.1728	33.5129	0.8075	10.9897	9.2047	0.5484	212.0845	266166	23.4074	253	90	163	233.8526	293485	16.7558	255	130	125	230.6829	289507	17.4815	255	132	123	132.6528	44.4988	0.8418	14.7485	13.0257	0.4886	170.7888	60.3526	253	0	197.7225	52.2574	255	35	202.1631	47.5621	255	24
C1_E1_ROI.tif	24a2b56f-e25c-46b3-a99c-ef32c8d8b832	Fibers: Positive	Fibers: Positive	PathAnnotationObject	Polygon	372.92	64.2	93.312	37.0835	0.8527	12.53	10.56	0.4261	218.8356	354076	12.1513	246	157	89	236.4116	382514	13.1649	255	186	69	229.0074	370534	16.6912	255	187	68	149.0112	46.7895	0.8553	16.0655	13.2183	0.3742	180.3056	59.452	246	0	205.2296	53.2461	255	10	206.7373	46.2821	255	28
C1_E1_ROI.tif	67ae8af6-5502-4da8-ac98-a0b74ce4ff9c	Fibers: Positive	Fibers: Positive	PathAnnotationObject	Polygon	381.58	61.64	18.4896	17.7068	0.7411	6.6503	4.0729	0.8233	223.8215	72742	14.0798	253	157	96	242.2369	78727	13.7125	255	182	73	238.56	77532	17.7232	255	125	130	44.9856	26.661	0.7953	9.9355	6.6807	0.7672	185.0369	47.1993	253	37	198.7796	52.8799	255	43	199.3274	51.962	255	51
C1_E1_ROI.tif	600e91eb-c090-4014-8bd7-6ad0ffdecb84	Fibers: Positive	Fibers: Positive	PathAnnotationObject	Polygon	428.37	60.65	12.0384	13.1154	0.8795	5.0167	3.0887	0.7934	224.1244	46842	21.4183	254	129	125	237.5359	49645	15.1251	255	146	109	224.8947	47003	16.9058	253	134	119	29.1456	21.2064	0.8144	8.2035	5.2043	0.7378	181.2078	58.0306	254	27	200.3353	47.5029	255	63	196.6471	43.5628	253	55
C1_E1_ROI.tif	1aea2b29-5be3-4f80-bc05-69b45e7436b2	Fibers: Positive	Fibers: Positive	PathAnnotationObject	Polygon	306.42	61.89	30.0672	22.1529	0.7699	8.2689	5.4499	0.7624	232.9408	122061	15.4533	253	128	125	246.5992	129218	9.8854	255	179	76	235.2786	123286	17.7833	255	145	110	66.5856	32.6276	0.786	11.9902	8.4792	0.6809	203.5255	43.164	253	7	204.9258	51.6858	255	32	193.082	55.6717	255	36
C1_E1_ROI.tif	1e033310-31f1-46a0-8376-a296c7ccbb59	Fibers: Positive	Fibers: Positive	PathAnnotationObject	Polygon	321.63	65.11	74.4192	37.5477	0.6633	12.2218	8.7557	0.6042	207.4218	267989	29.4996	252	47	205	227.6145	294078	23.4914	255	81	174	227.7485	294251	25.4682	255	73	182	140.544	47.3149	0.7889	15.8528	12.0143	0.5222	174.0849	49.1254	252	13	191.2477	52.9981	255	44	197.3162	49.8672	255	24
C1_E1_ROI.tif	93c2122a-0e16-4a21-8e97-446bb3d63c3b	Fibers: Positive	Fibers: Positive	PathAnnotationObject	Polygon	313.3	62.31	12.6144	13.2655	0.9008	4.9289	3.2215	0.7577	229.0811	50856	17.8947	253	150	103	237.5856	52744	13.16	255	187	68	228.7658	50786	12.5341	254	194	60	33.5232	22.0394	0.8673	7.8307	5.3133	0.6752	186.7099	55.959	253	4	194.9198	46.028	255	41	192.9795	41.7415	254	76
C1_E1_ROI.tif	200c0ddc-0354-473d-97c1-b4fbe37bddae	Fibers: Positive	Fibers: Positive	PathAnnotationObject	Polygon	345.84	65.36	91.584	36.5837	0.8599	12.4851	10.0925	0.6611	214.9165	342147	16.8061	250	130	120	231.1382	367972	19.4669	255	176	79	226.2802	360238	19.6693	255	179	76	151.6032	46.3672	0.8861	15.9408	13.0752	0.5447	174.9017	59.8936	250	0	200.4962	51.2713	255	15	205.3356	43.4178	255	20
C1_E1_ROI.tif	6509b9b0-4e93-4218-8673-9fd8a47a3c9d	Fibers: Positive	Fibers: Positive	PathAnnotationObject	Polygon	297.06	64.2	22.0032	17.2706	0.927	6.3153	4.6754	0.679	230.8021	88628	14.3711	251	144	107	242.9922	93309	9.8282	255	195	60	238.75	91680	12.8863	254	179	75	57.7728	28.3414	0.9038	10.06	7.8065	0.5837	188.3907	54.1065	251	17	190.2704	54.5547	255	13	189.4642	53.4962	254	20
C1_E1_ROI.tif	432f2d22-9cd6-4ff1-a138-558a6cc1aec0	Misdetection: Positive	Misdetection: Positive	PathAnnotationObject	Polygon	405.25	71.1	103.0464	74.4117	0.2339	20.1996	9.8164	0.8803	211.4062	378840	25.4941	255	94	161	231.6395	415098	22.8843	255	92	163	229.6641	411558	21.9193	255	89	166	214.6176	60.3349	0.7409	23.6525	13.4156	0.8027	177.1736	51.916	255	0	200.0421	47.6498	255	39	205.6968	41.1729	255	30
C1_E1_ROI.tif	356bea1f-5296-4c09-988e-d6024e8bfe9c	Fibers: Positive	Fibers: Positive	PathAnnotationObject	Polygon	423.26	67.06	33.8112	24.4054	0.7133	9.5581	4.9547	0.8756	222.11	131267	18.4073	255	150	105	236.4907	139766	18.1678	255	155	100	237.1218	140139	15.3429	255	173	82	78.6816	34.1067	0.85	12.0955	8.7084	0.7145	179.5492	50.2095	255	32	195.7447	48.7707	255	60	200.725	46.4671	255	71
C1_E1_ROI.tif	94b62933-295e-4526-bf79-03bdf3cae8fe	Misdetection: Positive	Misdetection: Positive	PathAnnotationObject	Polygon	257.31	66.86	38.4192	29.5052	0.5546	10.3361	5.4388	0.8709	224.0105	149191	25.0055	251	110	141	237.2448	158005	27.2729	255	106	149	231.8979	154444	28.3326	255	84	171	89.7984	36.5488	0.8448	14.2677	8.3371	0.8103	182.2035	52.4319	251	16	185.4434	62.8531	255	24	187.6814	54.9027	255	59
C1_E1_ROI.tif	3123a5a1-df86-465c-afe0-f2f2f8332693	Fibers: Positive	Fibers: Positive	PathAnnotationObject	Polygon	247.75	66.6	38.016	22.4874	0.9447	7.5135	6.1367	0.5511	226.3298	149604	8.2708	244	184	60	238.9289	157932	6.505	253	207	46	230.0893	152089	8.6599	252	212	40	84.5568	34.0088	0.9187	11.4011	9.4095	0.5288	187.8476	47.2913	244	10	193.3537	53.2605	253	46	193.266	43.2365	252	73
C1_E1_ROI.tif	92096ea8-1eb0-4d09-85a2-aa16ee405c7b	Fibers: Positive	Fibers: Positive	PathAnnotationObject	Polygon	448.4	67.89	49.248	26.3148	0.8937	9.5788	6.9836	0.6218	228.804	196085	15.1399	255	100	155	243.0875	208326	9.8556	255	178	77	234.4282	200905	15.3283	255	141	114	105.0624	37.9123	0.9185	13.0551	10.998	0.4626	204.4312	36.1091	255	67	209.6493	44.5125	255	61	201.0219	49.8373	255	37
C1_E1_ROI.tif	9083179b-e795-4453-92ef-ce60445b5b3c	Fibers: Positive	Fibers: Positive	PathAnnotationObject	Polygon	286.37	69.37	63.4752	32.4906	0.7556	13.0539	6.4452	0.8846	231.5982	255916	7.8644	251	171	80	243.9339	269547	6.3825	255	209	46	233.7457	258289	10.428	254	184	70	120.5568	42.8548	0.8249	16.4492	9.9305	0.8064	206.1851	41.6149	251	8	212.7018	43.6861	255	61	203.5329	44.8493	254	45
C1_E1_ROI.tif	83382ab1-169f-4f16-bc5f-ff6f61998116	Fibers: Positive	Fibers: Positive	PathAnnotationObject	Polygon	240.13	69.57	22.9824	19.2398	0.7802	7.5948	3.6913	0.8749	216.3283	86315	26.6681	248	84	164	239.2932	95478	13.6796	255	177	78	235.9098	94128	11.1822	254	189	65	58.464	29.1679	0.8636	11.0362	6.9041	0.7424	177.7608	49.6673	248	40	194.1196	51.8245	255	46	195.6912	44.944	254	81
C1_E1_ROI.tif	dc299794-178b-4ea7-91d1-4372439177ca	Fibers: Positive	Fibers: Positive	PathAnnotationObject	Polygon	270.95	67.61	32.6016	31.3883	0.4158	14.4479	2.7417	0.9847	234.9123	133900	14.0591	252	164	88	248.2982	141530	8.2139	255	205	50	242.3912	138163	12.2865	255	188	67	76.608	41.3038	0.5643	17.6576	5.0299	0.9617	199.5742	51.3214	252	0	207.4228	45.723	255	41	196.3501	49.8783	255	72
C1_E1_ROI.tif	9136fa8c-1a41-4f2b-b243-62e8cbb1a351	Fibers: Positive	Fibers: Positive	PathAnnotationObject	Polygon	382.15	69	20.8512	17.0523	0.9011	6.1023	4.3307	0.6958	222.1515	80641	15.6329	255	137	118	244.2204	88652	10.7678	255	189	66	240.7107	87378	11.53	255	179	76	48.2112	26.7448	0.847	10.0174	6.8569	0.6953	177.6865	54.4801	255	10	199.7934	55.9084	255	38	206.3907	51.5677	255	42
C1_E1_ROI.tif	d8923110-f3c0-4155-8925-8a1dc91233aa	Fibers: Positive	Fibers: Positive	PathAnnotationObject	Polygon	302.75	69.03	25.1712	20.502	0.7525	8.3662	3.6176	0.9061	230.9089	101369	16.8568	253	123	130	245.4989	107774	10.855	255	182	73	242.0205	106247	11.6815	255	163	92	57.9456	29.6255	0.8297	11.3493	6.6138	0.8145	198.216	44.237	253	35	195.2904	58.1868	255	41	191.6838	59.4557	255	24
C1_E1_ROI.tif	41d18300-2427-493e-8839-37a7cfbe3ea3	Fibers: Positive	Fibers: Positive	PathAnnotationObject	Polygon	312.25	69.67	20.2176	16.558	0.9267	5.6472	4.484	0.6204	223.0907	78751	22.0729	253	104	149	245.153	86539	9.7389	255	202	53	242.5722	85628	11.3604	255	195	60	47.8656	26.2103	0.8756	9.3815	6.8804	0.6161	187.1006	50.81	253	10	202.1114	51.6118	255	25	200.8563	51.9628	255	25
C1_E1_ROI.tif	299d4a5b-5610-4314-b037-3080943d2d2a	Misdetection: Positive	Misdetection: Positive	PathAnnotationObject	Polygon	357.32	71.86	73.728	48.8372	0.3885	13.3182	9.753	0.6826	223.3411	286100	14.3329	253	105	148	241.7065	309626	10.8929	255	190	65	233.2069	298738	14.2934	255	183	72	145.3824	46.4583	0.8464	16.5274	12.1974	0.6628	180.6416	61.6143	253	1	204.3888	54.35	255	2	208.0961	43.8897	255	27
C1_E1_ROI.tif	d9733303-2829-42b0-bd58-503a0cd3a0e5	Fibers: Positive	Fibers: Positive	PathAnnotationObject	Polygon	440.31	70.46	9.216	11.1269	0.9354	3.9478	3.1911	0.5699	213.0667	35156	21.511	252	131	121	229.5818	37881	18.2423	255	140	115	231.7879	38245	16.7593	254	145	109	36.1152	22.4271	0.9023	8.0302	6.3088	0.552	186.1444	38.8901	252	59	193.1698	43.627	255	58	191.5048	42.1609	255	89
C1_E1_ROI.tif	a5f4bddb-a5c0-421a-be3d-15b79a38c6c0	Fibers: Positive	Fibers: Positive	PathAnnotationObject	Polygon	391	73.21	74.1888	32.4209	0.8869	11.1789	8.1817	0.5962	226.9767	292119	12.3572	255	137	118	247.2657	318231	7.1911	255	216	39	239.3978	308105	11.6397	255	202	53	128.16	43.1337	0.8656	14.6519	10.9139	0.5353	181.917	63.3821	255	0	209.7537	58.6908	255	31	210.2118	53.0746	255	39
C1_E1_ROI.tif	bc66786f-c673-490a-9f93-f625268ac941	Fibers: Positive	Fibers: Positive	PathAnnotationObject	Polygon	337.9	72.69	15.3216	14.7211	0.8885	5.5251	3.7762	0.7333	206.9593	55879	44.3366	254	43	211	240.8778	65037	18.3655	255	173	82	241.6185	65237	14.7403	255	179	76	38.88	23.9463	0.852	8.9911	5.8831	0.7049	155.4425	62.1513	254	15	183.7375	57.5612	255	41	198.4528	48.903	255	26
C1_E1_ROI.tif	42d9982e-9e89-44b4-81d6-4cf6b43591aa	Fibers: Positive	Fibers: Positive	PathAnnotationObject	Polygon	431.52	75.03	91.2384	35.6255	0.9034	12.4816	9.1364	0.6851	216.0448	341999	19.8385	253	79	174	235.3531	372564	14.6567	255	193	62	229.2533	362908	18.4313	255	147	108	149.8752	46.0055	0.8899	16.0651	12.5671	0.6281	184.1166	55.0486	253	0	204.6977	50.6765	255	18	203.3656	47.7834	255	9
C1_E1_ROI.tif	72c26ff0-f581-4fb8-b63e-9901052d943f	Misdetection: Positive	Misdetection: Positive	PathAnnotationObject	Polygon	233.7	76.39	54.2016	49.2348	0.281	11.7126	9.5982	0.2682	195.8225	184269	14.7146	235	145	90	217.8948	205039	11.8788	248	171	77	218.3581	205475	12.4409	251	159	92	127.4688	44.8268	0.7971	15.0777	12.3146	0.4422	184.6185	21.8089	241	119	201.4704	25.4384	248	104	203.1354	23.7839	251	98
C1_E1_ROI.tif	ff8c1969-59d1-4843-be37-02c3a0e46428	Misdetection: Positive	Misdetection: Positive	PathAnnotationObject	Polygon	458.58	75.24	58.8096	37.9683	0.5126	12.7114	7.244	0.8096	225.3102	230267	25.515	254	57	197	240.4158	245705	13.6692	255	123	132	226.9814	231975	13.2165	255	157	98	129.1968	43.8269	0.8452	16.1418	10.978	0.7374	188.8159	57.5936	255	1	206.6915	49.1785	255	31	205.3781	36.8065	255	70
C1_E1_ROI.tif	9130dd18-475c-46f9-a027-5a33be1b1efd	Fibers: Positive	Fibers: Positive	PathAnnotationObject	Polygon	253.27	72.77	11.0592	12.0844	0.9517	4.1332	3.3598	0.5892	226.1846	44106	20.6554	250	163	87	244.8359	47743	12.8726	255	190	65	243.0256	47390	15.4418	255	178	77	32.8896	21.9941	0.8544	7.8136	5.4306	0.525	189.2035	37.9248	250	84	202.8104	41.8619	255	78	199.4383	41.483	255	98
C1_E1_ROI.tif	1097afb9-7a31-452d-a0c2-5c4562aec001	Fibers: Positive	Fibers: Positive	PathAnnotationObject	Polygon	293.62	74.83	37.6704	23.7822	0.837	9.14	5.3844	0.8231	219.5478	144682	24.2497	252	51	201	240.3005	158358	11.3812	255	179	76	236.0364	155548	12.7589	255	160	95	76.3776	34.2728	0.8171	12.2349	8.9546	0.7297	178.6862	55.0941	252	12	196.2716	55.3791	255	41	199.1053	51.7881	255	46
C1_E1_ROI.tif	e63190c2-4fa2-4658-94ad-eaf6dfabca9f	Fibers: Positive	Fibers: Positive	PathAnnotationObject	Polygon	270.33	72.88	39.5712	31.0162	0.5169	13.8325	3.6	0.9701	232.0809	160600	17.669	252	129	123	246.1142	170311	12.2173	255	151	104	241.7471	167289	15.5085	255	127	128	87.6096	41.9462	0.6257	17.5053	6.8905	0.9373	199.9594	39.0069	252	87	202.7104	49.0129	255	46	195.1586	54.2779	255	45
C1_E1_ROI.tif	acb9f880-757d-4d2e-9a57-dde7acbde917	Fibers: Positive	Fibers: Positive	PathAnnotationObject	Polygon	371.53	76.18	88.1856	37.0772	0.8061	13.9765	9.0404	0.7376	221.6403	338888	12.8455	251	137	114	238.2387	364267	12.2675	255	193	62	230.4683	352386	16.2179	255	185	70	147.6288	47.1089	0.8359	17.2674	12.024	0.6854	180.1192	61.3482	251	0	203.2551	56.5604	255	34	205.0857	48.5674	255	33
C1_E1_ROI.tif	8e55687a-a874-4950-830a-c19f8d7ac0c3	Fibers: Positive	Fibers: Positive	PathAnnotationObject	Polygon	305.95	74.2	23.9616	19.3638	0.8031	7.9606	3.7802	0.8815	221.3493	92524	28.432	253	118	135	246.5431	103055	9.8436	255	193	62	241.8756	101104	14.0436	255	150	105	49.7664	27.2844	0.8401	10.0614	6.5588	0.7432	175.015	57.4436	253	55	197.2255	57.6872	255	65	203.7975	50.7164	255	62
C1_E1_ROI.tif	49f70fc1-b0d3-4e77-a52b-f38e04543bc1	Fibers: Positive	Fibers: Positive	PathAnnotationObject	Polygon	319.97	77.15	61.344	30.6993	0.8179	11.2563	7.5823	0.7181	216.7108	230797	23.2551	254	105	149	233.8995	249103	21.7593	255	165	90	231.0028	246018	21.3587	255	120	135	112.0896	40.6263	0.8534	14.9153	10.0649	0.6517	169.96	62.0636	254	0	186.41	64.5565	255	1	196.5095	54.1071	255	22
C1_E1_ROI.tif	532c4e0c-1c55-4165-8613-fac427bdd2d9	Parenchyma: Positive	Parenchyma: Positive	PathAnnotationObject	Polygon	412.87	76.28	20.9664	20.8907	0.6037	8.6891	3.3213	0.9432	120.8261	44464	16.3693	174	77	97	195.875	72082	7.0104	219	167	52	210.644	77517	10.7896	242	161	81	64.512	31.7375	0.8048	12.6664	6.8335	0.8511	90.0918	43.4219	174	0	165.1453	36.4508	219	40	203.2139	27.4625	255	99
C1_E1_ROI.tif	504248df-393b-4fb3-aebc-32a17e08a57c	Fibers: Positive	Fibers: Positive	PathAnnotationObject	Polygon	348.21	75.8	16.1856	15.5641	0.8396	5.9424	3.3228	0.8423	225.0679	63019	21.4379	253	125	128	246.4893	69017	10.7407	255	203	52	243.9393	68303	10.8195	255	209	46	41.0688	24.4863	0.8607	8.8155	5.5835	0.7417	173.317	52.3883	253	53	188.7346	57.7895	255	45	191.9455	54.9548	255	40
C1_E1_ROI.tif	f426f59f-60f6-47b6-8403-25fb2c784ee5	Fibers: Positive	Fibers: Positive	PathAnnotationObject	Polygon	420.17	77.65	30.9312	22.8491	0.7445	8.8055	4.745	0.8558	220.5223	118641	21.984	251	125	126	236.6636	127325	14.1636	255	157	98	223.9814	120502	11.7749	254	183	71	71.4816	32.8922	0.8303	11.7707	8.5591	0.6864	167.4527	61.1672	251	14	186.8323	60.7025	255	40	194.3523	40.1193	255	48
C1_E1_ROI.tif	83a431b5-5645-4f05-b03f-9bfdd30a93e9	Fibers: Positive	Fibers: Positive	PathAnnotationObject	Polygon	474.03	75.34	59.3856	36.0235	0.5751	15.7341	4.9234	0.9521	230.8846	238042	10.6428	254	147	107	246.2357	253869	7.5802	255	186	69	238.8797	246285	11.3935	255	176	79	123.0336	47.3538	0.6895	19.8893	8.2154	0.9069	214.5463	26.7669	255	79	221.7734	32.1231	255	77	208.7906	40.0043	255	61
C1_E1_ROI.tif	a11b9be1-37a8-47a4-bc3b-d764500c39f4	Fibers: Positive	Fibers: Positive	PathAnnotationObject	Polygon	246.44	78.84	79.8336	32.1535	0.9704	10.405	9.7903	0.2515	229.1144	318469	13.4103	252	128	124	242.746	337417	8.8077	254	122	132	233.713	324861	11.5522	255	134	121	140.6016	43.5563	0.9313	14.3651	13.043	0.1997	207.036	34.7844	253	71	213.0625	41.8481	254	79	200.8022	46.7712	255	57
C1_E1_ROI.tif	ad29d41d-5eee-4dd3-9546-dd510a36a31b	Misdetection: Positive	Misdetection: Positive	PathAnnotationObject	Polygon	381.03	77.84	22.9248	24.2115	0.4914	8.6517	4.5063	0.9039	210.6576	84895	30.1323	255	87	168	238.5236	96125	22.7879	255	130	125	239.4665	96505	22.8186	255	128	127	60.3072	31.3781	0.7697	11.3643	7.2809	0.7947	167.45	49.8574	255	2	186.2336	54.9067	255	51	194.1659	53.8352	255	59
C1_E1_ROI.tif	2372f178-fede-42ea-b35a-a609e50342ab	Fibers: Positive	Fibers: Positive	PathAnnotationObject	Polygon	259.19	79.69	72.4032	31.6723	0.907	11.3802	8.1203	0.7185	220.5913	277945	17.367	247	114	133	238.2151	300151	12.8757	255	178	77	232.0016	292322	14.3071	255	171	84	127.008	42.3896	0.8882	14.667	11.6073	0.5856	186.5627	48.3334	247	55	201.5206	52.1546	255	35	199.6922	48.7528	255	60
C1_E1_ROI.tif	87ddf3db-fb8b-4ce0-8ac9-010eff030975	Fibers: Positive	Fibers: Positive	PathAnnotationObject	Polygon	299.47	76.28	9.5616	11.3597	0.9311	3.8365	3.4075	0.4648	219.5444	37103	28.1471	253	98	155	239.9527	40552	19.6365	255	159	96	235.2604	39759	22.2733	255	153	102	25.056	18.856	0.8856	6.6236	5.1223	0.5334	174.7494	51.5471	253	35	186.9431	54.3964	255	54	189.5877	51.2549	255	67
C1_E1_ROI.tif	fe8d57df-1731-43cd-a446-ca5244565304	Fibers: Positive	Fibers: Positive	PathAnnotationObject	Polygon	446.2	78.11	57.0816	30.6091	0.7656	11.6985	6.9775	0.8162	229.6188	227093	17.4804	254	131	123	245.1365	242440	9.6986	255	180	75	238.544	235920	12.9591	255	168	87	114.4512	41.216	0.8466	15.3033	10.2999	0.7313	215.9899	29.9126	255	98	223.2951	32.9545	255	111	208.086	45.3621	255	61
C1_E1_ROI.tif	13ca9727-33c4-4b64-a99b-f19085ac6a31	Fibers: Positive	Fibers: Positive	PathAnnotationObject	Polygon	340.67	80.77	81.5616	35.8524	0.7974	11.8954	10.1106	0.5246	209.3643	297088	25.2409	252	70	182	231.5307	328542	17.4798	255	156	99	231.1191	327958	16.6224	255	172	83	139.9104	45.971	0.8319	15.4305	13.1009	0.5466	165.2004	67.0813	252	0	196.6407	54.0373	255	34	206.97	45.452	255	20
C1_E1_ROI.tif	846c73ef-d4c3-40e5-948c-b4f4ca311ec8	Fibers: Positive	Fibers: Positive	PathAnnotationObject	Polygon	311.06	78.42	17.9712	16.0024	0.8819	6.0499	3.8278	0.786	217.5273	67651	15.2639	249	138	111	237.8649	73976	10.3045	255	199	56	233.8907	72740	10.9268	254	198	56	42.6816	25.1472	0.8481	9.3817	6.5391	0.7226	170.6765	58.7156	254	16	194.0909	56.0008	255	53	201.6845	48.1455	255	33
C1_E1_ROI.tif	7c3b30c9-7867-45bf-be9b-14a8861e0995	Misdetection: Positive	Misdetection: Positive	PathAnnotationObject	Polygon	283.49	79.73	46.4256	37.725	0.4099	9.9333	8.1173	0.4882	220.572	177781	16.7288	247	131	116	238.9504	192594	11.7975	255	201	54	235.5335	189840	12.7028	255	187	68	103.0464	38.3675	0.8797	13.1119	10.8029	0.325	183.7539	48.8484	247	6	201.7182	48.3289	255	49	203.5831	45.2064	255	62
C1_E1_ROI.tif	ed2f11ad-c344-4578-befd-46ba6dbce45e	Fibers: Positive	Fibers: Positive	PathAnnotationObject	Polygon	485.83	80.41	71.7696	32.726	0.8421	12.5688	7.9425	0.7725	230.7312	288414	8.5599	255	169	86	244.0352	305044	8.0557	255	207	48	230.2232	287779	13.5078	254	179	75	126.8928	43.6779	0.8358	16.1138	10.718	0.7552	216.6961	25.8451	255	116	223.4524	32.7205	255	102	204.6825	41.8986	254	53
C1_E1_ROI.tif	91cec11b-79ac-4f65-a37f-e42fdce1496f	Fibers: Positive	Fibers: Positive	PathAnnotationObject	Polygon	271.56	80.66	64.9728	33.4532	0.7296	12.589	7.3556	0.8164	219.9859	249024	17.4419	250	72	178	235.553	266646	14.956	255	189	66	229.0115	259241	16.2226	255	185	70	122.9184	42.6547	0.849	16.102	10.5137	0.7162	179.4827	54.3052	250	27	195.1066	55.2662	255	36	197.1272	49.4168	255	28
C1_E1_ROI.tif	df04b80d-27d3-449a-98b3-ae6696fee4f8	Fibers: Positive	Fibers: Positive	PathAnnotationObject	Polygon	361.53	78.73	10.2528	12.5578	0.817	4.6695	2.8284	0.7968	202.8077	36911	11.4603	228	175	53	230.8352	42012	14.7983	255	191	64	241.3077	43918	10.628	255	211	44	31.392	21.5508	0.8494	7.9542	4.9968	0.7169	170.8266	35.5126	241	72	194.719	42.0476	255	75	203.8887	46.0766	255	64
C1_E1_ROI.tif	8c3d45ee-40f8-4bd2-835f-293e7afbddb9	Parenchyma: Positive	Parenchyma: Positive	PathAnnotationObject	Polygon	226.31	80.11	9.5616	11.8506	0.8556	4.5136	2.6438	0.8228	184.9527	31257	56.9787	249	29	220	221.8994	37501	32.2853	254	107	147	217.7751	36804	23.5574	253	130	123	30.7584	22	0.7986	8.7576	4.2831	0.8777	159.7114	55.4036	249	25	173.7933	47.8306	254	44	184.702	34.816	253	97
C1_E1_ROI.tif	c0498994-0eb2-4e7b-91a8-f3e1f813e1d7	Fibers: Positive	Fibers: Positive	PathAnnotationObject	Polygon	305.29	81.85	19.4112	16.5423	0.8914	5.8897	4.32	0.6522	212.0526	72522	20.8907	241	90	151	238.0614	81417	11.8095	255	192	63	236.2953	80813	11.6603	255	206	49	43.3152	25.3402	0.8477	9.1283	6.6557	0.6003	180.5695	39.9465	241	49	208.4119	36.749	255	91	215.1232	31.5606	255	100
C1_E1_ROI.tif	6dda31ae-d8d7-472f-a7d9-e950699746d5	Misdetection: Positive	Misdetection: Positive	PathAnnotationObject	Polygon	353.52	83.28	47.0016	33.8057	0.5168	10.5905	6.7597	0.7995	216.9707	177699	17.3018	254	130	124	239.6544	196277	14.3154	255	184	71	237.5543	194557	16.3563	255	180	75	98.3808	38.517	0.8333	14.0395	9.4826	0.7138	175.6249	56.373	254	2	203.6319	51.3396	255	34	208.5547	48.7034	255	30
C1_E1_ROI.tif	19272963-482f-49c1-bca0-9baed5762a5b	Fibers: Positive	Fibers: Positive	PathAnnotationObject	Polygon	389.32	84.55	79.7184	34.0863	0.8622	11.4075	9.7368	0.403	224.93	311528	21.2458	255	43	212	247.7675	343158	7.1341	255	187	68	238.6238	330494	13.7942	255	195	60	140.1984	45.1783	0.8632	15.4678	12.6894	0.3348	182.6202	61.4741	255	0	210.9106	54.5184	255	44	210.749	47.9322	255	37
C1_E1_ROI.tif	bb9feaa4-1ebd-4309-8f32-e9feddd03bed	Misdetection: Positive	Misdetection: Positive	PathAnnotationObject	Polygon	298.19	86.04	48.9024	37.3443	0.4406	11.6754	7.7802	0.7992	215.1019	183697	23.909	252	43	209	236.3056	201805	18.4148	255	147	108	236.0094	201552	16.2665	255	172	83	109.0368	44.4278	0.6942	14.6127	11.1178	0.6499	179.02	50.5169	252	12	192.0638	55.0007	255	19	198.4441	49.4758	255	20
C1_E1_ROI.tif	de77f9df-0143-4176-8ace-3409376b16a0	Fibers: Positive	Fibers: Positive	PathAnnotationObject	Polygon	401.35	84.69	60.6528	31.3163	0.7772	11.2151	8.0159	0.6328	221.3596	233313	17.1654	254	99	155	237.1186	249923	15.2894	255	165	90	229.2429	241622	17.2154	255	148	107	117.1584	42.2097	0.8263	15.0773	10.52	0.6137	179.1907	63.403	254	0	198.7479	55.2429	255	19	203.8482	42.5299	255	65
C1_E1_ROI.tif	5f502292-0e45-413f-a669-0c77677587b9	Fibers: Positive	Fibers: Positive	PathAnnotationObject	Polygon	290.4	84.53	23.5008	21.1332	0.6612	8.0493	4.0247	0.9065	206.9128	85455	25.109	240	81	159	232.5448	96041	17.9062	255	171	84	230.0654	95017	17.0816	255	170	85	56.1024	29.2368	0.8248	10.857	6.607	0.7821	159.3885	55.8362	241	9	187.2464	53.7505	255	36	197.6135	44.7286	255	50
C1_E1_ROI.tif	fefe9bef-5509-453f-9e44-7560405fe15d	Fibers: Positive	Fibers: Positive	PathAnnotationObject	Polygon	426.79	83.62	31.9104	21.8946	0.8365	8.2823	5.5048	0.7689	226.4739	125693	12.0938	253	159	94	244.4685	135680	9.5872	255	195	60	240.0829	133246	11.4805	255	196	59	70.9056	31.7635	0.8831	11.6009	8.2973	0.6701	178.5454	57.7434	253	1	203.7666	51.47	255	15	206.8363	48.302	255	33
C1_E1_ROI.tif	56ae7196-93bd-4965-8bc6-ee6e4de1a4ff	Fibers: Positive	Fibers: Positive	PathAnnotationObject	Polygon	470.41	83.67	63.7056	32.8902	0.74	13.4781	5.6514	0.9101	232.1638	256541	12.6141	255	158	97	245.3484	271110	10.5528	255	149	106	234.3973	259009	20.6856	255	105	150	126.7776	44.5963	0.801	17.5701	9.2492	0.8569	210.4764	34.1992	255	23	215.1081	39.6463	255	48	197.9523	49.6264	255	35
C1_E1_ROI.tif	26a99621-07d1-4615-998e-c635e80832ff	Fibers: Positive	Fibers: Positive	PathAnnotationObject	Polygon	366.88	85.71	71.8272	32.8733	0.8352	11.589	8.1113	0.7123	212.1362	264746	21.0347	250	104	146	234.1202	292182	17.3601	255	159	96	234.7147	292924	15.3465	255	157	98	124.7616	42.8793	0.8527	15.3887	10.9819	0.6434	176.4949	52.9175	250	0	201.9019	47.5031	255	54	206.9954	45.5368	255	39
C1_E1_ROI.tif	c8eaa52e-9b65-4cab-b72c-274efc2eae4f	Misdetection: Positive	Misdetection: Positive	PathAnnotationObject	Polygon	408.13	94.01	82.8288	68.1841	0.2239	26.2395	6.5609	0.9831	180.6047	261335	43.6494	255	8	247	214.0062	309667	23.8958	255	91	164	217.2605	314376	17.1849	255	121	134	203.0976	69.9236	0.522	29.5871	9.6021	0.9608	143.9773	59.9297	255	0	185.6216	41.0982	255	34	203.5273	29.3966	255	76
C1_E1_ROI.tif	8d0147a8-c24c-4068-84ac-f9af42ed2af4	Fibers: Positive	Fibers: Positive	PathAnnotationObject	Polygon	438.66	87.41	115.5456	42.9256	0.788	14.92	10.9041	0.665	231.5159	464884	7.8834	255	189	66	242.3401	486619	7.2091	255	209	46	228.6843	459198	12.1089	255	158	97	185.5872	52.812	0.8362	18.6701	13.3246	0.6408	216.9057	29.3103	255	53	225.8018	31.446	255	48	212.0028	35.2806	255	50
C1_E1_ROI.tif	56b80a4f-6ee3-4d30-b4f5-2be2a81fd2d0	Parenchyma: Positive	Parenchyma: Positive	PathAnnotationObject	Polygon	455.58	86.28	67.104	31.4079	0.8548	10.8027	8.8272	0.5219	229.5832	267694	12.5723	255	160	95	233.0352	271719	12.5688	255	177	78	215.8714	251706	13.038	255	157	98	127.1808	42.2175	0.8967	14.6564	12.3625	0.4201	192.0349	53.0987	255	0	195.3241	50.6184	255	46	194.0534	37.9133	255	68
C1_E1_ROI.tif	4ac334e5-2524-4fc8-af6f-f0ef6dd8209f	Fibers: Positive	Fibers: Positive	PathAnnotationObject	Polygon	316.92	85.77	50.3424	27.772	0.8202	10.1641	6.3644	0.8188	226.9874	197706	17.3339	251	128	123	247.3961	215482	9.5552	255	177	78	240.7222	209669	12.1522	255	176	79	95.2128	37.5907	0.8467	13.6617	9.1341	0.7594	174.7989	66.5304	251	7	205.4601	59.2226	255	32	212.3273	46.8091	255	49
C1_E1_ROI.tif	e27a6305-8e3f-409e-a2b6-476b7d6b1236	Fibers: Positive	Fibers: Positive	PathAnnotationObject	Polygon	491.66	84.99	13.248	15.8766	0.6605	6.7829	2.849	0.9201	236.3915	55552	12.1448	255	192	63	243.6511	57258	11.6984	255	205	50	230.0511	54062	21.068	254	143	111	41.2416	26.4159	0.7427	10.4391	4.923	0.8844	197.0556	46.7302	255	42	202.9042	43.6118	255	59	192.093	44.7277	254	32
C1_E1_ROI.tif	39d9280a-f7d0-4a17-b011-cae647b6c5dc	Fibers: Positive	Fibers: Positive	PathAnnotationObject	Polygon	234.68	90.87	124.9344	44.6999	0.7857	17.1345	9.916	0.8298	229.8357	499433	9.8042	249	76	173	239.7966	521078	7.1341	255	175	80	221.6553	481657	9.5766	255	151	104	207.5328	55.552	0.8451	20.2649	13.605	0.7387	202.1295	47.7006	249	3	212.18	46.2966	255	34	204.2216	31.188	255	50
C1_E1_ROI.tif	e841c475-03fb-43d4-81c6-5d0c9b83d21d	Fibers: Positive	Fibers: Positive	PathAnnotationObject	Polygon	496.91	89.44	61.056	31.5639	0.7701	11.714	7.1195	0.8156	223.9226	237358	21.45	255	67	188	241.2189	255692	11.1046	255	172	83	235.0462	249149	11.91	255	176	79	123.6096	43.0027	0.84	15.5591	10.7549	0.7364	195.9563	44.7325	255	48	206.093	46.161	255	39	200.3158	46.8254	255	43
C1_E1_ROI.tif	fa78cbee-c7e1-4877-aa3a-ad7e0e44c4ed	Misdetection: Positive	Misdetection: Positive	PathAnnotationObject	Polygon	416.16	93.97	59.2128	45.8536	0.3539	19.5171	5.047	0.979	220.3152	226484	22.669	255	102	153	234.5555	241123	21.0137	255	150	105	230.7228	237183	26.529	255	100	155	134.6688	55.6273	0.5469	22.6235	8.284	0.9513	182.6321	53.9372	255	0	202.134	42.2471	255	74	201.7977	42.4188	255	47
C1_E1_ROI.tif	5fdcfd3a-e30d-48d4-8e79-02e24781c9c9	Parenchyma: Positive	Parenchyma: Positive	PathAnnotationObject	Polygon	325.79	96.79	116.6976	74.0498	0.2674	29.8725	6.2528	0.9798	158.0427	322249	19.183	212	75	137	199.0951	405955	9.7785	234	144	90	208.6268	425390	10.3914	252	147	105	258.3936	79.3654	0.5155	32.7798	10.4317	0.9565	141.8487	34.2606	212	0	182.592	28.2034	237	56	202.9387	18.9468	255	105
C1_E1_ROI.tif	129d0045-ebd4-4c6e-8001-357656d3e9a3	Fibers: Positive	Fibers: Positive	PathAnnotationObject	Polygon	380.06	89.1	45.9648	26.4802	0.8237	10.2509	5.6589	0.8365	224.1542	180220	19.1817	255	80	175	247.7624	199201	8.2373	255	179	76	246.9826	198574	9.616	255	187	68	92.6208	37.3622	0.8338	13.9606	8.4883	0.7775	180.5099	56.5806	255	5	202.923	59.0959	255	31	209.6217	52.2081	255	48
C1_E1_ROI.tif	fdb8a35d-a80f-4b8e-b388-6a41dfcc6297	Fibers: Positive	Fibers: Positive	PathAnnotationObject	Polygon	252.54	86.54	12.96	13.1097	0.9476	4.5041	3.6043	0.5947	219.6974	50091	12.0268	241	163	78	237.057	54049	11.5003	254	202	52	237.0439	54046	12.7486	254	171	83	36.6336	22.927	0.8758	8.112	6.0818	0.5046	184.6792	38.9744	242	89	197.1299	44.5393	255	68	196.3427	44.4343	254	62
C1_E1_ROI.tif	b9e17d4e-5325-4243-af97-f358bfadbe0e	Fibers: Positive	Fibers: Positive	PathAnnotationObject	Polygon	308.1	87.64	12.3264	13.3574	0.8682	4.7939	3.3108	0.7367	212.6009	46347	20.6949	250	155	95	238.656	52027	14.3971	255	190	65	237.7706	51834	16.3753	255	161	94	36.576	23.4121	0.8385	8.3203	6.4318	0.5126	173.4671	40.0482	250	59	192.7633	45.6299	255	76	194.826	46.7042	255	75
C1_E1_ROI.tif	a27c28ee-7816-46d8-a94f-c566103bf5c7	Fibers: Positive	Fibers: Positive	PathAnnotationObject	Polygon	280.81	89.69	50.4	28.2985	0.7909	9.2047	7.92	0.16	222.8307	194754	13.7009	250	151	99	239.0664	208944	11.8338	255	207	48	232.8192	203484	14.1626	255	193	62	93.9456	37.0596	0.8596	12.3599	10.7725	0.2931	184.0856	54.0504	250	15	202.5768	52.6307	255	31	203.2434	48.0773	255	58
C1_E1_ROI.tif	27cb07e1-3359-49df-95cf-d4a549882ff7	Fibers: Positive	Fibers: Positive	PathAnnotationObject	Polygon	245.26	90.08	46.4256	25.9907	0.8636	9.7783	6.8247	0.6991	226.6283	182889	11.7097	241	147	94	240.6221	194182	5.9453	254	198	56	224.1933	180924	9.3006	250	207	43	91.2384	36.5617	0.8577	13.5101	9.813	0.6488	189.4965	47.8327	241	67	208.5753	44.5691	254	71	206.0082	31.7011	250	83
C1_E1_ROI.tif	a0628c9e-0958-4627-b95e-a0a76b02c489	Fibers: Positive	Fibers: Positive	PathAnnotationObject	Polygon	268.58	91.7	112.5504	41.2103	0.8328	14.5419	9.8451	0.6351	225.6281	440426	9.2079	249	175	74	235.3412	459386	11.6173	255	170	85	221.979	433303	13.7656	254	171	83	180.7488	51.8853	0.8437	17.6697	12.9493	0.5716	196.6461	46.1509	249	19	213.97	37.7375	255	46	208.6238	34.0729	254	19
C1_E1_ROI.tif	c54e7db1-411f-4520-95d8-36343d1fa692	Fibers: Positive	Fibers: Positive	PathAnnotationObject	Polygon	339.94	91.1	75.456	33.1063	0.8651	11.336	8.6156	0.6456	207.3522	271424	23.4404	245	71	174	232.505	304349	14.9581	255	160	95	229.8755	300907	16.8091	255	158	97	132.1344	44.0208	0.8569	15.195	11.1559	0.6694	163.7705	62.6736	245	0	191.4717	58.9147	255	20	200.341	49.2588	255	41
C1_E1_ROI.tif	176efe08-84e6-4945-a028-d510aea921d4	Fibers: Positive	Fibers: Positive	PathAnnotationObject	Polygon	483.56	91.54	67.2768	31.8113	0.8354	11.7199	7.8171	0.7813	231.7652	270470	12.8985	255	153	102	244.6752	285536	8.6481	255	200	55	232.4764	271300	15.0187	255	131	124	129.7152	43.0333	0.8802	15.5564	11.6334	0.691	205.3221	38.1399	255	30	214.0957	39.0052	255	86	199.5809	46.6402	255	68
C1_E1_ROI.tif	beab222f-ccb3-4e77-810b-69abb1ba18b0	Fibers: Positive	Fibers: Positive	PathAnnotationObject	Polygon	256.22	94.07	67.7952	32.4989	0.8066	11.603	8.0468	0.7178	226.0051	265556	12.7478	245	134	111	237.4136	278961	8.8566	254	190	64	220.9064	259565	9.339	250	190	60	120.2688	42.2066	0.8484	14.6177	11.4902	0.615	191.9403	50.2831	245	12	213.2287	39.7119	254	61	208.9819	27.3293	254	80
C1_E1_ROI.tif	abd78335-6fe5-4ca8-9123-652fe81a9807	Fibers: Positive	Fibers: Positive	PathAnnotationObject	Polygon	424.18	91.38	41.1264	25.4626	0.7971	8.8214	7.0835	0.616	219.8844	157877	25.5825	255	71	184	242.6866	174249	10.9083	255	181	74	239.2173	171758	14.3483	255	181	74	78.912	34.1009	0.8527	12.457	8.9164	0.6667	197.5771	45.291	255	37	208.1303	49.5665	255	30	200.9265	54.2111	255	9
C1_E1_ROI.tif	09b32db2-aea3-4c1c-837d-9f78912aca28	Fibers: Positive	Fibers: Positive	PathAnnotationObject	Polygon	353.45	92.13	63.4176	32.119	0.7725	11.7025	7.7114	0.7452	219.2887	242314	18.8047	254	89	165	237.7964	262765	14.3688	255	168	87	234.2661	258864	16.2542	255	166	89	119.9232	42.4862	0.8349	15.3907	11.019	0.6848	177.7496	56.1845	254	3	201.647	51.7744	255	51	207.0504	47.3988	255	54
C1_E1_ROI.tif	dde50e3d-ab46-4992-ac72-1318452f8793	Parenchyma: Positive	Parenchyma: Positive	PathAnnotationObject	Polygon	469.54	91.29	38.9952	34.1287	0.4207	13.6401	4.7029	0.9662	231.7507	157127	10.1167	255	167	88	240.5295	163079	9.7164	255	203	52	227.7257	154398	10.6676	255	194	61	99.936	42.7549	0.687	17.0444	7.7115	0.9097	185.387	59.88	255	0	204.5509	47.6905	255	14	207.0937	34.2761	255	48
C1_E1_ROI.tif	35822bc0-7f53-4155-9d1d-05319fc81616	Fibers: Positive	Fibers: Positive	PathAnnotationObject	Polygon	373.78	90.98	9.5616	11.1787	0.9615	3.7568	3.351	0.3914	218.3095	36676	18.6184	252	153	99	241.8095	40624	11.6947	255	196	59	236.8155	39785	17.8636	255	151	104	27.5904	19.574	0.9049	6.8818	5.6541	0.5281	172.9317	50.2681	252	24	191.3892	53.2501	255	64	189.9462	53.1	255	50
C1_E1_ROI.tif	5f813790-1ca9-4303-a11f-8654f0bbb8b0	Fibers: Positive	Fibers: Positive	PathAnnotationObject	Polygon	288.56	93.02	20.8512	17.1829	0.8875	6.6094	3.9703	0.8101	222.1342	81079	22.5974	252	85	167	247.9014	90484	11.5259	255	174	81	241.6986	88220	15.3482	255	168	87	47.232	26.3412	0.8554	9.6398	6.6545	0.6991	175.7072	53.8246	252	34	202.9332	54.2347	255	39	203.729	51.6218	255	24
C1_E1_ROI.tif	9101df90-d33a-4989-ba7c-4adae21529cd	Fibers: Positive	Fibers: Positive	PathAnnotationObject	Polygon	444.74	94.1	35.0208	30.1985	0.4826	12.6676	3.5417	0.971	232.5532	142090	10.1782	254	171	83	243.3372	148679	8.5297	255	199	56	228.784	139787	12.673	255	183	72	87.264	39.8609	0.6902	15.8906	6.1176	0.9231	199.0987	40.4124	254	71	209.4467	42.606	255	50	206.0559	30.9307	255	90
C1_E1_ROI.tif	35b6b65b-d34d-4575-aaf5-e6c04d7f4333	Fibers: Positive	Fibers: Positive	PathAnnotationObject	Polygon	398.51	94.94	53.6256	29.4294	0.7781	10.651	7.5773	0.7094	229.9646	214557	12.8878	254	118	136	243.0375	226754	11.027	255	143	112	236.8307	220963	14.3326	255	141	114	109.152	41.0055	0.8158	14.3419	11.408	0.5895	201.7672	40.7722	254	43	211.5977	44.4097	255	26	207.3175	45.9104	255	51
C1_E1_ROI.tif	ec682a0d-71cf-4d44-8e3b-9f694782a87d	Fibers: Positive	Fibers: Positive	PathAnnotationObject	Polygon	304.9	94.49	34.3296	21.7778	0.9096	8.1359	5.3829	0.7343	216.5645	129289	17.0579	253	145	108	236.9732	141473	12.4075	255	201	54	239.536	143003	11.9365	255	193	62	71.2512	31.7342	0.8891	10.914	8.6761	0.6027	177.0274	50.1671	253	2	199.8423	48.5855	255	40	207.1529	45.5425	255	67
C1_E1_ROI.tif	6f67acaa-1d1e-4114-978b-3562c6db78ee	Fibers: Positive	Fibers: Positive	PathAnnotationObject	Polygon	315.79	93.99	47.7504	28.171	0.7561	10.1878	6.3182	0.8109	217.3221	180812	22.7088	254	90	164	236.1683	196492	20.7823	255	150	105	232.3173	193288	20.1287	255	161	94	97.344	38.2378	0.8366	13.3295	9.1248	0.7381	163.4991	68.1924	254	0	189.6907	59.5503	255	33	200.34	48.1809	255	19
C1_E1_ROI.tif	89889635-6bee-4cfe-9602-ab8ba1c5b562	Misdetection: Positive	Misdetection: Positive	PathAnnotationObject	Polygon	365.29	95.92	49.8816	35.978	0.4843	10.2525	8.3718	0.6357	217.9805	189643	18.5749	255	106	149	240.8379	209529	12.4832	255	187	68	240.0138	208812	14.0156	255	171	84	105.8688	39.4046	0.8568	13.7917	11.3477	0.5239	178.5203	52.3771	255	6	202.408	50.1848	255	50	205.5844	48.2841	255	44
C1_E1_ROI.tif	6bac315f-402a-46e6-b1bf-3d088a3b9c21	Vessels: Positive	Vessels: Positive	PathAnnotationObject	Polygon	459.23	128.97	3451.5071	223.1943	0.8707	71.648	62.3836	0.4245	229.5769	13757166	5.5259	255	130	125	239.062	14325549	5.6328	255	195	60	219.1574	13132789	6.7549	255	166	89	3818.9951	228.2636	0.9211	75.6972	65.7729	0.4262	226.3281	16.1109	255	0	236.0615	13.9613	255	64	217.1406	12.336	255	61
C1_E1_ROI.tif	d932fdf3-c7f1-4c1e-ac32-2694df0e9fe6	Fibers: Positive	Fibers: Positive	PathAnnotationObject	Polygon	387.89	99.28	80.064	37.4292	0.7182	13.5378	8.4106	0.8325	219.782	305497	29.934	252	7	245	242.2576	336738	11.3921	255	174	81	233.4475	324492	15.2658	255	193	62	154.7712	48.2708	0.8347	17.16	12.5204	0.7276	179.0242	59.8859	252	0	203.4547	50.2416	255	47	204.7632	42.6413	255	30
C1_E1_ROI.tif	053de602-c335-477d-8804-414edde80b17	Fibers: Positive	Fibers: Positive	PathAnnotationObject	Polygon	295.86	98.74	68.3136	32.5097	0.8123	11.5806	7.2275	0.8013	223.9535	264937	17.2102	250	108	142	242.5469	286933	12.0088	255	180	75	235.3001	278360	13.5438	255	188	67	124.3584	42.2103	0.8771	14.651	11.0337	0.6556	182.1765	57.359	250	8	202.0906	56.7758	255	27	205.7676	46.1588	255	53
C1_E1_ROI.tif	0b2a6876-d7d3-4dd8-ac4e-bed2fb80b3e7	Fibers: Positive	Fibers: Positive	PathAnnotationObject	Polygon	429.09	95.81	17.1072	16.6892	0.7718	6.4801	3.3374	0.8724	235.1026	71001	9.5819	255	210	45	244.1225	73725	9.1714	255	200	55	232.5662	70235	17.8677	255	148	107	41.3568	25.3739	0.8072	9.3553	5.4306	0.7723	208.3703	36.8222	255	84	214.9154	41.7395	255	100	206.473	40.3098	255	77
C1_E1_ROI.tif	d0f1c0f4-1724-408d-a611-76ad616e3ad4	Fibers: Positive	Fibers: Positive	PathAnnotationObject	Polygon	375.37	96.88	23.5008	18.3689	0.8752	6.9499	4.56	0.7282	226.1675	93181	19.1491	254	137	117	247.5801	102003	10.5837	255	200	55	245.534	101160	14.2717	255	166	89	50.8032	27.2482	0.8599	10.0912	7.4198	0.6924	189.8795	47.308	254	49	209.0439	51.4294	255	35	204.3896	55.6663	255	27
C1_E1_ROI.tif	7cb791aa-d21d-4c58-bbfa-8101cc07dcf3	Misdetection: Positive	Misdetection: Positive	PathAnnotationObject	Polygon	334.35	108.74	91.2384	74.1097	0.2088	24.8947	7.8447	0.9591	202.213	319901	35.082	250	13	237	229.3255	362793	20.9741	255	79	176	228.4848	361463	21.6672	255	104	151	201.6576	69.5214	0.5243	29.0159	11.2602	0.9389	169.5898	58.686	254	0	194.7789	51.5667	255	12	200.5616	44.9798	255	31
C1_E1_ROI.tif	57db3d99-1e3b-4baa-b96c-f60c529734b2	Fibers: Positive	Fibers: Positive	PathAnnotationObject	Polygon	500.69	97.41	14.2272	13.7506	0.9456	4.6118	4.0524	0.3889	231.631	58371	13.9998	255	179	76	245.75	61929	12.2941	255	181	74	242.619	61140	14.6191	255	154	101	41.5296	24.2769	0.8855	8.2857	7.1276	0.3198	194.1809	41.0346	255	72	204.203	43.7363	255	60	200.6547	48.6046	255	52
C1_E1_ROI.tif	335a4163-e66c-43dd-b133-3858426a3c26	Fibers: Positive	Fibers: Positive	PathAnnotationObject	Polygon	279.1	102.44	91.3536	36.942	0.8412	13.6139	9.0252	0.7588	213.5716	338511	16.1332	251	134	117	231.8366	367461	16.7382	255	169	86	228.7382	362550	17.4772	255	153	102	151.0848	47.3693	0.8461	17.1833	12.3107	0.6988	183.8083	48.2618	251	1	203.5242	48.5535	255	19	204.4557	46.7272	255	15
C1_E1_ROI.tif	7c69dc3b-8405-4d38-b0f7-079ef02b5fe6	Fibers: Positive	Fibers: Positive	PathAnnotationObject	Polygon	245.46	100.48	54.0864	26.9143	0.9383	9.3821	7.3517	0.5992	231.2816	217636	6.8043	250	198	52	244.6738	230238	6.4728	255	223	32	233.2466	219485	11.1939	255	201	54	98.4384	37.1637	0.8956	12.5168	10.3931	0.5003	211.1219	27.9857	253	110	218.9953	35.0792	255	71	202.9469	43.1125	255	46
C1_E1_ROI.tif	d14792be-3327-4ac3-890d-f19dd67e5eb9	Parenchyma: Positive	Parenchyma: Positive	PathAnnotationObject	Polygon	432.77	101.68	47.7504	28.6253	0.7323	11.1843	5.2567	0.894	230.8736	191856	10.8629	253	168	85	237.3947	197275	8.9003	255	207	48	219.5403	182438	11.096	254	183	71	98.1504	38.3552	0.8384	13.9513	8.3322	0.7862	196.1744	56.5028	253	0	209.017	41.9407	255	46	205.457	27.7268	255	90
C1_E1_ROI.tif	ab642266-555d-43da-9d9c-0ea5b72ec2ec	Parenchyma: Positive	Parenchyma: Positive	PathAnnotationObject	Polygon	229.95	100.46	15.4368	15.657	0.7913	6.0507	3.6422	0.7994	230.2794	62636	16.7566	252	163	89	232.0404	63115	17.0396	253	159	94	214.386	58313	11.6506	235	159	76	51.3216	26.6538	0.9078	9.7669	7.3569	0.6213	176.7304	48.482	252	70	173.9855	56.9468	253	43	180.9933	37.9645	235	72
C1_E1_ROI.tif	368c1ed1-41da-4845-b95b-706ba3951d5a	Fibers: Positive	Fibers: Positive	PathAnnotationObject	Polygon	287.91	99.77	9.792	12.5133	0.7858	4.7052	2.831	0.8025	199.5311	35317	22.347	235	125	110	226.3164	40058	25.1611	254	126	128	227.9492	40347	21.5718	255	151	104	30.7584	20.6995	0.9021	7.1959	5.6902	0.4185	156.013	44.4704	242	57	175.6183	53.3291	254	19	188.2644	43.9099	255	71
C1_E1_ROI.tif	cc83f89b-abc4-4253-b4c7-3112bbe62411	Misdetection: Positive	Misdetection: Positive	PathAnnotationObject	Polygon	340.33	101.19	37.728	31.0916	0.4904	8.7085	7.4299	0.5249	209.2473	137057	25.498	250	96	154	232.5771	152338	23.3806	255	116	139	232.0458	151990	24.4857	255	112	143	81.5616	34.8602	0.8434	11.4568	10.211	0.4009	177.3596	44.3577	250	45	197.8452	47.5376	255	52	200.2062	45.5263	255	77
C1_E1_ROI.tif	502686bc-e295-41a7-978c-052d4ea99515	Fibers: Positive	Fibers: Positive	PathAnnotationObject	Polygon	351.03	105.07	95.7888	39.9724	0.7534	13.8576	9.4086	0.7355	215.9598	359789	20.2977	253	50	203	234.0978	390007	14.3316	255	160	95	228.6248	380889	17.6362	255	157	98	169.9776	49.6408	0.8668	17.9066	12.742	0.6723	181.3083	53.5966	253	0	202.8818	47.9539	255	36	203.9119	44.2712	255	33
C1_E1_ROI.tif	418ddf8b-ab59-4a96-a76c-ba6658d1a18d	Fibers: Positive	Fibers: Positive	PathAnnotationObject	Polygon	358.97	100.87	17.6256	16.4809	0.8154	6.2826	3.5369	0.8245	220.8117	68010	35.0999	255	77	178	244.539	75318	18.9998	255	138	117	246.6136	75957	16.7436	255	160	95	48.9024	26.9693	0.8449	10.0333	6.2218	0.7298	174.8468	54.0196	255	23	194.5111	53.0477	255	47	197.8632	51.1994	255	38
C1_E1_ROI.tif	a5979d4e-e48c-4b98-949a-f9204e34a8ff	Fibers: Positive	Fibers: Positive	PathAnnotationObject	Polygon	422.94	99.89	17.7408	16.0787	0.8623	5.8047	3.7583	0.7617	226.5162	69767	16.5136	254	156	98	242.5974	74720	7.8375	255	206	49	234.3019	72165	11.9263	255	202	53	42.2784	25.2474	0.8335	9.1006	6.0017	0.7295	188.0162	49.7897	254	43	209.3721	43.2311	255	56	213.3775	32.1995	255	97
C1_E1_ROI.tif	35ddd87f-996e-4ded-9c01-d34669bcc20d	Fibers: Positive	Fibers: Positive	PathAnnotationObject	Polygon	507.91	102.65	59.7312	28.8505	0.9018	9.8465	8.2621	0.5474	221.3932	229142	17.8747	254	102	152	238.5507	246900	12.9286	255	178	77	232.7749	240922	15.2011	255	170	85	113.76	40.1896	0.8851	13.739	11.068	0.5117	179.5351	55.5055	254	8	196.3497	55.7416	255	27	199.6412	49.2587	255	13
C1_E1_ROI.tif	c5f1d7b1-64e5-4133-b5f9-5e096c518790	Fibers: Positive	Fibers: Positive	PathAnnotationObject	Polygon	494.68	106.44	127.9872	43.8666	0.8358	16.6242	10.6747	0.7658	222.4942	494382	11.5031	253	155	98	232.9847	517692	12.7806	255	186	69	220.5139	489982	12.6443	254	154	100	203.5008	54.1794	0.8712	20.0917	13.9044	0.7107	197.4806	43.7954	253	4	210.1889	38.9662	255	72	205.8092	29.9164	254	79
C1_E1_ROI.tif	bcec827d-e4e7-47b0-ab16-f2d06dad4676	Parenchyma: Positive	Parenchyma: Positive	PathAnnotationObject	Polygon	486.36	100.39	9.792	11.6578	0.9054	4.0153	3.2322	0.6005	217.7168	37665	30.3157	254	112	142	203.1098	35138	36.1731	254	104	150	196.0405	33915	24.3354	245	120	125	37.9008	23.1693	0.8872	7.8669	6.7035	0.4365	169.5106	51.7601	255	1	158.9607	50.959	254	38	170.997	38.5007	253	59
C1_E1_ROI.tif	a615249f-0f69-4e19-83d4-bf2151a0b364	Fibers: Positive	Fibers: Positive	PathAnnotationObject	Polygon	266.23	102.8	71.0784	32.9283	0.8238	11.7751	7.4697	0.7918	216.7257	267873	14.267	247	154	93	231.0299	285553	13.7363	255	192	63	225.1521	278288	13.6503	254	193	61	128.5056	43.5252	0.8524	15.462	10.6418	0.7285	183.2746	49.5213	247	17	202.0733	46.7919	255	32	204.3037	39.3534	255	47
C1_E1_ROI.tif	6bd80497-994a-4702-895b-0a403e833c18	Misdetection: Positive	Misdetection: Positive	PathAnnotationObject	Polygon	312.96	104.37	71.5392	46.4471	0.4167	12.5614	10.1842	0.6146	219.289	272357	16.9242	252	126	126	238.496	296212	14.0177	255	178	77	231.785	287877	16.8428	255	177	78	148.0896	46.9726	0.8434	15.9461	13.0859	0.4729	182.1606	53.4751	252	12	206.8165	46.2445	255	49	210.6419	37.5574	255	30
C1_E1_ROI.tif	2e200929-d848-41e2-a8b6-3450caa7e6d2	Fibers: Positive	Fibers: Positive	PathAnnotationObject	Polygon	378.85	105.01	41.184	25.3974	0.8023	9.8744	5.747	0.8175	211.7193	151591	20.4753	254	87	167	239.7933	171692	12.5931	255	185	70	239.9846	171829	13.963	255	176	79	87.2064	36.5656	0.8196	13.5346	9.4495	0.7192	178.3144	45.2458	254	50	200.2999	49.1061	255	70	202.1826	48.6445	255	55
C1_E1_ROI.tif	eda5fd2b-ea53-45d5-9755-583fa26ac1fa	Fibers: Positive	Fibers: Positive	PathAnnotationObject	Polygon	303.43	103.06	15.4368	14.7784	0.8882	5.1785	3.9713	0.6442	224.4	60588	15.3784	253	171	82	245.5926	66310	12.2045	255	173	82	244.2296	65942	13.333	255	166	89	42.2784	24.5861	0.8789	8.4626	6.7857	0.5518	171.4885	55.4377	253	1	193.8525	54.5105	255	20	202.7429	47.6438	255	66
C1_E1_ROI.tif	a88c9fcf-ec4e-432c-8f8e-8c09c40ee297	Fibers: Positive	Fibers: Positive	PathAnnotationObject	Polygon	372.08	102.32	10.368	12.117	0.8874	4.3918	3.239	0.6603	203.544	37045	38.4869	252	73	179	235.6209	42883	26.6871	255	130	125	234.6868	42713	31.5841	255	113	142	32.7168	21.4135	0.8966	7.7373	5.626	0.5998	174.3263	49.6603	253	14	193.5895	47.8428	255	34	192.8491	49.4671	255	43
C1_E1_ROI.tif	e149c850-96d2-4049-aa29-d291e3c985c4	Fibers: Positive	Fibers: Positive	PathAnnotationObject	Polygon	253.42	103.73	21.024	17.5407	0.8587	6.3763	4.4049	0.7565	227.2784	84093	12.2071	247	176	71	243.9487	90261	10.5304	255	174	81	239.4378	88592	12.8497	253	165	88	52.704	27.7294	0.8613	10.0624	7.3383	0.6745	193.7793	38.5678	247	74	201.1674	46.1366	255	67	193.7033	49.4635	253	56
C1_E1_ROI.tif	c65b67c6-ff7a-4770-a7f5-89d91df34a32	Fibers: Positive	Fibers: Positive	PathAnnotationObject	Polygon	235.83	109.12	100.1088	41.5709	0.728	14.1488	10.743	0.6215	227.9925	396707	11.1953	252	169	83	238.0023	414124	12.9527	254	170	84	222.7345	387558	16.1985	255	148	107	156.96	48.9866	0.8219	17.297	12.7154	0.6091	215.4039	24.3926	252	104	223.7928	28.2055	254	76	208.0623	30.8823	255	72
C1_E1_ROI.tif	135a2a1b-97db-41a3-bb52-c8aeda92b602	Fibers: Positive	Fibers: Positive	PathAnnotationObject	Polygon	397.12	112.31	117.216	52.2643	0.5392	19.9797	9.9022	0.8572	230.0685	470260	13.9332	255	106	149	239.6326	489809	11.6623	255	129	126	223.4222	456675	16.927	255	123	132	206.5536	61.1924	0.6932	23.3766	13.6776	0.8281	202.3617	52.0677	255	0	214.9485	41.9432	255	44	205.2963	35.61	255	62
C1_E1_ROI.tif	1d890a83-3bca-4abe-b782-38b78e2c4a0d	Parenchyma: Positive	Parenchyma: Positive	PathAnnotationObject	Polygon	419.75	106.28	38.5344	25.6578	0.7356	10.3097	4.9635	0.894	230.9717	154982	10.2145	252	152	100	237.4516	159330	9.1502	254	194	60	219.5946	147348	8.3213	247	187	60	82.8864	36.2642	0.792	13.7777	8.6607	0.8173	184.6054	62.6087	252	3	200.4314	49.4827	254	54	200.2032	32.4906	255	96
C1_E1_ROI.tif	3d005953-7870-4cbd-9aa4-f682aee08908	Fibers: Positive	Fibers: Positive	PathAnnotationObject	Polygon	286.21	109.81	45.2736	30.2109	0.6233	12.5285	5.3744	0.9234	210.3553	165760	29.0707	250	3	247	233.1371	183712	17.5922	255	106	149	232.3896	183123	17.3154	255	152	103	90.3744	39.376	0.7325	15.1031	8.8566	0.844	171.274	54.8485	250	3	196.7591	48.9624	255	40	202.7025	46.3069	255	36
C1_E1_ROI.tif	d755a23f-0f91-43a6-b922-6b93f27a9f8c	Misdetection: Positive	Misdetection: Positive	PathAnnotationObject	Polygon	364.97	109.9	82.0224	58.3433	0.3028	14.929	10.6258	0.6785	220.7482	315670	20.6655	254	85	169	241.3517	345133	11.3615	255	187	68	238.4699	341012	13.3432	255	184	71	183.168	51.5855	0.865	18.6817	14.0542	0.6522	186.596	50.3709	254	11	205.4851	47.2414	255	42	205.0308	47.4968	255	38
C1_E1_ROI.tif	bc7d43d5-af4f-4326-a90a-af2980165ed1	Parenchyma: Positive	Parenchyma: Positive	PathAnnotationObject	Polygon	224.66	109.75	29.3184	25.2794	0.5765	9.161	5.0812	0.8679	210.066	108184	23.1001	242	112	130	203.765	104939	26.1329	254	133	121	194.235	100031	22.8069	243	140	103	77.1264	34.2142	0.8279	12.856	7.9196	0.8033	165.9419	59.5805	242	0	172.2777	42.8888	254	47	184.0343	27.6102	248	105
C1_E1_ROI.tif	636a9fb1-05b2-409f-af94-957de6bf43a4	Fibers: Positive	Fibers: Positive	PathAnnotationObject	Polygon	291.7	107.73	5.0688	8.4741	0.887	2.8823	2.4432	0.4657	199	18706	18.8634	231	151	80	224.4043	21094	18.1673	252	180	72	229.6702	21589	16.5122	254	188	66	19.4688	16.6552	0.882	6.2813	4.08	0.7052	168.5161	43.2847	243	42	189.3959	43.2349	254	59	196.8798	45.15	255	64
C1_E1_ROI.tif	e3586106-aeaf-45e3-94f7-4420a61887ee	Fibers: Positive	Fibers: Positive	PathAnnotationObject	Polygon	257.73	112.27	59.04	31.6558	0.7404	12.0732	7.0493	0.8526	216.1951	222681	16.8698	245	127	118	235.9136	242991	12.487	255	190	65	231.2981	238237	13.6278	255	183	72	114.4512	41.8878	0.8197	15.9631	10.3549	0.756	182.6685	45.2844	246	42	199.653	48.8861	255	50	198.7091	48.104	255	38
C1_E1_ROI.tif	dead3c6a-bac9-4def-a280-9accbcb4f041	Fibers: Positive	Fibers: Positive	PathAnnotationObject	Polygon	296.86	108.03	10.1952	12.0818	0.8777	4.4639	3.3523	0.6156	216.2595	40008	22.1342	250	133	117	240.0162	44403	14.9141	255	195	60	240.1297	44424	16.1412	255	188	67	27.5904	19.9509	0.8711	6.8614	5.6962	0.4409	178.2054	48.1396	250	34	203.7158	41.0901	255	72	205.6432	42.8338	255	76
C1_E1_ROI.tif	136d3477-bf11-40ed-b40e-5c31a73c80f0	Fibers: Positive	Fibers: Positive	PathAnnotationObject	Polygon	246.67	113.76	97.8048	36.7743	0.9088	13.3437	9.4236	0.7242	230.8035	392366	7.2721	250	172	78	242.8041	412767	6.1301	255	218	37	230.7382	392255	11.5145	255	174	81	157.9968	47.2356	0.8899	16.3156	12.7147	0.6394	215.0087	28.1252	250	45	222.1416	32.9613	255	49	206.0502	39.0282	255	47
C1_E1_ROI.tif	2d42cbfc-8eee-476c-8b0f-1563e52fe7b9	Fibers: Positive	Fibers: Positive	PathAnnotationObject	Polygon	342.74	109.89	14.9184	15.2122	0.8101	5.64	3.6934	0.7531	220.4361	58636	20.5534	251	146	105	245.2481	65236	11.6346	255	202	53	244.3609	65000	12.7171	255	190	65	41.2992	23.9196	0.9071	8.8824	6.2653	0.6485	179.8496	43.4283	251	74	201.2465	46.073	255	73	201.4805	47.5979	255	73
C1_E1_ROI.tif	0488fca7-7499-4e47-86fd-38376c70faea	Fibers: Positive	Fibers: Positive	PathAnnotationObject	Polygon	301.6	112.51	27.936	22.3018	0.7058	9.143	4.0549	0.9145	222.4259	108099	18.1655	250	154	96	241.9506	117588	11.6049	255	195	60	234.3848	113911	12.9962	255	190	65	58.9824	31.644	0.7402	12.6689	6.8675	0.8598	182.0913	49.8893	250	35	202.3427	50.8066	255	38	203.6252	42.3422	255	54
C1_E1_ROI.tif	acc4d1f0-330e-4c2c-8c52-720893e2ff38	Parenchyma: Positive	Parenchyma: Positive	PathAnnotationObject	Polygon	408.91	109.99	23.2704	21.7114	0.6204	7.9883	4.7039	0.8452	166.6544	67995	22.4386	216	113	103	202.5931	82658	11.8637	232	154	78	210.6176	85932	12.3923	246	165	81	72.288	31.8457	0.8957	11.1433	8.9323	0.5988	146.411	32.9834	216	19	178.7281	33.4276	244	70	196.5159	27.803	250	105
C1_E1_ROI.tif	3b0c2493-8b3a-45d8-b5ad-85653ef9dfc4	Fibers: Positive	Fibers: Positive	PathAnnotationObject	Polygon	306.55	110.5	10.944	13.5088	0.7536	5.6119	2.7801	0.8877	213.8646	41062	23.9343	252	118	134	240.8229	46238	15.6834	255	190	65	240.6042	46196	15.5577	255	189	66	33.8688	22.6959	0.8263	8.58	5.0139	0.8193	166.1269	50.4827	252	31	190.2809	49.9406	255	47	193.3841	45.8685	255	69
C1_E1_ROI.tif	069d1d2f-ffbc-4c4f-9fc0-da354081d454	Fibers: Positive	Fibers: Positive	PathAnnotationObject	Polygon	424.98	115.88	68.3136	39.5619	0.5485	16.7791	4.8728	0.9581	238.9706	284853	16.0638	255	135	120	242.9891	289643	13.9994	255	129	126	224.396	267480	13.4299	255	137	118	141.5808	49.9347	0.7135	19.6679	8.5719	0.9089	202.6683	55.0549	255	0	215.3354	41.2468	255	43	208.2167	30.0045	255	74
C1_E1_ROI.tif	f87f213c-08b2-4e40-8274-4816fd35caf7	Fibers: Positive	Fibers: Positive	PathAnnotationObject	Polygon	506.83	113.26	79.6032	32.9208	0.923	11.1401	9.377	0.4991	202.6048	280405	30.648	249	19	230	217.7883	301419	32.2826	255	83	172	220.8107	305602	27.6793	255	140	115	130.9824	43.0697	0.8873	14.2434	12.2487	0.4345	177.4379	51.5253	255	0	192.6376	50.3925	255	16	196.8719	46.781	255	23
C1_E1_ROI.tif	f86e6b2b-945c-4253-a8df-d438563a809f	Fibers: Positive	Fibers: Positive	PathAnnotationObject	Polygon	267.51	113.75	71.0208	32.4979	0.8451	11.6993	8.326	0.6183	216.2232	266387	19.2704	246	79	167	236.961	291936	12.8234	255	197	58	231.8271	285611	14.3687	255	194	61	123.3216	42.7253	0.8489	15.3359	11.0955	0.534	186.6491	47.0282	246	30	209.7438	44.199	255	45	209.9589	40.5105	255	70
C1_E1_ROI.tif	2e48d6d0-5136-400f-bca8-66e7283edd95	Fibers: Positive	Fibers: Positive	PathAnnotationObject	Polygon	385.59	115.48	87.1488	35.072	0.8903	12.6122	8.7602	0.7371	228.8367	346230	16.5494	255	111	144	244.4508	369854	8.16	255	184	71	233.4243	353171	14.2519	255	181	74	152.5824	46.563	0.8844	16.5117	12.3557	0.6735	214.8888	31.1535	255	61	222.9005	36.033	255	68	208.2985	41.9972	255	62
C1_E1_ROI.tif	3fec3b7f-0b5f-4e22-8974-8f73d760a7c0	Misdetection: Positive	Misdetection: Positive	PathAnnotationObject	Polygon	277.82	115.9	45.6768	40.4276	0.3512	11.0016	7.8919	0.4967	217.1014	171293	22.1995	252	117	135	238.9937	188566	18.0358	255	117	138	235.6971	185965	19.046	255	94	161	107.6544	40.4575	0.8265	14.6897	10.9214	0.5727	176.5493	49.2915	252	8	197.1616	51.1792	255	28	202.2891	45.1572	255	30
C1_E1_ROI.tif	3ad5d9bf-18c7-4d73-bf94-060b95339874	Fibers: Positive	Fibers: Positive	PathAnnotationObject	Polygon	316.58	112.57	7.0272	10.0158	0.8803	3.5984	2.6185	0.7453	187.3701	23796	35.5626	244	62	182	215.8031	27407	30.6918	255	116	139	221.5905	28142	26.3786	255	147	108	24.9408	19.0821	0.8607	6.9369	5.0682	0.546	151.032	46.328	244	23	183.4005	37.9692	255	68	197.2838	36.4665	255	95
C1_E1_ROI.tif	df3ba45a-b91e-4c93-a5d1-5b0effa26599	Parenchyma: Positive	Parenchyma: Positive	PathAnnotationObject	Polygon	322.75	116.92	41.1264	38.5081	0.3485	14.2731	6.2735	0.9003	160.5393	114304	24.8373	206	40	166	195.6362	139293	14.6863	239	140	99	204.618	145688	13.5708	249	135	114	107.4816	46.087	0.6359	18.3399	8.9534	0.8937	115.346	60.4106	206	0	167.9293	37.8804	239	34	199.3728	20.9856	253	106
C1_E1_ROI.tif	51e1e352-6b52-443c-9045-fe4729929286	Fibers: Positive	Fibers: Positive	PathAnnotationObject	Polygon	293.19	114.2	25.632	21.1112	0.7227	8.0555	4.7883	0.807	211.4822	95167	17.7464	250	123	127	235.44	105948	14.3027	255	198	57	235.7578	106091	15.1858	255	196	59	58.5216	29.5993	0.8394	11.0447	7.1511	0.7487	166.8941	50.2408	250	42	199.5255	45.0696	255	54	208.5412	42.8334	255	37
C1_E1_ROI.tif	307d4dbd-0300-45f8-8765-7432eb3ae0ab	Fibers: Positive	Fibers: Positive	PathAnnotationObject	Polygon	375.22	115.55	39.5712	24.0728	0.8581	8.3388	6.3347	0.6938	232.0318	160798	11.6293	255	154	101	244.5902	169501	8.546	255	204	51	237.1934	164375	13.7411	255	175	80	85.9392	34.9084	0.8862	12.0591	9.9844	0.5358	202.6424	40.7546	255	65	209.9913	43.6328	255	49	202.6324	46.6818	255	39
C1_E1_ROI.tif	c960e9e4-9588-426d-bf86-6516351bb65e	Misdetection: Positive	Misdetection: Positive	PathAnnotationObject	Polygon	417.67	135.31	299.0016	130.0363	0.2222	47.0106	11.1807	0.9753	230.0096	1193520	17.0898	255	15	240	239.0759	1240565	11.0931	255	89	166	223.1705	1158032	12.5313	255	131	124	517.0752	123.8305	0.4237	49.647	14.5989	0.9631	202.6176	53.5095	255	0	216.7245	39.8931	255	33	209.3991	28.7995	255	49
C1_E1_ROI.tif	e32b9351-5f5c-4b59-bd84-aa7f84579082	Fibers: Positive	Fibers: Positive	PathAnnotationObject	Polygon	344.11	116.76	21.7728	20.2105	0.6698	7.5937	4.3811	0.8478	221.1732	84267	13.5474	249	137	112	236.7218	90191	11.1868	255	191	64	232.3727	88534	12.7883	255	191	64	56.7936	29.9514	0.7956	11.4064	7.327	0.7574	189.9506	36.4057	252	64	209.8981	31.1782	255	105	208.8708	31.6218	255	108
C1_E1_ROI.tif	84e5087f-9e4c-49dc-bfdc-5bd3e38c9fec	Fibers: Positive	Fibers: Positive	PathAnnotationObject	Polygon	227.33	119.32	39.2256	27.7616	0.6396	11.8628	4.3996	0.9396	227.4436	155344	13.0021	244	159	85	238.6018	162965	8.9675	254	198	56	220.9546	150912	8.8751	253	203	50	86.5728	36.4517	0.8188	14.0026	7.7556	0.8337	183.4303	49.4572	244	60	202.9097	43.1407	254	83	202.9382	26.2446	253	96
C1_E1_ROI.tif	b402d670-ab23-42b1-8b44-81571968c814	Fibers: Positive	Fibers: Positive	PathAnnotationObject	Polygon	310.04	120.79	113.184	38.9965	0.9353	13.5006	10.9035	0.5418	216.8586	426344	20.459	250	62	188	234.8708	461756	13.8143	255	155	100	228.3881	449011	17.0752	255	128	127	181.0944	50.229	0.902	16.966	14.4383	0.4187	187.9393	49.7004	250	11	206.2444	46.7807	255	31	204.7118	45.0183	255	35
C1_E1_ROI.tif	e8bd2aaf-c19f-4523-af1a-d99a5eeea619	Fibers: Positive	Fibers: Positive	PathAnnotationObject	Polygon	213.9	120.16	86.8032	38.3879	0.7402	14.3539	9.0658	0.7955	225.7041	341716	9.1078	242	163	79	238.9683	361798	7.2702	253	179	74	224.2166	339464	10.0306	251	131	120	156.7872	48.4478	0.8394	17.9949	11.9482	0.7613	200.4233	43.9597	252	6	216.3488	36.0558	253	47	208.3484	28.3893	251	63
C1_E1_ROI.tif	d4e46d24-a929-4ba7-99b4-88bf40b2f534	Fibers: Positive	Fibers: Positive	PathAnnotationObject	Polygon	352.14	116.25	22.176	17.2818	0.9331	6.128	4.56	0.6453	236.3446	91229	12.5557	255	152	103	245.6917	94837	7.1656	255	204	51	228.9663	88381	11.8447	255	196	59	52.128	26.8575	0.9081	9.275	7.4111	0.5492	180.0969	61.2682	255	29	202.6949	53.0946	255	47	204.6068	41.489	255	59
C1_E1_ROI.tif	b86a4ffe-af99-47ed-882b-2d238fb624ce	Parenchyma: Positive	Parenchyma: Positive	PathAnnotationObject	Polygon	405.63	116.77	6.7392	12.6522	0.529	4.8484	2.5056	0.8642	188.2917	22595	21.7319	223	121	102	194.8583	23383	34.9829	238	96	142	205.9083	24709	25.9337	243	124	119	32.4288	21.7199	0.8638	7.9967	5.558	0.6827	162.4982	35.4104	223	7	165.9173	38.1982	238	67	183.4366	30.0326	243	107
C1_E1_ROI.tif	6759d459-b9c4-4e92-8c81-79e8d97e66c7	Fibers: Positive	Fibers: Positive	PathAnnotationObject	Polygon	500.05	118.06	9.9648	13.2406	0.7143	5.1655	2.6369	0.8798	210.1534	36987	15.3166	247	161	86	232.3409	40892	15.1608	254	179	75	230.9261	40643	19.1261	255	180	75	30.528	21.9993	0.7927	8.0717	4.6575	0.7731	197.5572	28.1563	254	99	207.4765	31.3431	254	112	200.2045	35.3869	255	87
C1_E1_ROI.tif	db132bbe-c472-42a4-b44e-1e2248d8ba61	Fibers: Positive	Fibers: Positive	PathAnnotationObject	Polygon	329.27	119.67	23.4432	18.9007	0.8247	7.027	4.56	0.7557	221.3414	91414	24.4377	253	111	142	241.7942	99861	17.8777	255	121	134	240.6174	99375	15.7057	255	129	126	59.7888	29.2209	0.8799	10.5161	8.1416	0.618	174.7175	53.9269	253	1	195.9518	53.269	255	8	203.2228	45.9724	255	30
C1_E1_ROI.tif	800cef42-3082-40e2-a330-ee27760b28cf	Fibers: Positive	Fibers: Positive	PathAnnotationObject	Polygon	362.35	120.1	55.008	35.6641	0.5435	14.6747	5.52	0.9489	230.1186	219303	14.6063	255	154	101	243.3599	231922	13.1624	255	158	97	236.1102	225013	20.3349	255	99	156	113.0688	46.4188	0.6594	18.2515	8.6395	0.9088	210.6047	34.6269	255	51	218.2754	37.4495	255	58	205.5025	42.372	255	65
C1_E1_ROI.tif	7fb1ceb2-9591-48c5-80f4-0d5d8e34b186	Fibers: Positive	Fibers: Positive	PathAnnotationObject	Polygon	294.08	120.71	35.136	25.63	0.6721	10.4664	4.7435	0.911	218.3002	133818	25.2615	249	108	141	244.7308	150020	10.8433	255	164	91	242.5041	148655	11.5019	255	168	87	78.2208	35.9196	0.7619	13.8924	7.7879	0.8509	171.4923	53.1698	250	39	196.2168	52.6514	255	49	202.2037	47.208	255	63
C1_E1_ROI.tif	333b5909-9b4a-4dcb-a75e-3fd2b42bca4a	Fibers: Positive	Fibers: Positive	PathAnnotationObject	Polygon	235.54	123.75	93.888	36.8484	0.8689	12.6143	9.205	0.6851	230.5407	376934	4.7786	248	209	39	242.1682	395945	4.9198	255	222	33	227.5443	372035	9.218	253	201	52	150.624	46.432	0.878	15.6842	11.8531	0.6173	215.6548	25.6099	250	113	225.4632	30.5507	255	79	210.7205	33.1055	253	77
C1_E1_ROI.tif	b506c73e-fb9b-412a-b362-bdd5a918bd57	Fibers: Positive	Fibers: Positive	PathAnnotationObject	Polygon	528.75	120.54	47.9808	32.2514	0.5797	13.411	5.4688	0.915	219.2387	183722	30.8038	255	42	213	240.2852	201359	19.0157	255	130	125	237.8138	199288	20.3885	255	110	145	102.4128	42.8811	0.6999	16.7908	9.3118	0.8709	178.5126	62.2279	255	0	199.8353	57.1973	255	8	203.3406	51.4554	255	25
C1_E1_ROI.tif	fdcb54b4-f60c-4cfb-ad30-417ca250ee7f	Fibers: Positive	Fibers: Positive	PathAnnotationObject	Polygon	285.98	119.16	6.8544	9.4671	0.9611	3.1252	2.8762	0.2032	220.6721	26922	31.1218	252	120	132	244.4836	29827	12.9706	255	184	71	238.7705	29130	20.6997	255	152	103	21.1392	17.3504	0.8824	5.91	5.0213	0.4713	188.3378	39.4347	252	71	202.9811	40.162	255	76	197.0973	43.3515	255	67
C1_E1_ROI.tif	23e90cca-3ec7-4ae7-95f4-b18d4778cdcf	Fibers: Positive	Fibers: Positive	PathAnnotationObject	Polygon	496	122.09	26.7264	21.1963	0.7475	8.1707	4.6122	0.8533	232.8207	107796	8.2693	254	211	43	236.9309	109699	8.5607	255	205	50	215.8423	99935	9.433	247	177	70	63.1296	31.1148	0.8194	12.1933	7.5379	0.8077	198.4859	42.9607	254	26	199.9772	46.0635	255	67	193.3157	34.8746	250	90
C1_E1_ROI.tif	cba8b7ba-ca7b-4126-bb83-3a861ca9c406	Fibers: Positive	Fibers: Positive	PathAnnotationObject	Polygon	511.69	122.2	16.3008	17.3256	0.6824	7.1313	3.0264	0.9166	209.9406	60043	21.6223	246	111	135	235.2273	67275	15.7255	255	181	74	235.7657	67429	13.4617	255	198	57	47.0016	26.7277	0.8268	10.7745	6.4291	0.8023	162.8044	56.2709	252	0	191.0171	48.2836	255	57	199.4792	39.3245	255	69
C1_E1_ROI.tif	7fa8f33c-dad4-4593-b2e1-b43b9d0d2f61	Fibers: Positive	Fibers: Positive	PathAnnotationObject	Polygon	253.84	121.76	30.24	20.4275	0.9107	7.5321	5.2554	0.7089	232.0589	122063	11.3074	248	165	83	248.8422	130891	5.5539	255	217	38	243.3023	127977	9.8215	255	193	62	63.0144	30.6122	0.845	11.1515	8.2061	0.664	198.2853	41.3172	248	84	211.3382	47.9989	255	37	203.7247	50.2477	255	28
C1_E1_ROI.tif	991b0750-18e1-4109-bcd6-c69ad6b6a662	Fibers: Positive	Fibers: Positive	PathAnnotationObject	Polygon	395.73	127.02	58.9248	37.7076	0.5208	14.564	6.2909	0.9329	226.7012	232142	14.0077	253	138	115	238.0869	243801	9.8732	255	201	54	221.8369	227161	14.0671	255	187	68	120.672	47.6598	0.6676	17.5387	9.9862	0.8537	190.2304	50.118	253	17	208.8791	40.3095	255	37	207.3965	29.149	255	80
C1_E1_ROI.tif	48688f73-12e7-4624-8850-5b1f57931742	Parenchyma: Positive	Parenchyma: Positive	PathAnnotationObject	Polygon	406.09	123.79	33.7536	24.075	0.7318	7.7955	6.858	0.5508	175.0473	103628	14.3629	207	115	92	205.6841	121765	9.314	234	166	68	210.1993	124438	9.2079	248	183	65	84.4416	34.5124	0.8909	11.2614	10.0633	0.4214	144.2614	41.7408	207	0	184.2982	28.9242	234	75	202	21.6159	252	90
C1_E1_ROI.tif	c6e4ecbc-10b0-4f65-8cb6-1a33764cd2f1	Fibers: Positive	Fibers: Positive	PathAnnotationObject	Polygon	266.43	125.38	79.8912	39.0116	0.6597	12.535	9.9934	0.4315	218.1604	303243	20.6064	250	78	172	232.2122	322775	17.5188	255	167	88	227.8403	316698	18.1613	255	170	85	145.6128	46.9112	0.8315	16.096	12.6954	0.4115	186.0786	47.5917	250	51	201.0759	46.9604	255	25	202.1268	43.5817	255	47
C1_E1_ROI.tif	c29ad4dd-cff7-45f4-ba20-207519f8fb79	Fibers: Positive	Fibers: Positive	PathAnnotationObject	Polygon	343.62	124.23	62.6688	39.1529	0.5137	15.6732	6.2315	0.946	229.7592	249978	10.3558	254	139	115	242.3943	263725	8.5408	255	209	46	230.205	250463	15.4614	255	148	107	122.4	48.2294	0.6613	19.231	9.6962	0.8997	212.2809	27.8841	254	47	222.0921	28.1707	255	89	208.9483	31.0043	255	83
C1_E1_ROI.tif	096f2ea7-e229-4505-a177-835c5952a049	Fibers: Positive	Fibers: Positive	PathAnnotationObject	Polygon	504.28	125.99	46.7712	28.7257	0.7123	10.4544	6.8476	0.7878	220.925	179612	20.2501	254	78	176	233.3936	189749	15.4265	255	164	91	230.9151	187734	16.8429	255	158	97	96.48	38.6121	0.8132	13.8083	10.4465	0.71	193.2188	44.6175	255	33	198.3137	47.3247	255	53	193.2433	50.3853	255	47
C1_E1_ROI.tif	43d4603a-3e29-4999-8658-4f1ecfe8e5f2	Fibers: Positive	Fibers: Positive	PathAnnotationObject	Polygon	377.08	124.79	38.5344	23.0898	0.9083	7.6255	6.8409	0.4039	232.5097	156014	8.8284	255	188	67	243.9702	163704	8.2628	255	199	56	232.8703	156256	12.3437	255	180	75	81.7344	34.3449	0.8707	11.7789	9.8236	0.4421	208.2282	36.1156	255	53	216.1458	38.2086	255	50	202.9937	41.2588	255	36
C1_E1_ROI.tif	2608e45a-677d-46b2-ac34-5c9cad98e942	Fibers: Positive	Fibers: Positive	PathAnnotationObject	Polygon	285.18	128.9	64.6272	33.6657	0.7166	13.5558	5.76	0.9097	221.6804	248282	23.2436	252	19	233	241.658	270657	12.3602	255	180	75	235.2	263424	15.3018	255	178	77	118.8288	43.6249	0.7846	16.9145	9.4656	0.8296	178.1775	59.617	252	2	201.4357	55.6966	255	41	205.0256	49.0916	255	61
C1_E1_ROI.tif	b0034f2c-bcfc-4ce7-b2f5-81536b1acef1	Fibers: Positive	Fibers: Positive	PathAnnotationObject	Polygon	299.49	126.86	42.2784	25.2656	0.8323	10.0414	5.9139	0.8225	227.4125	167603	12.6414	253	170	83	245.9091	181235	6.5224	255	225	30	238.0149	175417	9.5855	255	213	42	83.9808	35.9861	0.8149	13.8008	9.0717	0.7564	186.2561	54.7236	253	0	209.8641	51.4197	255	31	210.4884	44.5417	255	60
C1_E1_ROI.tif	2cd825f4-ffdd-46c5-97cf-942b9e9b9743	Fibers: Positive	Fibers: Positive	PathAnnotationObject	Polygon	535.03	124.21	10.3104	12.3276	0.8526	4.7473	2.7764	0.8155	210.2308	38262	15.3886	252	160	92	241.4286	43940	11.1629	255	194	61	244.2582	44455	10.9964	255	198	57	31.7376	21.7342	0.8443	7.9795	4.7144	0.7797	173.788	46.039	252	45	196.4801	53.3381	255	31	201.0652	53.347	255	39
C1_E1_ROI.tif	8117ebfc-dcee-4e52-bf54-6e58cffa92ef	Fibers: Positive	Fibers: Positive	PathAnnotationObject	Polygon	276.47	127.36	45.6768	26.8983	0.7933	10.239	5.5268	0.8518	227.205	180628	13.8364	252	111	141	246.7359	196155	6.755	255	222	33	239.6604	190530	11.0365	255	200	55	88.4736	36.4286	0.8378	13.0347	8.7003	0.7459	190.5341	49.4768	252	30	212.1713	48.7342	255	24	211.2732	45.058	255	49
C1_E1_ROI.tif	5dfe7053-89c4-48b5-afc3-4b7316d6eb27	Fibers: Positive	Fibers: Positive	PathAnnotationObject	Polygon	245.4	128.09	59.8464	29.8378	0.8447	10.0343	8.1572	0.583	217.5284	226012	15.7353	243	63	180	236.3927	245612	11.2731	255	177	78	231.3946	240419	14.0166	254	196	58	108.9216	39.2165	0.89	13.4321	11.1624	0.4858	186.66	44.4312	243	36	204.5697	46.8885	255	51	199.5486	49.0826	254	38
C1_E1_ROI.tif	1bb9ab61-2283-4074-b889-ccf0bab36e52	Parenchyma: Positive	Parenchyma: Positive	PathAnnotationObject	Polygon	514.41	140.16	216.288	99.3976	0.2751	35.6294	9.4078	0.9671	223.7655	840687	28.829	255	0	255	236.2393	887551	15.113	255	139	116	217.8318	818394	11.955	255	148	107	391.5072	92.7795	0.5715	39.2104	13.4894	0.9467	164.8728	85.0756	255	0	192.4294	60.6234	255	17	201.1332	33.5965	255	48
C1_E1_ROI.tif	ee74df61-e1f7-4747-8417-a1552a892961	Parenchyma: Positive	Parenchyma: Positive	PathAnnotationObject	Polygon	218.46	126.71	13.4208	19.4758	0.4446	8.5265	2.696	0.9651	212.8143	50437	23.8528	246	125	121	228.3502	54119	20.1328	251	133	118	220.6962	52305	15.8641	245	142	103	54.3168	30.4738	0.735	12.2367	5.8229	0.8974	163.9894	49.2082	246	0	171.2847	54.2648	251	52	185.2159	45.1644	252	86
C1_E1_ROI.tif	f1fc8e70-71b9-45a1-8429-135813b0fdc9	Fibers: Positive	Fibers: Positive	PathAnnotationObject	Polygon	330.18	128.78	50.688	29.3264	0.7406	12.3694	6.2019	0.8719	230.9126	203434	14.1712	254	130	124	241.168	212469	11.2977	255	181	74	230.4518	203028	17.7402	255	137	118	102.24	41.2135	0.7564	16.4956	9.5069	0.8363	190.3909	64.6571	254	0	203.0079	52.0697	255	26	200.9927	41.4382	255	68
C1_E1_ROI.tif	c65ee618-895b-4d67-a39c-6d80257ed80f	Parenchyma: Positive	Parenchyma: Positive	PathAnnotationObject	Polygon	319.61	134.13	85.9392	63.5061	0.2678	20.3719	7.4395	0.9466	130.7195	194772	25.5451	197	58	139	191.5423	285398	11.0577	227	140	87	211.9134	315751	11.8522	252	153	99	195.6096	63.1811	0.6158	23.8827	10.6323	0.8883	109.2752	40.9824	197	0	174.7722	26.0449	227	36	207.8128	17.9483	255	122
C1_E1_ROI.tif	e87943bd-26f5-4f4c-bf33-7479eab66b46	Fibers: Positive	Fibers: Positive	PathAnnotationObject	Polygon	364.76	126.6	39.6288	35.0468	0.4054	14.3685	4.8216	0.9681	224.9798	155686	12.4015	249	167	82	237.828	164577	12.1233	255	180	75	225.5058	156050	11.7353	255	183	72	96.5952	42.9088	0.6593	17.6735	7.17	0.9162	187.813	41.0324	249	59	202.6117	40.4582	255	75	202.7344	31.3905	255	95
C1_E1_ROI.tif	b4242c4f-1aa2-43ab-aed4-80b56a7193bb	Fibers: Positive	Fibers: Positive	PathAnnotationObject	Polygon	386.82	130.32	72.5184	32.6305	0.8559	11.9981	8.2578	0.7236	229.3713	289696	14.8808	255	136	119	242.3286	306061	11.7387	255	146	109	233.6603	295113	15.8791	255	128	127	133.632	43.4297	0.8903	15.5695	11.1421	0.6378	217.483	28.9604	255	19	222.9128	31.5289	255	89	205.2033	41.8111	255	69
C1_E1_ROI.tif	12c3a73d-3fc7-49a8-bb2d-76f8b6057df1	Fibers: Positive	Fibers: Positive	PathAnnotationObject	Polygon	352.73	127.65	17.5104	15.9688	0.8629	5.8635	4.4025	0.644	229.5967	70027	13.9948	254	185	69	241.1475	73550	9.448	255	195	60	226.3508	69037	10.9748	255	187	68	44.0064	24.8779	0.8935	8.9358	6.4829	0.5995	186.1693	47.2185	254	44	207.7005	38.5304	255	74	206.6628	35.0962	255	49
C1_E1_ROI.tif	9a7d75fd-012f-4e23-9e70-a49ec048d610	Fibers: Positive	Fibers: Positive	PathAnnotationObject	Polygon	256.02	130.23	51.6672	27.2574	0.8739	9.7761	7.2	0.6379	214.6744	193207	15.5706	246	131	115	231.2856	208157	17.3886	255	179	76	226.1378	203524	19.0003	255	170	85	96.3072	37.4583	0.8625	13.4517	10.4712	0.5587	182.1037	44.2979	246	43	202.059	43.2926	255	61	202.5745	40.2102	255	31
C1_E1_ROI.tif	16a53f63-79fc-45e3-a5c8-07a90422705a	Fibers: Positive	Fibers: Positive	PathAnnotationObject	Polygon	527.74	131.48	67.7376	34.2553	0.7254	11.7229	8.6195	0.6707	226.8779	267489	17.8404	252	102	150	245.7014	289682	10.9888	255	147	108	236.9135	279321	15.0967	255	143	112	131.5584	44.4507	0.8367	15.2976	12.5706	0.5031	193.0489	52.9131	254	2	214.0319	47.0822	255	46	212.0983	42.1722	255	45
C1_E1_ROI.tif	3b736692-56bb-486f-9208-c6fc522a9bea	Parenchyma: Positive	Parenchyma: Positive	PathAnnotationObject	Polygon	223.97	131.64	44.5824	32.4624	0.5316	11.4085	5.5811	0.89	215.258	167686	28.2291	243	90	153	232.2311	180908	13.5516	250	165	85	219.4005	170913	9.8875	247	168	79	98.9568	38.8069	0.8257	13.7769	9.2927	0.7373	170.9378	56.963	243	29	193.8569	49.1673	250	44	200.2443	29.1055	247	90
C1_E1_ROI.tif	4b301655-e8bb-45b4-913e-5233f9be9607	Fibers: Positive	Fibers: Positive	PathAnnotationObject	Polygon	292.29	128.65	8.64	11.9911	0.7551	4.6456	2.3979	0.8675	199.4902	30522	32.1262	247	96	151	228.6275	34980	27.7472	255	152	103	228.7516	34999	24.4372	255	146	109	32.7744	21.5448	0.8873	8.2171	5.7885	0.6752	185.1745	39.1308	247	55	210.1745	37.0614	255	78	208.7836	34.7881	255	80
C1_E1_ROI.tif	f469bb8a-8a9b-4550-b993-d23ffe37e6ab	Fibers: Positive	Fibers: Positive	PathAnnotationObject	Polygon	495.44	130.94	18.4896	17.3153	0.775	6.8843	3.9758	0.8343	239.2562	77519	18.4664	255	158	97	237.3549	76903	21.9215	255	123	132	223.2191	72323	18.1851	251	111	140	51.0336	27.2821	0.8616	10.3218	7.3111	0.6805	184.357	50.305	255	4	178.3863	59.4212	255	41	182.3052	46.0677	251	57
C1_E1_ROI.tif	6953f750-b963-4c63-b5c0-0a98fa340f2c	Parenchyma: Positive	Parenchyma: Positive	PathAnnotationObject	Polygon	345.55	130.07	12.96	14.1777	0.8102	5.7539	2.7674	0.8791	230.2035	52026	13.4301	253	179	74	237.7434	53730	11.943	254	189	65	217.6195	49182	11.2904	241	166	75	36.1728	23.1627	0.8473	8.4617	5.245	0.7569	169.4256	68.5298	253	0	195.8212	45.0168	254	63	202.5823	22.7096	246	130
C1_E1_ROI.tif	69ea3597-6c7f-45c7-b050-41aef500d9c6	Misdetection: Positive	Misdetection: Positive	PathAnnotationObject	Polygon	307.24	135.2	92.736	63.6121	0.288	16.9249	11.389	0.6383	222.5298	357828	15.6683	250	96	154	235.1418	378108	13.7872	255	129	126	222.0137	356998	15.0525	255	127	128	193.6512	55.3318	0.7948	20.8946	14.6772	0.6746	193.2186	46.5107	253	0	213.3659	34.8216	255	72	210.8864	26.1294	255	103
C1_E1_ROI.tif	1b854121-ac68-445b-9096-0f070ed6eac8	Fibers: Positive	Fibers: Positive	PathAnnotationObject	Polygon	209.44	136.04	69.3504	36.6833	0.6476	15.0645	5.9125	0.9285	226.7533	274825	10.2327	247	171	76	240.703	291732	6.4869	255	207	48	224.9629	272655	9.4226	253	193	60	132.48	46.8208	0.7594	18.2159	9.3296	0.8627	195.0942	49.3126	247	4	213.6309	38.256	255	70	206.8289	29.0312	253	93
C1_E1_ROI.tif	e613684b-501a-4504-95a8-d7a0628fdb5b	Fibers: Positive	Fibers: Positive	PathAnnotationObject	Polygon	370.55	132.64	12.4992	13.4339	0.8703	4.978	3.5179	0.6141	225.9273	49704	22.3111	254	136	118	239.8909	52776	15.0557	255	174	81	231.9545	51030	12.6768	255	196	59	36.5184	22.895	0.8755	8.0479	6.6287	0.5776	171.8229	64.235	254	0	193.3244	48.6691	255	62	201.9483	32.9441	255	79
C1_E1_ROI.tif	8e33d67c-d38b-4f4d-b0fd-8a8b983633a6	Fibers: Positive	Fibers: Positive	PathAnnotationObject	Polygon	377.7	134.65	32.544	21.865	0.8554	8.5921	4.9708	0.8199	229.9402	130836	11.1775	254	165	89	237.6661	135232	10.5227	255	163	92	217.1951	123584	11.73	254	167	87	74.592	33.1746	0.8517	12.2869	8.6089	0.6966	186.8874	55.5134	254	0	197.9059	50.4131	255	15	195.0586	35.17	254	65
C1_E1_ROI.tif	29f34e04-88f3-43ba-b76a-16509f4feaa8	Parenchyma: Positive	Parenchyma: Positive	PathAnnotationObject	Polygon	338.62	132.2	5.7024	8.9622	0.8921	3.2282	2.3751	0.6969	201.2673	20328	28.8842	252	117	135	230.8911	23320	15.3629	254	176	78	229.5941	23189	14.9025	253	181	72	24.4224	18.8352	0.8651	6.6782	4.9078	0.6169	165.8239	49.656	252	0	190.0164	41.64	254	73	200.1596	35.5445	253	50
C1_E1_ROI.tif	ab13d4ee-6eff-4892-af9c-a1455f650e0e	Vessels: Positive	Vessels: Positive	PathAnnotationObject	Polygon	351.1	165.38	3201.5808	212.7048	0.8892	70.2943	61.8258	0.4255	229.3643	12749216	6.866	255	129	126	239.071	13288763	6.3729	255	164	91	219.0382	12175240	7.7254	255	170	85	3568.8384	221.8411	0.9113	73.8023	65.7214	0.4102	224.9961	19.6158	255	0	234.8003	17.6214	255	43	216.1452	14.7678	255	34
C1_E1_ROI.tif	60904313-0435-498b-bb97-fea5a54c6eb0	Parenchyma: Positive	Parenchyma: Positive	PathAnnotationObject	Polygon	406.79	140.27	89.4528	56.6694	0.35	20.002	7.8665	0.9513	140.3149	218751	27.6995	234	11	223	196.4663	306291	12.2027	238	134	104	212.0244	330546	12.8326	253	155	98	182.9376	58.213	0.6784	22.944	10.6104	0.9125	112.0746	50.187	237	0	177.5636	32.3345	252	32	206.7703	20.2054	255	81
C1_E1_ROI.tif	af2ee6e3-10e4-422d-8ffa-11a773c43871	Fibers: Positive	Fibers: Positive	PathAnnotationObject	Polygon	507.31	133.79	14.4576	15.5388	0.7524	6.3166	3.0673	0.8842	197.3333	50320	35.4196	238	47	191	228.7255	58325	24.891	254	117	137	232.9294	59397	18.3183	255	157	98	45.6192	25.8799	0.8559	10.238	6.5721	0.76	148.7642	54.477	239	4	179.029	54.9498	254	28	195.5158	42.594	255	89
C1_E1_ROI.tif	12ddba20-8e12-49d4-a2c3-f602478c1e64	Misdetection: Positive	Misdetection: Positive	PathAnnotationObject	Polygon	232.64	136.06	67.968	39.9385	0.5355	14.1834	8.3334	0.8304	225.8188	266692	13.1309	249	125	124	237.5944	280599	9.2951	255	192	63	223.5038	263958	11.7193	254	171	83	125.568	46.855	0.7187	16.8827	11.2124	0.7899	196.3373	42.7175	249	61	217.0993	31.6532	255	84	210.6554	28.2737	254	33
C1_E1_ROI.tif	410a0f96-05ef-4b11-b852-4d3fa14fa677	Parenchyma: Positive	Parenchyma: Positive	PathAnnotationObject	Polygon	328.43	139.2	37.6704	37.9299	0.329	16.9566	3.2731	0.9887	208.7143	135873	29.3223	250	49	201	223.7681	145673	19.7308	255	138	117	213.0922	138723	15.9945	253	155	98	100.7424	47.5064	0.5609	20.8225	6.576	0.9549	157.7142	63.5958	250	0	187.1278	45.1725	255	52	197.5168	28.9161	255	55
C1_E1_ROI.tif	c408c098-5ab8-4643-bcf7-d0ce3f4a1450	Fibers: Positive	Fibers: Positive	PathAnnotationObject	Polygon	266.98	138.32	106.5024	39.8617	0.8423	13.4796	11.04	0.2675	219.0916	404224	14.7435	250	118	132	236.1827	435757	12.9894	255	194	61	229.1046	422698	14.6317	255	193	62	170.6112	49.3267	0.8812	16.9003	13.92	0.2115	192.0874	46.7907	250	13	210.2453	46.7525	255	38	207.8117	43.1073	255	43
C1_E1_ROI.tif	b1d5d075-e730-4379-9b09-2ca027249e22	Fibers: Positive	Fibers: Positive	PathAnnotationObject	Polygon	293.91	138.44	65.2608	31.3694	0.8334	11.7581	7.8231	0.7537	230.1775	261942	10.1437	252	153	99	244.7909	278572	8.3107	255	183	72	233.9332	266216	13.6324	255	164	91	122.5152	41.3509	0.9004	14.7855	11.3617	0.6745	215.2247	27.7776	252	94	220.6726	37.0551	255	56	205.5432	43.9478	255	52
C1_E1_ROI.tif	d81f752b-3c21-4b15-9851-357772e44576	Parenchyma: Positive	Parenchyma: Positive	PathAnnotationObject	Polygon	501.02	139.83	48.2112	36.4285	0.4565	13.5665	6.1919	0.9156	217.6323	181723	20.8883	253	114	139	229.5856	191704	11.7776	255	187	68	217.4335	181557	10.7901	251	183	68	101.8368	42.7873	0.699	16.2959	9.4608	0.8429	186.9763	46.8546	253	44	205.9391	34.4122	255	61	205.2128	27.2549	254	60
C1_E1_ROI.tif	417af11e-1a1d-450f-b9ae-b6d3d15d7630	Fibers: Positive	Fibers: Positive	PathAnnotationObject	Polygon	277.85	139.58	57.888	32.0674	0.7074	12.5784	6.062	0.9035	229.7423	230891	12.6903	252	145	107	244.4796	245702	9.4213	255	198	57	236.5045	237687	14.7851	255	134	121	111.9168	42.0543	0.7952	16.1143	9.223	0.8147	200.7324	46.1574	252	8	211.8598	46.2968	255	60	203.1931	49.653	255	28
C1_E1_ROI.tif	8396f70c-2159-4100-bcaf-ad8725403dc6	Fibers: Positive	Fibers: Positive	PathAnnotationObject	Polygon	245.78	137.39	39.9168	25.0363	0.8002	9.7403	5.4697	0.852	221.6232	154693	19.2898	246	101	145	242.9155	169555	11.7097	255	194	61	239.5917	167235	12.6421	255	193	62	84.3264	35.0415	0.863	12.7819	8.2436	0.7555	173.0231	57.5428	246	19	197.6331	55.8853	255	30	202.7413	50.0057	255	33
C1_E1_ROI.tif	3b83e8aa-f773-4a8b-a2d2-2ab6a89d5442	Parenchyma: Positive	Parenchyma: Positive	PathAnnotationObject	Polygon	215.7	140.59	39.8016	31.8936	0.4917	13.1837	4.24	0.9546	227.8483	157671	8.1183	247	187	60	231.1055	159925	9.6174	248	202	46	212.513	147059	7.265	227	190	37	95.6736	40.6258	0.7284	16.6297	7.3257	0.8928	191.5628	43.8778	247	43	205.1045	35.8093	248	63	203.9321	20.0168	240	107
C1_E1_ROI.tif	6282d4cd-c57c-47bc-9a2e-0d975e196509	Fibers: Positive	Fibers: Positive	PathAnnotationObject	Polygon	397.14	141.25	90.0864	37.8748	0.7892	14.0396	8.3087	0.8089	227.6413	356031	14.3519	254	107	147	235.9309	368996	13.5655	255	163	92	217.4226	340049	14.6875	255	166	89	143.8272	46.2809	0.8438	16.6899	11.1303	0.7139	191.758	62.6067	254	0	214.2368	41.5448	255	61	210.0496	25.4562	255	70
C1_E1_ROI.tif	eca0fff3-8ac5-457d-9f3c-af3c489df5e8	Fibers: Positive	Fibers: Positive	PathAnnotationObject	Polygon	537.43	139.05	49.1328	26.8605	0.8558	10.4143	6.6253	0.771	229.9708	196855	12.3003	254	141	113	247.6063	211951	7.5839	255	207	48	241.0479	206337	11.2762	255	204	51	99.5904	37.7103	0.88	13.5914	10.0091	0.6695	184.0774	57.0997	254	6	203.7637	56.4146	255	16	203.6927	51.7483	255	25
C1_E1_ROI.tif	9f7d8360-6665-406f-aafe-4d38e1b87fd9	Parenchyma: Positive	Parenchyma: Positive	PathAnnotationObject	Polygon	492.39	143.98	57.0816	42.6668	0.394	15.606	6.7422	0.9394	223.4065	220949	16.5387	250	110	140	229.637	227111	13.2333	255	181	74	216.726	214342	14.4297	254	181	73	125.4528	46.498	0.7292	18.154	8.6161	0.8949	188.6784	54.9264	250	1	204.3893	35.409	255	67	204.1372	23.0083	254	92
C1_E1_ROI.tif	76854c5b-2588-4aff-926d-95e0a211082f	Fibers: Positive	Fibers: Positive	PathAnnotationObject	Polygon	256.38	141.22	43.6608	26.432	0.7853	10.3108	5.6868	0.8649	225.6329	171481	14.3746	247	131	116	247.1447	187830	6.284	255	212	43	239.9013	182325	9.9457	255	191	64	88.3008	37.0817	0.807	13.7537	9.2914	0.7656	183.2697	51.5981	247	42	206.0819	51.9403	255	42	207.3606	46.4626	255	37
C1_E1_ROI.tif	fd94bb00-f94b-4762-a460-772a83b87bfa	Fibers: Positive	Fibers: Positive	PathAnnotationObject	Polygon	285.33	144.98	52.7616	33.2558	0.5995	13.7984	6.1752	0.9225	225.4593	207648	22.5137	252	63	189	242.0467	222925	12.755	255	182	73	234.4669	215944	13.9005	255	173	82	111.5712	42.7609	0.7668	17.3646	9.5674	0.857	182.6002	58.5423	252	10	198.7908	58.5389	255	18	198.4626	52.8823	255	26
C1_E1_ROI.tif	b943fc85-299d-4133-88aa-37093a3527a6	Fibers: Positive	Fibers: Positive	PathAnnotationObject	Polygon	386.91	142.82	66.6432	32.4071	0.7974	11.4844	8.479	0.6824	228.3896	263790	8.2056	251	183	68	234.0087	270280	9.1574	253	203	50	216.6043	250178	8.2143	251	190	61	118.4832	41.9053	0.8479	15.3559	10.7891	0.7036	202.3545	44.8008	255	0	213.4128	38.7921	255	49	205.7615	27.937	254	68
C1_E1_ROI.tif	7d71671c-13ef-4039-89eb-144b99718941	Misdetection: Positive	Misdetection: Positive	PathAnnotationObject	Polygon	525.89	142.95	42.9696	34.7159	0.448	9.3559	7.6216	0.5342	217.3785	163686	28.7809	248	33	215	238.8499	179854	13.1923	255	185	70	234.6401	176684	15.0614	255	188	67	109.7856	39.6698	0.8767	13.3505	11.3565	0.3392	174.9213	58.5287	254	0	199.8551	48.9409	255	55	204.1864	43.7326	255	64
C1_E1_ROI.tif	42c48512-1473-4d91-9779-0581dac65b23	Fibers: Positive	Fibers: Positive	PathAnnotationObject	Polygon	237.31	142.04	21.9456	17.0157	0.9525	5.7677	4.8404	0.5489	230.4178	88250	7.4397	250	197	53	245.9112	94184	6.6014	254	207	47	242.6527	92936	8.3711	254	188	66	50.4	26.9771	0.8703	9.1426	7.3894	0.4595	200.0828	34.2754	250	93	204.424	45.0609	254	59	196.1633	50.7821	254	46
C1_E1_ROI.tif	d7d94363-775a-4281-8670-00f6cde649f5	Misdetection: Positive	Misdetection: Positive	PathAnnotationObject	Polygon	219.23	146.56	49.0176	41.5538	0.3567	17.428	5.008	0.9727	219.7974	186608	18.5073	250	140	110	233.4323	198184	14.8394	254	164	90	218.477	185487	19.9105	254	132	122	105.5808	48.5237	0.5635	19.5212	8.1034	0.9389	180.6424	54.0966	250	12	199.1462	45.9066	254	53	195.6065	35.6383	254	48
C1_E1_ROI.tif	5e6215f0-da2c-4b20-913f-3cddff59f2e5	Fibers: Positive	Fibers: Positive	PathAnnotationObject	Polygon	425.99	147.05	41.6448	29.7231	0.5924	12.8102	3.9542	0.9544	230.9917	166776	8.5399	255	186	69	243.2299	175612	7.26	255	204	51	233.4266	168534	11.2747	255	159	96	90.6048	38.8987	0.7525	15.3068	6.8512	0.8938	205.4784	33.8803	255	64	216.1212	34.346	255	77	208.493	34.1173	255	73
C1_E1_ROI.tif	55577683-a6f2-445e-9701-e8444f8be5fb	Fibers: Positive	Fibers: Positive	PathAnnotationObject	Polygon	381.52	146.85	13.7664	20.7081	0.4034	9.2382	2.4367	0.9791	230.4132	55760	12.4135	254	196	58	243.2273	58861	9.9839	255	211	44	232.1198	56173	14.0918	254	189	65	44.5248	30.2636	0.6109	12.7636	4.782	0.942	197.6198	47.7339	255	1	210.7874	34.6595	255	67	200.3144	33.6501	255	70
C1_E1_ROI.tif	0b3e93bd-9ce7-46c9-86e3-e80f382edb9f	Fibers: Positive	Fibers: Positive	PathAnnotationObject	Polygon	202.47	145.47	18.432	16.2688	0.8751	5.6145	4.4636	0.6225	222.0901	71513	9.6739	245	194	51	237.882	76598	10.9211	254	197	57	232.9503	75010	13.894	254	185	69	46.5408	25.9016	0.8717	9.2254	6.6297	0.5922	193.4587	36.0827	245	80	204.7854	36.5114	254	104	200.4673	35.7899	254	80
C1_E1_ROI.tif	95d2f665-b433-48c1-b2da-3590d160b113	Misdetection: Positive	Misdetection: Positive	PathAnnotationObject	Polygon	245.33	147.65	53.4528	34.1056	0.5775	10.2176	7.8202	0.5962	207.1708	192876	24.3003	242	93	149	230.5532	214645	21.2643	255	147	108	230.9248	214991	18.4768	255	164	91	104.7168	39.299	0.852	13.4299	10.9871	0.4836	170.119	52.4325	242	28	192.2414	51.6883	255	45	197.4992	47.2823	255	48
C1_E1_ROI.tif	889820d0-95de-4782-8260-eb750fe7468f	Misdetection: Positive	Misdetection: Positive	PathAnnotationObject	Polygon	304.61	156.1	246.4128	128.7859	0.1867	30.5532	14.8159	0.8567	220.1258	939497	17.2608	253	136	117	234.4035	1000434	13.4005	255	140	115	221.4079	944969	13.7075	255	117	138	447.7824	94.9347	0.6243	34.3081	18.3893	0.8137	193.9016	49.7861	253	0	214.524	35.2846	255	38	209.9178	26.6883	255	70
C1_E1_ROI.tif	04bfc6d5-45ce-4a0d-8386-787b4c265314	Fibers: Positive	Fibers: Positive	PathAnnotationObject	Polygon	227.87	148.17	56.3328	28.4508	0.8745	10.8862	6.7489	0.7889	230.6025	225068	6.7415	248	190	58	244.4611	238594	5.8865	255	216	39	235.332	229684	10.3262	254	205	49	102.4128	38.6529	0.8614	14.5865	9.7072	0.7461	206.6025	33.3594	248	94	213.461	42.3307	255	77	202.863	46.3534	255	55
C1_E1_ROI.tif	665cf547-80f9-4fc6-b763-38336cebc2f6	Fibers: Positive	Fibers: Positive	PathAnnotationObject	Polygon	504.41	146.91	11.1744	14.3023	0.6865	5.994	2.3151	0.9264	228.6869	45280	13.7465	254	178	76	237.702	47065	12.1194	255	200	55	224.6566	44482	14.6347	254	177	77	36.2304	24.298	0.7712	9.9399	5.0066	0.8645	191.5404	38.874	254	52	205.1854	33.8576	255	99	202.7829	32.3635	255	113
C1_E1_ROI.tif	86e1da6b-3165-4a19-9f65-4437b2ec2c77	Parenchyma: Positive	Parenchyma: Positive	PathAnnotationObject	Polygon	317.22	146.96	13.8816	15.3295	0.7423	5.9571	3.3015	0.8391	147.8381	36516	21.1944	210	103	107	194.0526	47931	12.9972	230	141	89	213.1741	52654	12.7387	245	158	87	39.456	24.664	0.8151	9.5889	5.8091	0.7988	119.7068	36.7475	210	5	176.9536	21.36	230	84	209.82	15.1821	254	158
C1_E1_ROI.tif	1d4f3563-3576-45dd-9ee0-1a8ded2073b9	Fibers: Positive	Fibers: Positive	PathAnnotationObject	Polygon	252.55	146.53	11.9232	12.7616	0.92	4.4342	3.6756	0.5604	222.0622	46411	19.4252	247	158	89	244.378	51075	12.2009	255	202	53	242.3445	50650	14.2132	255	185	70	35.0784	22.3812	0.88	7.9727	5.7854	0.6862	177.6726	42.7727	247	76	195.7524	45.6664	255	83	193.7638	47.1617	255	66
C1_E1_ROI.tif	69555d6c-af2a-4a65-8ede-8a9831d52d08	Fibers: Positive	Fibers: Positive	PathAnnotationObject	Polygon	534.36	151.11	73.4976	34.4137	0.7799	11.8987	8.7073	0.689	225.9226	288955	16.58	254	84	170	241.0469	308299	12.8085	255	173	82	233.3745	298486	14.9429	255	176	79	136.9152	44.2491	0.8787	14.9755	12.5044	0.5598	187.6517	52.0639	254	35	203.3294	51.0805	255	49	202.5166	46.3062	255	66
C1_E1_ROI.tif	d075def8-3488-45ad-a9d0-825b7747a64e	Fibers: Positive	Fibers: Positive	PathAnnotationObject	Polygon	266.33	152.13	105.6384	41.7058	0.7632	13.774	10.7555	0.5951	219.5601	401795	14.5837	251	118	133	236.729	433214	11.3969	255	198	57	227.3486	416048	14.2319	255	191	64	174.4128	51.1777	0.8368	17.4226	13.8543	0.4771	191.1236	45.1349	251	35	208.0551	46.4985	255	42	205.5961	41.0808	255	43
C1_E1_ROI.tif	0e6d144a-7aaa-4c53-a41f-3f1abbd55a1b	Misdetection: Positive	Misdetection: Positive	PathAnnotationObject	Polygon	207.64	149.61	17.9712	19.5888	0.5885	7.6394	3.8515	0.8963	173.5524	54669	42.9222	224	39	185	217.4508	68497	33.3145	254	101	153	225.3175	70975	31.9903	254	96	158	49.7664	27.9023	0.8033	10.5159	5.8629	0.8001	138.3065	50.0293	224	7	179.341	45.4554	254	41	197.962	39.4818	254	80
C1_E1_ROI.tif	c821e7cf-b73b-4239-98f2-7d9442ddb8b6	Fibers: Positive	Fibers: Positive	PathAnnotationObject	Polygon	236.86	149.48	16.5312	15.3626	0.8802	5.7708	3.6664	0.7797	217.0104	62716	20.5805	243	129	114	242.0865	69963	13.4359	255	186	69	240.6332	69543	10.5414	254	200	54	40.6656	24.3269	0.8635	8.6575	6.5676	0.6484	173.5458	44.5418	243	66	196.8223	45.9259	255	91	200.488	42.4185	254	96
C1_E1_ROI.tif	8df236b3-eac6-4bb1-b4ea-af78caf0998d	Fibers: Positive	Fibers: Positive	PathAnnotationObject	Polygon	291.9	153.94	73.7856	34.1561	0.7948	13.124	7.92	0.7937	231.7668	296198	10.7871	252	135	117	243.7386	311498	10.7214	255	129	126	229.9773	293911	17.7551	255	103	152	133.5168	44.36	0.8526	16.0263	11.4413	0.7047	216.9146	32.2669	252	39	222.843	36.4461	255	19	206.8555	40.4695	255	71
C1_E1_ROI.tif	209dc10d-788d-43bb-b1b0-15d2795f4831	Fibers: Positive	Fibers: Positive	PathAnnotationObject	Polygon	277.08	154.56	80.6976	35.7714	0.7925	13.7828	7.9002	0.8496	230.6118	323779	7.6595	252	184	68	243.2949	341586	6.9993	255	215	40	231.2735	324708	12.1941	255	113	142	137.664	46.4318	0.8024	17.2631	11.313	0.7777	212.3713	36.0906	252	18	220.2598	42.4257	255	23	208.9916	40.5814	255	12
C1_E1_ROI.tif	0eb03ab5-a722-46b3-a41e-4922860e2375	Parenchyma: Positive	Parenchyma: Positive	PathAnnotationObject	Polygon	401.26	150.63	7.776	10.9616	0.8132	4.3934	2.258	0.8596	222.3669	30909	37.0088	255	69	186	240.6978	33457	16.145	255	171	84	221.7122	30818	19.8692	255	140	115	20.5632	17.7096	0.8239	6.8461	4.7349	0.6987	152.4958	88.6173	255	0	192.0748	55.7918	255	67	198.8061	29.5317	255	112
C1_E1_ROI.tif	e0f3f516-7ea2-4d51-8173-bcd25a1dff3e	Fibers: Positive	Fibers: Positive	PathAnnotationObject	Polygon	496.71	155.83	80.5824	38.827	0.6717	15.4558	7.1529	0.8959	229.5742	320256	12.4028	254	117	137	240.1792	335050	11.6389	255	156	99	230.3728	321370	14.6066	255	153	102	154.5984	48.7186	0.8185	18.4586	10.9535	0.8007	206.5214	38.897	255	15	215.1913	39.4412	255	59	206.553	39.1919	255	39
C1_E1_ROI.tif	ea67c17f-a359-49bc-80e3-a1eec74dcec8	Misdetection: Positive	Misdetection: Positive	PathAnnotationObject	Polygon	395.59	158.78	97.056	70.0308	0.2487	20.8236	10.5792	0.8492	230.1517	388266	9.4562	255	168	87	239.2905	403683	8.192	255	201	54	223.0053	376210	12.2421	255	146	109	189.5616	66.9911	0.5308	24.7438	13.9811	0.8086	206.4841	42.9846	255	0	220.966	31.1222	255	74	211.9739	24.8233	255	89
C1_E1_ROI.tif	60158c7b-bb68-4927-96d2-1a5d81c528be	Misdetection: Positive	Misdetection: Positive	PathAnnotationObject	Polygon	522.22	153.72	48.4416	40.4949	0.3712	10.9845	8.0954	0.5882	214.9193	181177	24.973	250	59	191	237.1412	199910	16.5704	255	138	117	235.1234	198209	17.4529	255	128	127	122.112	42.4606	0.8511	14.7954	11.7357	0.4013	185.6008	47.0255	255	20	204.7112	44.8861	255	47	206.0439	43.5555	255	40
C1_E1_ROI.tif	c03c7c0c-323e-4e54-b3a7-8da62e4fa69e	Fibers: Positive	Fibers: Positive	PathAnnotationObject	Polygon	254.96	153.89	42.8544	25.8513	0.8058	9.7119	6.3814	0.7548	215.4866	160322	15.1538	250	158	92	234.1102	174178	12.6946	255	186	69	233.3965	173647	12.7795	255	194	61	88.1856	36.2997	0.841	13.1928	9.5434	0.6969	177.1062	47.2016	250	41	201.3147	43.5088	255	63	207.3577	40.6599	255	66
C1_E1_ROI.tif	a1cd3aa7-e84f-4f95-9080-50a24ac9c863	Misdetection: Positive	Misdetection: Positive	PathAnnotationObject	Polygon	197.57	158.37	105.984	59.424	0.3772	17.3734	9.7446	0.8578	229.9258	424443	9.267	253	148	105	242.5861	447814	9.3178	254	147	107	234.5043	432895	13.2678	254	128	126	211.104	57.9824	0.7891	20.4915	13.336	0.7761	210.9714	31.9148	253	35	220.4748	32.5141	254	85	208.8636	36.5122	254	82
C1_E1_ROI.tif	d4ba208e-39fa-40bb-931a-11b98d312533	Parenchyma: Positive	Parenchyma: Positive	PathAnnotationObject	Polygon	317	152.83	18.6048	17.4929	0.764	6.439	4.3791	0.7612	157.8615	51305	20.1619	200	97	103	196.0431	63714	12.9838	223	148	75	206.7662	67199	11.9472	234	164	70	48.384	27.3907	0.8104	10.1344	7.3189	0.6604	128.1803	41.8849	200	0	178.3298	28.8784	223	45	202.9964	19.4001	252	115
C1_E1_ROI.tif	02284370-c67d-43f8-91df-b26cefcb6ce9	Parenchyma: Positive	Parenchyma: Positive	PathAnnotationObject	Polygon	404.82	152.97	6.7392	10.1074	0.829	3.6469	2.6299	0.6896	107.5574	13122	28.6781	149	3	146	192.4672	23481	12.0304	225	157	68	222.5984	27157	16.367	255	189	66	22.0032	18.089	0.845	6.3761	4.4894	0.6757	88.9948	42.362	176	0	164.1425	33.2014	230	58	204.8212	31.5156	255	88
C1_E1_ROI.tif	4f499cc8-284d-4c0e-b598-6a7056c15ab2	Fibers: Positive	Fibers: Positive	PathAnnotationObject	Polygon	188.62	153.85	21.1392	17.821	0.8364	6.7573	4.1676	0.7753	225.9945	82488	9.1035	250	178	72	239.9288	87574	9.7367	254	186	68	234.4137	85561	13.1143	254	173	81	54.2592	28.6428	0.8311	10.9226	7.611	0.7028	205.0656	30.1396	251	77	210.418	36.0642	254	52	199.0794	40.3596	254	46
C1_E1_ROI.tif	fa442629-50d9-4175-b95d-73998f576c9f	Fibers: Positive	Fibers: Positive	PathAnnotationObject	Polygon	387.13	157.91	63.8784	34.5724	0.6716	14.0919	5.8975	0.9126	232.3339	258820	8.5289	254	172	82	242.7792	270456	7.8661	255	199	56	228.3366	254367	13.3306	255	184	71	119.1744	43.2911	0.7991	16.703	8.9718	0.839	219.2344	25.0138	254	89	226.6561	27.4757	255	78	213.0386	28.9722	255	65
C1_E1_ROI.tif	a1cd515b-8387-47d5-b8ff-729997d0add9	Parenchyma: Positive	Parenchyma: Positive	PathAnnotationObject	Polygon	409.81	153.74	7.4304	10.0104	0.9318	3.4885	2.7784	0.6013	130.75	17259	25.497	183	50	133	197.3333	26048	16.3827	242	147	95	210.2652	27755	16.1911	248	169	79	23.5008	18.5479	0.8584	6.5465	5.3175	0.5513	85.0894	58.4025	196	0	153.1063	45.9184	246	20	192.6812	26.8692	255	100
C1_E1_ROI.tif	673e24b5-8175-4ec2-8175-014e66f6e26f	Fibers: Positive	Fibers: Positive	PathAnnotationObject	Polygon	233.2	153.89	12.3264	12.9358	0.9257	4.5024	3.6984	0.4997	219.1606	47777	18.6557	246	162	84	239.8761	52293	15.9645	255	185	70	237.0642	51680	19.5685	254	157	97	31.392	21.3718	0.8637	7.6643	5.726	0.5715	183.0674	39.916	246	61	195.6485	46.8252	255	57	194.49	46.3163	254	73
C1_E1_ROI.tif	0e322a77-8d55-4290-9ed0-4820c42a14f0	Fibers: Positive	Fibers: Positive	PathAnnotationObject	Polygon	177.09	154.04	40.032	29.6091	0.5738	12.9177	3.9506	0.9561	231.0575	160816	7.7597	254	196	58	243.0575	169168	7.8009	254	201	53	237.6078	165375	10.3129	254	189	65	89.7984	39.8929	0.7091	15.982	6.6367	0.9059	212.7063	26.4184	255	110	217.1009	32.4595	254	99	203.0824	40.0487	254	86
C1_E1_ROI.tif	47dce34c-eebb-4a8e-aada-5873fe308a6c	Fibers: Positive	Fibers: Positive	PathAnnotationObject	Polygon	216.71	158.95	57.8304	31.5185	0.7315	12.9395	5.7927	0.9052	224.8578	226207	14.18	243	132	111	242.2415	243695	9.1943	254	206	48	232.5686	233964	12.4159	254	198	56	112.5504	42.2566	0.7921	16.3283	9.2314	0.8245	187.8392	46.0521	243	51	204.3619	50.013	254	18	201.8928	43.0711	254	62
C1_E1_ROI.tif	1a416a77-1a9b-4e7c-963f-bd26f9de51c7	Fibers: Positive	Fibers: Positive	PathAnnotationObject	Polygon	484.4	156.8	32.3712	25.9466	0.6042	10.6331	3.9595	0.941	232.7841	131523	7.2771	252	200	52	241.0814	136211	6.2137	254	221	33	222.0071	125434	8.2895	245	199	46	82.3104	36.2931	0.7853	13.9034	7.1764	0.8559	198.9309	43.015	252	50	214.5771	31.827	254	76	206.1759	25.295	253	66
C1_E1_ROI.tif	4db224dd-047e-4f27-a017-a8ffea3c0b5e	Parenchyma: Positive	Parenchyma: Positive	PathAnnotationObject	Polygon	207.81	159.1	43.3728	29.2224	0.6383	12.2479	5.3317	0.9089	210.1633	158253	38.7841	247	19	228	233.2404	175630	16.9684	253	135	118	218.7649	164730	10.8548	244	142	102	98.3808	38.3795	0.8393	14.6513	8.9558	0.7886	138.2234	75.5577	247	0	175.8655	61.2803	253	25	196.0567	32.9092	248	90
C1_E1_ROI.tif	a95c7188-99a3-49f9-98fb-e783cdf85cfc	Misdetection: Positive	Misdetection: Positive	PathAnnotationObject	Polygon	242.69	157.45	45.0432	33.8243	0.4947	10.4644	7.6153	0.7464	213.9797	168402	21.4176	243	124	119	238.554	187742	12.4983	255	186	69	232.8501	183253	14.4026	255	194	61	102.0096	39.2139	0.8336	13.9092	10.5401	0.6149	177.0507	49.6078	243	28	200.1573	48.1667	255	29	203.7322	41.3513	255	38
C1_E1_ROI.tif	03ffb46d-d6b6-4003-ac2d-9e063ac5a943	Fibers: Positive	Fibers: Positive	PathAnnotationObject	Polygon	547.32	159.17	92.2176	37.7467	0.8133	14.2743	8.5123	0.8153	228.8105	367012	13.8163	254	98	156	243.9052	391224	7.6759	255	195	60	231.9645	372071	13.9597	255	190	65	166.2912	49.4815	0.8535	18.0256	11.8482	0.7436	185.0491	63.3316	254	0	203.6233	58.953	255	0	203.2207	48.3266	255	6
C1_E1_ROI.tif	7d09ed17-853a-4c23-b425-115a6413e421	Fibers: Positive	Fibers: Positive	PathAnnotationObject	Polygon	226.73	157.95	33.2928	23.9412	0.7299	8.3946	5.3798	0.7891	207.4974	120141	25.8432	236	72	164	235.7409	136494	19.4132	255	163	92	234.5596	135810	14.906	254	185	69	73.5552	32.76	0.8613	11.7392	8.62	0.6438	168.3939	51.6694	243	23	198.1677	48.2772	255	47	205.2348	41.593	254	61
C1_E1_ROI.tif	6c844a5f-de4a-46ba-8ece-9d6aaf87410d	Fibers: Positive	Fibers: Positive	PathAnnotationObject	Polygon	432.49	160.52	71.5392	34.2573	0.766	13.2548	6.9014	0.8566	230.8454	288095	7.0615	252	158	94	243.3101	303651	6.6685	255	214	41	230.4431	287593	11.0434	255	195	60	127.4112	44.4495	0.8104	16.5128	10.2225	0.7886	215.8066	26.9147	255	64	222.9396	33.0345	255	36	208.0645	36.2999	255	43
C1_E1_ROI.tif	c1e5601e-bf3a-4537-bf44-7d5085397d10	Fibers: Positive	Fibers: Positive	PathAnnotationObject	Polygon	166.45	158.3	34.272	22.1774	0.8756	8.3716	5.3182	0.7501	232.015	138977	8.6625	254	178	76	244.581	146504	7.8646	254	189	65	240.3957	143997	10.3406	255	183	72	70.2144	32.7256	0.8239	12.0247	8.4681	0.7218	213.7623	29.0737	254	70	219.2917	34.6845	254	88	206.7908	41.4772	255	61
C1_E1_ROI.tif	778197ab-cfd4-4509-8466-6ac39a6fdf5a	Parenchyma: Positive	Parenchyma: Positive	PathAnnotationObject	Polygon	504.96	173.54	263.6928	82.6284	0.4853	36.4564	10.1134	0.9634	229.8364	1052191	15.1013	255	60	195	237.4552	1087070	9.3835	255	170	85	217.6035	996189	8.8368	254	169	85	422.3808	92.7606	0.6169	40.4324	13.992	0.9397	173.0528	83.261	255	0	199.9161	57.2596	255	9	204.8374	28.2188	255	47
C1_E1_ROI.tif	eeecfc55-6e31-402f-9f55-76e52cfa1431	Fibers: Positive	Fibers: Positive	PathAnnotationObject	Polygon	417.34	161.6	53.1072	31.6688	0.6654	13.0987	6.04	0.901	229.3024	212334	7.0893	249	202	47	239.8067	222061	9.3367	255	196	59	226.149	209414	15.8693	255	163	92	105.408	41.0952	0.7843	16.2969	9.3798	0.8345	211.7389	36.1844	253	0	222.9634	27.4237	255	97	209.5052	31.3492	255	53
C1_E1_ROI.tif	f35a8f6d-42d2-4ade-bcaa-ff471e90a6fa	Fibers: Positive	Fibers: Positive	PathAnnotationObject	Polygon	283.98	162.58	48.3264	30.3018	0.6614	12.4535	5.8025	0.8989	230.6192	194412	9.6004	252	194	58	244.0332	205720	7.8804	255	207	48	234.7307	197878	13.6374	255	134	121	97.8048	39.724	0.7789	15.9803	9.0481	0.8431	205.6234	39.4066	252	48	211.5294	45.5356	255	37	204.3901	44.2786	255	40
C1_E1_ROI.tif	1b381129-f2c9-4360-be30-765e22346d51	Fibers: Positive	Fibers: Positive	PathAnnotationObject	Polygon	234.74	161.74	22.9248	20.7744	0.6675	8.7091	3.8362	0.9058	203.01	81407	23.8042	233	108	125	227.4514	91208	24.8566	253	108	145	229.3716	91978	24.7855	254	111	143	57.4272	29.9611	0.8039	10.915	7.1856	0.7823	167.6334	44.0563	241	51	183.982	56.71	253	16	193.6344	48.8152	255	44
C1_E1_ROI.tif	c0f22922-7d10-4ffb-907d-188549bba8da	Parenchyma: Positive	Parenchyma: Positive	PathAnnotationObject	Polygon	406.91	167.09	96.48	62.6211	0.3092	20.3277	8.3888	0.9337	208.2367	348380	36.225	254	3	251	222.5846	372384	14.8553	255	176	79	210.1973	351660	13.3746	255	173	82	204.8832	59.7695	0.7207	23.9877	11.6077	0.8896	153.4051	76.8868	255	0	188.2789	43.4033	255	40	201.2047	24.3738	255	100
C1_E1_ROI.tif	05ee3875-5431-455b-82c8-4bfa73a72695	Parenchyma: Positive	Parenchyma: Positive	PathAnnotationObject	Polygon	315.62	163.02	20.736	24.7695	0.4247	10.638	3.2067	0.9655	125.3767	45261	24.0339	195	53	142	185.8006	67074	16.4081	236	131	105	207.7175	74986	15.7352	253	153	100	75.8592	35.5357	0.7549	14.1273	6.8252	0.8853	93.3048	39.6589	195	0	164.2472	27.0821	236	68	205.4132	19.6115	254	118
C1_E1_ROI.tif	a57bf453-0ed9-4771-8134-284349d54a2b	Fibers: Positive	Fibers: Positive	PathAnnotationObject	Polygon	536.76	160.7	16.5312	15.2752	0.8903	5.6546	3.7292	0.7388	233.1678	68085	12.8858	254	182	72	249.6301	72892	8.6318	255	208	47	247.363	72230	11.1299	255	194	61	43.8336	25.0504	0.8778	9.1951	6.2243	0.6519	185.9908	47.2116	254	64	203.0902	48.2758	255	76	200.6824	49.9263	255	62
C1_E1_ROI.tif	a66fe8e0-c3b2-4cec-bbe9-fda14023396f	Fibers: Positive	Fibers: Positive	PathAnnotationObject	Polygon	178.02	161.26	40.2624	25.1689	0.7987	9.7923	5.6493	0.8316	231.7108	162661	7.4858	251	200	51	242.9957	170583	7.5464	254	209	45	236.2336	165836	10.3474	254	192	62	84.6144	35.9709	0.8218	13.1329	8.8157	0.7418	212.3199	25.8716	251	92	218.2839	30.9984	254	79	204.0592	39.0814	254	68
C1_E1_ROI.tif	0213a947-27f5-4df3-a85d-b3c211dcc912	Fibers: Positive	Fibers: Positive	PathAnnotationObject	Polygon	256.45	163.09	41.8752	25.4465	0.8127	9.2296	6.0984	0.7543	225.3356	164495	13.4958	249	144	105	241.0562	175971	10.8551	255	198	57	235.1575	171665	12.5809	255	166	89	82.4832	34.6826	0.8617	12.38	8.8796	0.6808	179.8698	56.2312	249	24	202.6699	53.5541	255	40	206.7326	47.6907	255	22
C1_E1_ROI.tif	da6ae666-fa80-40b2-b19e-ecf011bb26ef	Fibers: Positive	Fibers: Positive	PathAnnotationObject	Polygon	530.84	164.97	49.0752	30.9783	0.6426	12.6811	5.478	0.9211	227.9708	195371	16.4446	254	104	150	242.5146	207835	11.2257	255	194	61	234.0898	200615	13.5637	255	192	63	103.7376	41.2084	0.7677	16.68	8.321	0.8723	185.4565	53.9612	254	36	197.6748	57.6466	255	11	197.7169	49.1293	255	51
C1_E1_ROI.tif	38a3c294-691a-45fd-a904-4eda2c89d397	Fibers: Positive	Fibers: Positive	PathAnnotationObject	Polygon	186.85	163.69	35.5392	23.9462	0.7788	8.6543	5.8779	0.7808	231.3003	142481	8.6879	253	193	60	240.8636	148372	9.2784	254	195	59	231.8896	142844	13.2062	253	176	77	79.8912	35.2924	0.806	12.3037	9.0732	0.6849	211.9648	29.7036	253	83	216.7549	34.6138	254	90	203.7311	38.1785	253	64
C1_E1_ROI.tif	dc38b9c3-335e-4d60-a10b-3895caeaae8d	Misdetection: Positive	Misdetection: Positive	PathAnnotationObject	Polygon	518.27	165.2	79.776	46.6063	0.4615	13.9693	10.4432	0.6377	223.3394	309325	26.1041	253	32	221	240.9372	333698	14.7271	255	75	180	233.4412	323316	15.269	255	66	189	161.7984	50.713	0.7906	18.137	14.1292	0.5594	192.3488	52.6968	255	2	210.0661	46.8525	255	17	210.2636	39.607	255	54
C1_E1_ROI.tif	accb624e-0e9c-4a56-afa0-75313a068c3d	Fibers: Positive	Fibers: Positive	PathAnnotationObject	Polygon	248.8	163.6	22.9248	18.9326	0.8037	7.4494	4.3123	0.8276	217.2707	86691	18.7553	244	146	98	241.2707	96267	12.1582	255	201	54	241.1404	96215	10.9294	255	199	56	54.72	29.1079	0.8116	10.77	7.5361	0.6864	177.7114	42.2497	244	75	196.149	47.077	255	73	197.6904	47.479	255	54
C1_E1_ROI.tif	952307b8-0cdd-4458-b355-6c707ed66dd2	Fibers: Positive	Fibers: Positive	PathAnnotationObject	Polygon	425.24	161.71	7.2	10.0278	0.8998	3.4359	2.9309	0.4915	229.7109	29403	14.3413	254	190	64	242.2578	31009	13.1797	255	204	51	238.8828	30577	14.708	255	196	59	21.4848	17.209	0.9117	6.0743	4.582	0.6149	208.5053	30.9502	254	77	215.4412	36.7324	255	63	207.4251	40.3039	255	68
C1_E1_ROI.tif	6fc2d29a-a9f8-4bf3-91bd-47b1097c2662	Fibers: Positive	Fibers: Positive	PathAnnotationObject	Polygon	485.68	165.84	47.9232	29.7311	0.6813	11.8453	5.4852	0.9007	231.2696	192185	7.9051	255	173	82	242.917	201864	6.8831	255	221	34	233.2431	193825	11.9507	255	204	51	100.7424	39.9679	0.7925	15.6972	8.7547	0.842	215.6163	30.1439	255	70	220.894	35.383	255	61	206.6973	40.87	255	58
C1_E1_ROI.tif	1bb74098-233e-4671-9235-16635e3cc36e	Fibers: Positive	Fibers: Positive	PathAnnotationObject	Polygon	265.85	166.56	99.1296	39.0266	0.8179	13.8473	9.603	0.6443	217.6593	373721	11.8026	250	167	83	233.3133	400599	12.8987	255	193	62	228.9132	393044	14.4914	255	196	59	161.1648	48.9091	0.8466	17.2401	12.5056	0.5853	206.4595	27.9121	251	76	217.5259	33.6082	255	38	210.8693	38.0447	255	40
C1_E1_ROI.tif	5f06ebb1-b84e-4115-b830-8b8a2488a83c	Fibers: Positive	Fibers: Positive	PathAnnotationObject	Polygon	476.05	167.2	58.6944	30.057	0.8164	11.7833	7.1326	0.8187	223.123	226693	18.6396	251	113	138	233.7579	237498	12.7044	255	168	87	221.0325	224569	14.6425	255	178	77	107.0208	39.7902	0.8494	15.2173	9.4394	0.7627	192.6746	48.7097	254	22	203.8031	44.7583	255	66	197.8596	39.0602	255	60
C1_E1_ROI.tif	476087fb-b49f-424b-ab2e-884618d210a1	Parenchyma: Positive	Parenchyma: Positive	PathAnnotationObject	Polygon	291.99	168.87	70.272	36.92	0.6478	14.1741	6.8536	0.8951	227.1095	275938	7.6485	251	196	55	234.9778	285498	8.2434	255	209	46	218.3556	265302	11.4292	254	188	66	127.4112	45.1996	0.7837	16.88	9.9383	0.8365	198.8598	45.8142	251	13	216.8729	32.3317	255	57	210.2723	25.2325	254	48
C1_E1_ROI.tif	3e2e8def-be19-42c9-9430-1618f25db437	Fibers: Positive	Fibers: Positive	PathAnnotationObject	Polygon	225.13	166.01	50.1696	27.9538	0.8068	10.5719	5.6344	0.8373	216.0826	188424	22.7063	244	99	145	240.5883	209793	12.3806	255	182	73	236.8532	206536	11.4208	254	175	79	102.816	39.1349	0.8436	14.4226	8.8859	0.7511	173.1158	53.5427	244	27	198.0945	50.9092	255	69	201.2472	44.3663	254	62
C1_E1_ROI.tif	086a533e-0f23-4dee-a9de-27fa4c5189bb	Misdetection: Positive	Misdetection: Positive	PathAnnotationObject	Polygon	168.65	165.64	24.8832	26.1013	0.459	8.3597	5.6883	0.7801	229.8023	98815	12.1569	253	184	69	239.5814	103020	12.6966	254	180	74	235.5558	101289	15.4984	253	148	105	68.7168	32.5672	0.8142	11.9985	7.8352	0.7614	206.5746	29.2668	255	97	208.7373	35.3921	254	76	195.5296	42.557	253	35
C1_E1_ROI.tif	814e9ce3-7739-4ae4-87c1-03659f3fec13	Fibers: Positive	Fibers: Positive	PathAnnotationObject	Polygon	445.31	166.06	40.6656	28.1197	0.6463	11.7899	4.4388	0.9382	232.953	163533	8.4741	255	193	62	245.0627	172034	6.5866	255	216	39	237.8034	166938	10.7141	255	189	66	86.4	37.8979	0.756	14.6469	7.5462	0.8699	210.0719	32.3304	255	71	217.5466	38.2249	255	46	208.3715	42.733	255	48
C1_E1_ROI.tif	962ce2bf-5d62-4398-9447-60577332f4f8	Fibers: Positive	Fibers: Positive	PathAnnotationObject	Polygon	276.14	170.74	82.2528	36.2489	0.7866	14.0578	7.9887	0.8339	230.3797	329443	8.8693	252	181	71	243.3993	348061	7.5951	255	213	42	233.2336	333524	12.6415	255	183	72	136.9728	44.9514	0.8518	17.1821	10.6254	0.7784	214.6024	31.287	252	72	223.8305	36.0627	255	71	210.9081	42.1269	255	30
C1_E1_ROI.tif	456455bd-fee9-4afe-b7b3-a398563ff199	Fibers: Positive	Fibers: Positive	PathAnnotationObject	Polygon	242.28	170.37	64.3968	30.6637	0.8606	11.7519	7.3492	0.7834	220.4688	246925	28.8408	245	20	225	243.8527	273115	14.6813	255	65	190	237.9	266448	10.6075	254	141	113	123.0912	42.1637	0.8701	15.151	10.8378	0.6919	178.4142	56.5539	245	14	201.6367	55.4101	255	27	204.0444	45.8328	254	58
C1_E1_ROI.tif	a83230f1-3c98-4ec8-af1d-8e2b121a2195	Fibers: Positive	Fibers: Positive	PathAnnotationObject	Polygon	397.07	172.71	77.76	39.9629	0.6119	14.6365	7.44	0.8647	230.3336	310720	12.4562	255	135	120	239.7146	323375	11.4737	255	171	84	221.4477	298733	17.1238	255	146	109	142.4448	49.9356	0.7179	17.7337	11.3334	0.776	201.3611	55.0089	255	0	215.7433	42.7451	255	14	205.759	32.0588	255	56
C1_E1_ROI.tif	cdbf8bd1-14d3-45d6-844c-3fa44427e433	Fibers: Positive	Fibers: Positive	PathAnnotationObject	Polygon	459.18	167.24	31.104	26.2736	0.5662	11.1532	4.5625	0.9195	227.7546	124354	8.5894	252	203	49	240.7784	131465	8.3576	255	216	39	230.5238	125866	13.057	255	160	95	75.6288	35.4871	0.7547	14.1037	7.5417	0.8552	209.8959	26.8677	254	71	218.7401	28.6894	255	54	203.7333	36.3339	255	60
C1_E1_ROI.tif	44ac67b3-b218-4ece-9b95-c2a4d82e8815	Fibers: Positive	Fibers: Positive	PathAnnotationObject	Polygon	468.18	167.33	12.6144	14.594	0.7443	5.8266	2.6272	0.9019	232.9864	51490	8.344	251	215	36	243.1493	53736	6.8264	255	223	32	227.009	50169	10.7124	254	198	56	36.4032	23.5154	0.8273	9.4352	5.6387	0.789	212.3486	33.0254	253	34	221.1451	31.0114	255	85	206.8281	32.3145	255	79
C1_E1_ROI.tif	a1cf39da-5b8f-48aa-b09c-a176681c6c85	Fibers: Positive	Fibers: Positive	PathAnnotationObject	Polygon	543.33	168.71	61.2864	33.1215	0.702	13.186	6.0279	0.9102	226.8705	241844	17.7653	249	100	149	244.44	260573	8.5512	255	156	99	235.1229	250641	14.2263	255	155	100	127.008	44.5627	0.8037	16.759	9.4704	0.8385	180.3585	65.4557	255	0	203.8022	55.1639	255	15	206.0928	45.6902	255	52
C1_E1_ROI.tif	cdb4d30d-1f0f-460d-9b5a-a2d0d48b04d0	Misdetection: Positive	Misdetection: Positive	PathAnnotationObject	Polygon	430.26	174.37	92.9088	56.6519	0.3638	17.8706	8.8716	0.8897	228.9171	370159	15.2908	255	97	158	242.1008	391477	13.3668	255	93	162	229.8986	371746	16.709	255	92	163	189.9072	56.1801	0.7561	21.3629	12.1197	0.8344	208.0024	38.1459	255	27	214.3018	43.2014	255	18	200.0091	45.0341	255	36
C1_E1_ROI.tif	d007dd41-8669-4af5-8dde-61a643056e0a	Fibers: Positive	Fibers: Positive	PathAnnotationObject	Polygon	492.37	171.86	64.8	31.0415	0.8451	11.3063	7.6223	0.7489	214.2119	241631	21.9844	251	89	162	231.9273	261614	18.1581	255	156	99	231.1791	260770	18.6746	255	156	99	130.5216	42.8731	0.8923	15.3195	11.2304	0.6623	183.4022	49.2326	253	11	200.7608	46.7293	255	34	202.8194	42.878	255	46
C1_E1_ROI.tif	688bdb51-ab0e-4b8d-809d-cf89eb85e60b	Parenchyma: Positive	Parenchyma: Positive	PathAnnotationObject	Polygon	207.01	170.56	38.6496	24.022	0.8417	9.3607	5.5528	0.8156	229.2224	153579	14.1449	251	148	103	238.6478	159894	6.0524	251	207	44	218.5985	146461	9.0584	247	196	51	79.776	34.9054	0.8228	13.1553	8.6326	0.7382	163.8289	74.4616	251	8	199.5083	51.1124	251	53	205.9935	26.4274	253	81
C1_E1_ROI.tif	fd8aa31e-8eb3-4193-8d42-85f2cfbf2498	Fibers: Positive	Fibers: Positive	PathAnnotationObject	Polygon	214.72	169.87	25.1136	19.2784	0.8491	7.2167	4.6504	0.7541	232.3918	102020	11.431	250	169	81	241.2551	105911	13.3454	254	171	83	232.2483	101957	17.333	254	158	96	59.6736	29.7407	0.8478	11.2921	7.9518	0.6586	207.5591	33.3862	250	53	214.9529	34.232	254	102	202.7983	38.0885	254	77
C1_E1_ROI.tif	28bfbc53-8e8e-4513-8dda-aca179359797	Fibers: Positive	Fibers: Positive	PathAnnotationObject	Polygon	174.8	170.48	47.4624	29.2422	0.6975	11.9395	6.0701	0.8792	231.8014	192627	9.4235	252	186	66	241.3285	200544	10.745	254	185	69	234.3273	194726	14.4152	254	166	88	96.3072	39.4528	0.7775	15.7987	8.7111	0.8531	218.8519	22.7697	252	122	223.4955	26.5279	254	101	209.5863	32.4455	254	88
C1_E1_ROI.tif	9353f2c4-d2d7-4c0a-a9ef-012e37468718	Fibers: Positive	Fibers: Positive	PathAnnotationObject	Polygon	386.86	175.06	53.568	34.0572	0.5804	13.7474	5.7389	0.9353	231.6455	215662	10.0183	254	144	110	239.5242	222997	8.013	255	189	66	220.9066	205664	9.5155	255	181	74	112.032	43.2384	0.753	17.2466	9.0014	0.8689	202.9174	46.1115	254	18	213.7512	39.8574	255	63	204.5736	31.5207	255	51
C1_E1_ROI.tif	3199e72c-f347-4237-b9c8-a2e268edd5a1	Fibers: Positive	Fibers: Positive	PathAnnotationObject	Polygon	526.1	169.86	10.2528	12.6972	0.7992	5.0441	2.4443	0.8682	216.2556	38926	22.1236	253	146	107	237.8556	42814	21.2385	255	162	93	241.3	43434	17.9406	255	172	83	33.1776	22.7418	0.8061	8.9082	5.2758	0.7933	176.2862	44.1691	253	48	194.9931	45.9046	255	60	198.6741	44.734	255	83
C1_E1_ROI.tif	eb32610a-3b14-4fc4-8baa-e3808f8cf5c0	Fibers: Positive	Fibers: Positive	PathAnnotationObject	Polygon	233.94	172.38	31.392	22.0168	0.8138	8.8926	4.4812	0.8704	226.117	123686	13.4298	247	169	78	245.713	134405	7.1442	255	213	42	239.9671	131262	9.0632	255	192	63	74.4768	33.456	0.8361	12.5697	8.0899	0.7561	180.51	48.2347	247	32	197.6273	52.1856	255	45	201.1319	45.748	255	51
C1_E1_ROI.tif	760f21ab-7267-4d3e-8443-298d24706220	Fibers: Positive	Fibers: Positive	PathAnnotationObject	Polygon	418.88	171.96	57.4272	29.7623	0.8147	10.9399	7.749	0.7204	232.019	232251	8.7228	254	177	77	243.0999	243343	8.8714	255	194	61	232.8831	233116	12.9697	255	173	82	110.88	41.5677	0.8064	14.8827	11.1849	0.6477	216.1327	29.4305	255	59	220.5345	35.6141	255	52	205.2805	41.7091	255	49
C1_E1_ROI.tif	3162807d-f127-4ed1-ac2f-add0fff2fec5	Parenchyma: Positive	Parenchyma: Positive	PathAnnotationObject	Polygon	196.31	172.11	57.8304	30.2573	0.7938	10.9581	7.141	0.7217	227.1647	228982	6.1971	246	175	71	238.8839	240795	6.4808	254	190	64	224.8155	226614	9.3919	251	183	68	108.0576	40.0747	0.8455	14.1703	10.0286	0.6536	204.8	34.5226	249	37	219.841	31.5911	254	92	212.5729	23.9464	251	107
C1_E1_ROI.tif	84072390-4be2-4481-97c3-026f281ea4a4	Fibers: Positive	Fibers: Positive	PathAnnotationObject	Polygon	440.6	172.54	40.8384	25.8226	0.7696	8.9295	6.9685	0.5155	232.8389	166247	8.9244	255	179	76	245.7227	175446	7.3889	255	206	49	235.6317	168241	12.473	255	198	57	85.3056	35.722	0.8401	12.1427	10.2219	0.4117	216.7453	31.2221	255	67	221.2574	38.2496	255	40	206.1761	44.1677	255	51
C1_E1_ROI.tif	513f4fbd-ba1d-4843-8f28-25cd74e29876	Fibers: Positive	Fibers: Positive	PathAnnotationObject	Polygon	253.26	173.48	51.552	26.7988	0.902	9.1633	7.6544	0.5435	231.3764	205925	8.8717	249	165	84	245.4764	218474	6.992	255	210	45	235.7146	209786	12.4603	255	158	97	97.5168	37.1639	0.8873	12.2716	11.0461	0.3139	208.3302	33.9025	249	78	214.0548	44.299	255	21	200.5183	50.7595	255	9
C1_E1_ROI.tif	2752ff96-4278-46fd-b950-ffce8124665f	Misdetection: Positive	Misdetection: Positive	PathAnnotationObject	Polygon	185.85	173.79	42.7968	32.2857	0.5159	10.2538	7.4013	0.6924	228.7015	170840	7.6176	247	192	55	239.0094	178540	8.2377	253	207	46	228.6238	170782	10.9529	252	190	62	92.5632	38.5515	0.7826	13.1707	9.9736	0.6725	208.049	35.4104	247	14	219.2833	27.8277	254	111	209.5065	27.1311	252	101
C1_E1_ROI.tif	2b2bd5f9-0575-40e1-8dc9-702186e79aa1	Fibers: Positive	Fibers: Positive	PathAnnotationObject	Polygon	454.04	174.12	56.1024	29.7906	0.7944	11.824	6.3421	0.8514	230.9374	224933	8.6461	255	181	74	245.0246	238654	7.0654	255	217	38	236.3943	230248	11.6347	255	178	77	104.7744	39.6173	0.8389	14.5073	9.574	0.765	217.4747	24.6888	255	114	224.7865	30.7097	255	97	209.8738	40.8092	255	84
C1_E1_ROI.tif	99605494-f895-4a2d-88d0-f19910769169	Fibers: Positive	Fibers: Positive	PathAnnotationObject	Polygon	224.43	175.87	66.9888	32.1877	0.8125	12.0796	8.1073	0.7335	231.4901	269223	7.064	247	154	93	243.2666	282919	6.453	255	209	46	230.9794	268629	11.5706	254	180	74	124.8192	42.6933	0.8605	15.9129	11.4969	0.6518	217.4371	22.5707	252	107	223.9203	28.136	255	98	206.0005	36.0168	254	80
C1_E1_ROI.tif	cd0c2fb7-a8b4-4874-bd4f-745baff7a3ba	Fibers: Positive	Fibers: Positive	PathAnnotationObject	Polygon	304.43	177.74	150.2208	47.6087	0.8329	16.1407	13.4524	0.4066	230.2365	600687	7.6184	251	186	65	240.0882	626390	7.6748	255	193	62	222.3438	580095	10.7549	255	178	77	232.8192	57.1061	0.8971	19.6797	16.5319	0.3889	208.5899	45.4899	252	0	222.9164	33.4599	255	48	211.0163	26.4171	255	86
C1_E1_ROI.tif	0c591e06-559c-4267-8e19-f2df1e455f15	Parenchyma: Positive	Parenchyma: Positive	PathAnnotationObject	Polygon	284.55	177.01	54.5472	31.0678	0.7102	12.2577	7.1204	0.8333	225.7712	213128	11.2493	251	163	88	234.8612	221709	9.2594	255	200	55	217.9004	205698	12.6082	255	183	72	99.1296	38.7198	0.8309	14.8152	9.8249	0.753	189.2823	53.9656	251	46	209.4597	41.6473	255	63	206.4412	30.4546	255	58
C1_E1_ROI.tif	6ba192aa-18db-40ea-9f2f-733d5394de35	Fibers: Positive	Fibers: Positive	PathAnnotationObject	Polygon	466.9	174.45	42.7392	25.3713	0.8344	9.42	5.7739	0.7834	229.945	171309	8.2112	255	167	88	243.9732	181760	7.1498	255	213	42	239.6268	178522	10.5005	255	193	62	83.232	35.4865	0.8306	12.5119	9.1676	0.7211	216.6536	25.6767	255	90	222.5723	32.5876	255	92	210.02	41.3645	255	63
C1_E1_ROI.tif	7c11a045-04c0-4d1b-b5f9-be5397268a0c	Fibers: Positive	Fibers: Positive	PathAnnotationObject	Polygon	522.65	174.19	12.4416	12.8596	0.9454	4.5091	3.3977	0.6606	220.7202	48117	17.1518	246	143	103	240.6881	52470	15.778	255	168	87	240.7752	52489	16.1202	255	174	81	36.864	22.9445	0.8799	8.061	5.7265	0.6541	185.2127	38.5073	246	90	199.4705	41.8759	255	89	197.6848	43.7754	255	80
C1_E1_ROI.tif	96fe30c0-58fd-4021-b0aa-7cc75728f667	Misdetection: Positive	Misdetection: Positive	PathAnnotationObject	Polygon	478.81	178.04	57.6	39.9619	0.4533	12.1508	7.8833	0.8048	218.1377	218574	25.7221	250	52	198	239.1228	239601	14.0936	255	165	90	236.503	236976	13.833	255	185	70	125.7408	43.3907	0.8393	15.9127	11.6072	0.7156	175.9863	57.0761	254	4	194.3044	55.1212	255	22	196.4778	51.3258	255	13
C1_E1_ROI.tif	5ad84602-d789-44b8-94c3-bd1f83250478	Fibers: Positive	Fibers: Positive	PathAnnotationObject	Polygon	528.52	178.16	33.3504	23.929	0.7319	9.7039	4.0746	0.9104	230.7168	133585	9.6147	254	172	82	241.4991	139828	7.8269	255	209	46	228.9706	132574	12.4581	255	202	53	76.3776	34.4066	0.8108	13.6284	7.2602	0.8294	206.6742	35.6192	254	48	210.8728	40.9458	255	39	200.3168	40.2336	255	42
C1_E1_ROI.tif	3169af81-f9fd-4d38-b7bf-5492ac5ae918	Fibers: Positive	Fibers: Positive	PathAnnotationObject	Polygon	411.91	177.58	20.5056	17.2488	0.8661	6.7059	4.2836	0.7572	225.9777	81126	10.6757	252	186	66	241.2061	86593	10.8217	255	203	52	237.6407	85313	11.8509	255	195	60	57.2544	28.6949	0.8738	10.6586	7.6287	0.6553	189.009	45.7184	254	29	202.3962	41.5355	255	73	200.9278	39.6194	255	75
C1_E1_ROI.tif	e6715e76-323a-409a-b553-38ef505d8d80	Fibers: Positive	Fibers: Positive	PathAnnotationObject	Polygon	516.79	179.35	61.7472	33.1466	0.7062	12.267	8.4694	0.7102	226.4865	243926	19.3001	253	97	156	242.9044	261608	12.3497	255	140	115	232.8217	250749	14.7725	255	148	107	123.9552	44.4157	0.7896	16.1581	11.7284	0.6597	190.7541	55.5582	255	27	208.0246	51.9307	255	41	205.2812	46.577	255	40
C1_E1_ROI.tif	a789fad5-fa9a-47b8-ad4e-863e92982f53	Fibers: Positive	Fibers: Positive	PathAnnotationObject	Polygon	540.87	176.23	44.064	31.1367	0.5711	13.007	4.3164	0.9559	218.4491	167332	30.6989	254	64	190	243.1984	186290	14.881	255	130	125	241.9883	185363	11.772	255	180	75	101.8368	41.6545	0.7375	16.5702	7.79	0.882	181.8627	52.2795	255	19	205.0011	47.0014	255	49	210.4401	40.1341	255	71
C1_E1_ROI.tif	8b623c7d-865c-4a48-90af-7e89b20ec145	Fibers: Positive	Fibers: Positive	PathAnnotationObject	Polygon	263.88	181.46	149.9328	53.1668	0.6665	16.6815	13.3002	0.5744	226.2857	588569	7.5887	251	185	66	237.8028	618525	7.7575	255	195	60	221.9246	577226	11.0776	255	181	74	233.3376	59.0957	0.8396	20.257	16.2061	0.4759	209.7337	33.5372	251	46	224.452	28.0741	255	71	213.9825	24.6327	255	75
C1_E1_ROI.tif	88ee92c8-308e-4e57-b151-882d69de22ec	Fibers: Positive	Fibers: Positive	PathAnnotationObject	Polygon	204.9	178.01	18.6048	16.6304	0.8453	6.2415	4.0729	0.7538	225.7025	73579	14.7041	251	172	79	233.092	75988	15.566	253	172	81	218.6288	71273	20.2819	250	154	96	47.232	26.2479	0.8615	9.5698	6.3504	0.7082	181.1699	48.0012	251	7	184.8046	52.7463	253	36	184.6262	39.3617	250	58
C1_E1_ROI.tif	add7452a-0ecf-41f9-96a3-7f4bfc21f7e3	Misdetection: Positive	Misdetection: Positive	PathAnnotationObject	Polygon	215.72	180.13	37.2672	32.2583	0.45	12.6687	5.2016	0.9354	229.0388	147501	18.0913	251	95	156	239.3059	154113	13.2411	254	136	118	228.0342	146854	17.7225	254	166	88	77.472	40.0655	0.6065	15.3602	8.0359	0.8705	202.0925	40.5731	251	21	211.9985	37.2408	254	70	199.9889	40.9387	254	62
C1_E1_ROI.tif	49729db8-c00f-4a1c-b314-b7f1b1073519	Fibers: Positive	Fibers: Positive	PathAnnotationObject	Polygon	552.5	178.11	23.5584	18.6784	0.8486	6.0389	5.3696	0.4519	222.9637	92084	16.062	253	148	105	236.8087	97802	10.1103	255	204	51	221.1743	91345	9.7654	252	195	57	63.8208	29.8668	0.8991	9.9804	8.8429	0.4156	173.072	55.7419	253	5	206.3537	36.4203	255	87	211.3312	22.4903	254	104
C1_E1_ROI.tif	b4b14f55-bea5-4fdc-8bfd-b534f9d3ae6a	Fibers: Positive	Fibers: Positive	PathAnnotationObject	Polygon	172.02	179.51	72.6912	35.9738	0.7059	13.9704	8.0841	0.8098	228.4419	288979	7.4035	251	156	95	240.1921	303843	6.1187	253	200	53	228.5968	289175	9.0056	252	194	58	129.6576	46.0461	0.7685	17.0826	11.6888	0.7517	210.4172	31.5061	253	64	220.53	31.2829	253	76	209.4523	30.6574	252	63
C1_E1_ROI.tif	3a3de12b-1c8b-4278-98d3-2c90f908d701	Fibers: Positive	Fibers: Positive	PathAnnotationObject	Polygon	445.7	178.14	14.2272	13.6273	0.9627	4.6704	3.8639	0.4939	238.2702	59091	9.9986	255	193	62	247.8589	61469	8.5745	255	201	54	245.7863	60955	11.4591	255	190	65	37.3824	22.9757	0.8899	8.0602	6.0567	0.4966	213.8777	33.0422	255	79	215.0872	37.9236	255	74	202.4113	44.0428	255	67
C1_E1_ROI.tif	4d672aa0-fecb-4cd3-b1fd-58e93f80bcb0	Fibers: Positive	Fibers: Positive	PathAnnotationObject	Polygon	247.04	178.67	13.536	13.8502	0.8867	5.0862	3.476	0.7125	230.6083	55346	12.7718	249	159	90	243.6375	58473	11.6435	255	181	74	237.5042	57001	15.4137	255	176	79	39.168	23.4763	0.8931	8.1411	6.1676	0.5378	204.3143	32.6617	249	64	210.7047	38.1644	255	66	197.1784	43.2239	255	62
C1_E1_ROI.tif	99731946-3814-4b8b-8d45-f991fb886b30	Fibers: Positive	Fibers: Positive	PathAnnotationObject	Polygon	423.12	178.63	5.2416	8.4672	0.9187	2.9468	2.3697	0.5922	229.5054	21344	14.592	254	181	73	244.0538	22697	13.1384	255	196	59	243.2258	22620	14.6822	255	197	58	21.3696	17.6922	0.8579	5.8925	5.1814	0.4228	195.8717	33.3158	254	103	199.0909	39.095	255	95	191.3877	43.8695	255	57
C1_E1_ROI.tif	dbfe43f1-b9ea-4b63-9151-f3eca5cd01ea	Parenchyma: Positive	Parenchyma: Positive	PathAnnotationObject	Polygon	315.52	185.98	34.3872	37.4035	0.3089	15.7386	4.2972	0.9788	116.536	69572	24.0142	166	1	165	186.4171	111291	11.4004	215	140	75	210.541	125693	14.6115	255	167	88	124.0704	49.0595	0.6478	20.1734	8.4838	0.92	87.6858	43.1761	201	0	165.7921	27.3698	236	30	206.3828	19.6064	255	105
C1_E1_ROI.tif	ac924a57-b24d-46fb-b20e-7d47b5070eb3	Misdetection: Positive	Misdetection: Positive	PathAnnotationObject	Polygon	183.35	182.54	33.0048	42.0392	0.2347	10.3538	6.9753	0.6485	220.7059	127568	25.2899	251	77	174	235.6557	136209	10.9949	252	194	58	224.2336	129607	10.4803	248	182	66	100.5696	37.801	0.8844	13.6906	10.1141	0.616	193.0651	44.4184	252	10	209.2851	30.7247	253	94	205.9606	22.3826	248	111
C1_E1_ROI.tif	59364e27-eb40-4645-882a-ba257252b5f6	Parenchyma: Positive	Parenchyma: Positive	PathAnnotationObject	Polygon	197.35	182.42	57.888	36.172	0.556	13.1703	6.6985	0.8757	229.5536	231390	7.1732	252	199	53	236.6964	238590	6.6185	251	210	41	218.8641	220615	6.489	240	190	50	125.7984	45.0577	0.7787	17.0893	9.9856	0.8165	200.778	51.5511	252	0	211.6348	42.7687	251	49	207.8238	24.7161	249	88
C1_E1_ROI.tif	d6c1b863-8f32-47c3-8cf5-ed5a4675a146	Parenchyma: Positive	Parenchyma: Positive	PathAnnotationObject	Polygon	291.56	185.2	83.3472	37.2588	0.7545	13.3348	9.297	0.6544	226.7693	328362	10.8875	251	153	98	232.817	337119	9.7904	255	193	62	215.1727	311570	10.2491	254	185	69	140.544	45.6992	0.8457	16.0772	11.9625	0.62	201.6564	50.2613	252	0	216.8004	35.197	255	65	209.9309	24.6875	254	82
C1_E1_ROI.tif	d72c392c-9c02-4e5f-b4b1-72d860693bbf	Fibers: Positive	Fibers: Positive	PathAnnotationObject	Polygon	460.38	181.06	19.0656	15.8491	0.9538	5.5458	4.3793	0.6113	222.8374	73982	20.833	250	149	101	243.6928	80906	13.7648	255	181	74	241.8012	80278	14.1685	255	174	81	47.0016	25.308	0.9222	8.4323	7.4122	0.463	186.9646	49.1472	250	52	200.7179	50.6974	255	56	196.1355	50.9023	255	29
C1_E1_ROI.tif	1b98ce06-4ba9-4a03-8529-65756d0d7081	Parenchyma: Positive	Parenchyma: Positive	PathAnnotationObject	Polygon	210.9	184.35	28.3392	24.0176	0.6174	9.606	5.0431	0.8726	226.2298	112210	25.1147	249	60	189	236.9536	117529	10.0016	252	171	81	217.8226	108040	9.0159	247	187	60	68.6592	33.4873	0.7694	13.4489	8.0575	0.802	179.354	64.4589	249	0	196.9908	50.7057	252	48	199.79	30.8838	251	104
C1_E1_ROI.tif	4af6b5c6-6c42-443b-9405-4bf9818ec0f4	Fibers: Positive	Fibers: Positive	PathAnnotationObject	Polygon	232.31	183.38	25.6896	21.3322	0.7094	8.8138	3.7817	0.9148	233.9754	104587	6.8584	249	205	44	245.3289	109662	6.937	254	207	47	239.0201	106842	9.5566	255	200	55	64.3968	31.327	0.8246	11.8422	7.2834	0.8053	211.8781	27.1571	249	109	218.3461	33.1508	254	81	205.2785	39.8777	255	36
C1_E1_ROI.tif	f0324c84-62fd-47ea-bc2e-98a619ba3489	Fibers: Positive	Fibers: Positive	PathAnnotationObject	Polygon	240.86	185.27	84.7296	34.3649	0.9016	12.3277	8.9939	0.671	219.4847	323301	16.4125	244	95	149	236.9593	349041	10.1522	255	188	67	229.4182	337933	12.997	255	150	105	146.9376	45.6997	0.8841	16.4174	12.2189	0.6245	193.9194	39.1678	245	46	205.5905	44.1829	255	64	199.0763	45.3539	255	53
C1_E1_ROI.tif	586245a2-f400-49f8-a393-6a07b978b9cb	Fibers: Positive	Fibers: Positive	PathAnnotationObject	Polygon	439.51	183.64	40.7232	23.6941	0.9115	8.3502	6.423	0.6324	228.9859	162351	18.549	249	98	151	246.4133	174707	9.3799	255	196	59	240.9422	170828	11.1017	255	190	65	87.552	35.352	0.8803	11.9585	10.2929	0.4257	185.1921	56.7383	253	2	199.2658	58.1228	255	9	197.7605	54.5991	255	31
C1_E1_ROI.tif	eea2b9b4-93d3-48c7-8c06-95dc430659d9	Fibers: Positive	Fibers: Positive	PathAnnotationObject	Polygon	467.36	183.01	28.4544	20.3863	0.8604	7.6913	4.5079	0.8071	233.6707	115667	10.4284	255	196	59	247.0242	122277	6.4997	255	202	53	240.8263	119209	10.9294	255	192	63	64.512	30.4843	0.8724	11.1854	8.0015	0.6991	210.7971	36.7161	255	62	216.2295	42.1681	255	63	202.1726	49.8756	255	46
C1_E1_ROI.tif	efcda85c-5540-4a4f-a936-8b3cf32eed48	Fibers: Positive	Fibers: Positive	PathAnnotationObject	Polygon	488.99	183.63	53.7984	27.3329	0.9049	9.1443	7.68	0.5022	213.082	200084	24.0543	250	72	178	234.0596	219782	15.7425	255	179	76	232.2066	218042	15.5201	255	166	89	112.8384	39.3104	0.9176	13.2714	10.8338	0.4184	183.1223	46.6748	254	3	201.5454	44.5461	255	37	203.1753	42.1794	255	32
C1_E1_ROI.tif	e4ab141d-ba34-4405-8375-1448159f6faa	Parenchyma: Positive	Parenchyma: Positive	PathAnnotationObject	Polygon	276.08	186.92	108.5184	42.239	0.7643	14.5881	10.0809	0.7498	225.6976	425440	9.3728	251	145	106	234.9034	442793	8.6811	255	194	61	218.8297	412494	9.9287	252	191	61	174.3552	51.1642	0.837	18.2424	13.1082	0.6723	200.8139	43.6543	251	35	217.416	33.4934	255	74	209.2121	26.8217	253	67
C1_E1_ROI.tif	4634c146-f030-4b10-af8f-0d3ea02ff686	Fibers: Positive	Fibers: Positive	PathAnnotationObject	Polygon	417.9	185.27	71.9424	31.1274	0.9331	10.2096	9.1232	0.2005	223.3429	278732	21.9936	250	63	187	238.5986	297771	13.7388	255	176	79	229.3998	286291	14.9998	255	170	85	133.632	42.9929	0.9085	14.2779	12.8467	0.2655	182.5327	60.8229	254	2	198.6097	56.1943	255	13	198.2621	48.9068	255	36
C1_E1_ROI.tif	2f1990b7-aea3-450f-b253-6706dbdebcd6	Fibers: Positive	Fibers: Positive	PathAnnotationObject	Polygon	451.71	184.7	56.9664	28.4624	0.8837	9.8693	7.9134	0.6026	229.495	227659	14.0453	252	122	130	244.4093	242454	8.0154	255	185	70	236.2792	234389	11.6519	255	196	59	109.6128	39.8572	0.8671	13.809	11.5568	0.5552	206.0115	40.3019	254	46	211.1331	46.9221	255	56	199.5846	52.0913	255	35
C1_E1_ROI.tif	183d94fc-c240-40c5-b931-020011086753	Fibers: Positive	Fibers: Positive	PathAnnotationObject	Polygon	537.74	185.64	108.2304	47.1296	0.6123	17.4112	10.487	0.778	228.3746	429801	14.5422	255	150	105	238.8061	449433	15.0033	255	149	106	227.4006	427968	20.0739	255	123	132	190.2528	56.0354	0.7614	20.4297	14.1254	0.7067	215.1877	31.0717	255	65	222.6552	31.6494	255	81	211.945	31.0495	255	80
C1_E1_ROI.tif	40abcac7-9ffd-40ea-8548-9645bc8bf6f5	Fibers: Positive	Fibers: Positive	PathAnnotationObject	Polygon	394.1	185.07	54.432	27.8006	0.885	10.1231	7.5802	0.6609	227.3049	215485	12.8421	255	140	115	239.7838	227315	12.4813	255	176	79	227.8513	216003	20.1255	255	114	141	109.44	39.5425	0.8795	13.9905	10.9419	0.6192	202.8744	49.1716	255	0	214.6316	40.8514	255	15	204.6905	39.1972	255	63
C1_E1_ROI.tif	10b0a59a-f7af-409d-af30-7848b7e8fef3	Fibers: Positive	Fibers: Positive	PathAnnotationObject	Polygon	252.16	185.37	40.896	23.7655	0.9099	8.0016	6.6933	0.5478	231.3357	164711	7.6125	249	196	53	244.0927	173794	6.3924	255	224	31	235.5787	167732	11.2449	254	154	100	81.4464	34.0959	0.8804	11.4559	9.4646	0.455	211.4398	31.9882	249	81	215.2477	42.0495	255	60	202.3772	47.2167	254	40
C1_E1_ROI.tif	69fdd854-9ecf-4322-9bae-bb3cf040f5ca	Parenchyma: Positive	Parenchyma: Positive	PathAnnotationObject	Polygon	405.23	192.28	146.592	53.4913	0.6438	22.9424	8.3165	0.939	229.9379	585192	15.5837	255	66	189	238.8067	607763	9.5532	255	178	77	218.7556	556733	9.4543	255	186	69	249.5232	65.1288	0.7392	26.8911	12.4731	0.8984	175.5066	79.8027	255	0	199.8527	60.2534	255	22	203.7061	35.0276	255	33
C1_E1_ROI.tif	67225fcc-1476-448d-aadf-029406dc7e3e	Fibers: Positive	Fibers: Positive	PathAnnotationObject	Polygon	224.65	189.19	83.0592	38.7689	0.6944	15.5151	7.7084	0.8582	229.9578	332289	7.3248	250	180	70	240.2595	347175	7.9635	254	193	61	227.7481	329096	12.1385	254	173	81	140.0256	47.5814	0.7772	19.2236	10.4314	0.8205	219.6524	21.6455	250	64	225.675	28.2231	254	46	208.5448	35.006	254	32
C1_E1_ROI.tif	dd1d52df-c25c-4276-9996-a8f6203c7081	Fibers: Positive	Fibers: Positive	PathAnnotationObject	Polygon	382.62	188.98	52.2432	32.1338	0.6358	12.0551	6.5454	0.8531	227.4692	206997	14.9977	255	132	123	239.6538	218085	13.9112	255	161	94	228.3407	207790	19.6208	255	143	112	118.1952	43.0587	0.8011	15.6705	10.7013	0.7297	208.7382	32.7306	255	81	211.0005	39.1174	255	70	193.9835	45.3593	255	44
C1_E1_ROI.tif	2e722b90-f528-4a39-b5e4-bb859cb1dec0	Fibers: Positive	Fibers: Positive	PathAnnotationObject	Polygon	552.47	185.73	51.552	33.936	0.5625	13.7019	5.8599	0.9348	223.899	201733	15.0777	249	110	139	237.5638	214045	7.8205	253	174	79	225.1609	202870	9.5122	254	201	53	103.68	42.9771	0.7054	17.1204	8.5678	0.8892	192.0997	45.766	249	54	214.1279	34.7458	255	96	213.2171	25.6138	255	111
C1_E1_ROI.tif	89e1b28e-2732-4f6a-b586-7fb5d624ccb1	Misdetection: Positive	Misdetection: Positive	PathAnnotationObject	Polygon	161.74	189.14	136.7424	85.2518	0.2364	25.5874	11.8328	0.8827	226.0295	536594	23.2513	255	7	248	238.1276	565315	13.4374	254	103	151	222.5055	528228	14.2773	253	96	157	268.3008	76.4948	0.5762	29.1762	14.677	0.8721	196.1596	57.1945	255	0	211.0137	40.8907	254	54	205.3171	30.3077	253	66
C1_E1_ROI.tif	d9fce015-8f1f-4f7e-8f1f-d4d1167e862e	Misdetection: Positive	Misdetection: Positive	PathAnnotationObject	Polygon	428.27	195.49	115.6032	65.7133	0.3364	23.0146	8.0553	0.9508	230.2705	463074	13.4135	255	155	100	242.735	488140	11.9386	255	120	135	232.6355	467830	14.322	255	133	122	232.7616	69.8105	0.6002	25.9241	11.9884	0.9071	217.639	28.5765	255	74	222.7137	33.8015	255	57	208.2626	38.4575	255	47
C1_E1_ROI.tif	e6f80813-4eaa-4813-a5eb-57d1c4e49ba6	Fibers: Positive	Fibers: Positive	PathAnnotationObject	Polygon	496.29	188.89	24.0192	21.792	0.6356	8.946	3.7357	0.9022	227.5981	95136	13.0704	255	165	90	241.0598	100763	13.6216	255	148	107	230.8852	96510	17.6534	255	116	139	67.0464	32.6321	0.7912	12.5074	7.37	0.8115	200.669	41.3556	255	55	210.9991	39.6611	255	70	205.3688	36.8321	255	66
C1_E1_ROI.tif	3eb1ba41-e0dd-4f2d-ae6e-e85c70dd67c8	Fibers: Positive	Fibers: Positive	PathAnnotationObject	Polygon	476.38	189.29	90.6624	35.3996	0.9092	12.4509	9.2514	0.5904	214.6425	338062	26.1268	247	68	179	233.3657	367551	18.2923	255	168	87	229.3384	361208	17.0345	255	179	76	157.4208	46.8172	0.9025	16.1316	12.7882	0.5435	179.6357	55.8406	255	28	197.5853	51.9999	255	53	196.6759	48.3579	255	55
C1_E1_ROI.tif	528ddd4e-b59b-4994-a684-11ddc025f90d	Fibers: Positive	Fibers: Positive	PathAnnotationObject	Polygon	525.28	189.62	41.5296	25.5578	0.799	9.6599	5.6744	0.8177	232.5557	169068	9.4417	254	171	83	242.5873	176361	8.0489	255	194	61	227.9395	165712	11.548	255	194	61	86.4	36.0378	0.836	13.3359	9.2119	0.7255	212.0412	37.55	255	29	219.0711	36.5404	255	63	205.6669	34.381	255	66
C1_E1_ROI.tif	eee08a43-fce4-4e6c-af5e-9a7f20430d42	Misdetection: Positive	Misdetection: Positive	PathAnnotationObject	Polygon	512.77	202.06	260.1216	122.9055	0.2164	34.6933	12.2561	0.9489	231.9198	1046654	10.4749	255	141	114	241.5613	1090166	9.5809	255	159	96	229.2336	1034531	15.3858	255	119	136	447.0912	96.2244	0.6068	37.1796	15.715	0.9291	219.6333	29.3558	255	21	226.2946	30.1513	255	67	212.8948	32.8163	255	62
C1_E1_ROI.tif	4e88fb12-8d53-4781-b45f-1a510541303b	Fibers: Positive	Fibers: Positive	PathAnnotationObject	Polygon	459.72	188.48	20.448	16.2692	0.9708	5.6793	4.7505	0.5056	232.6798	82834	11.4372	255	192	63	244.0365	86877	11.2871	255	200	55	239.2753	85182	15.2068	255	173	82	46.5984	25.9401	0.8702	9.3185	7.3107	0.5341	207.0924	39.7589	255	66	213.7537	43.5956	255	57	202.8239	49.2399	255	50
C1_E1_ROI.tif	b85763d8-64c4-4681-aee3-24a90466c655	Vessels: Positive	Vessels: Positive	PathAnnotationObject	Polygon	185.89	222.53	3299.5583	226.7178	0.8067	70.7449	63.3029	0.3744	228.8035	13106552	6.3337	255	8	247	238.3795	13655094	4.4478	253	91	162	218.5396	12518603	4.3549	248	147	101	3658.9248	229.8948	0.87	74.6825	67.2476	0.3607	225.1367	20.1321	255	0	235.3131	15.2423	253	46	217.0903	9.9697	251	81
C1_E1_ROI.tif	1f086e78-96d5-479d-839b-02ec4a2fbd55	Fibers: Positive	Fibers: Positive	PathAnnotationObject	Polygon	304.74	193.18	140.544	49.541	0.7196	17.9953	12.8539	0.6689	230.3204	562903	8.1516	252	151	101	238.9484	583990	8.7625	255	151	104	223.9619	547363	11.3874	254	141	113	227.4624	60.0251	0.7933	21.4225	15.7104	0.6728	211.958	36.2634	252	13	222.8785	29.5547	255	79	212.5544	25.9131	255	86
C1_E1_ROI.tif	1c8f75ee-c920-4fc0-a9ea-e218928c01fb	Fibers: Positive	Fibers: Positive	PathAnnotationObject	Polygon	445.22	189.33	13.5936	13.4449	0.945	4.7718	3.7566	0.5829	224.9283	53308	21.8001	253	129	124	245.3038	58137	15.8101	255	158	97	245.8987	58278	15.3122	255	151	104	39.6864	23.5086	0.9024	8.3929	6.4399	0.4588	179.2338	47.6461	253	34	196.0967	48.4364	255	65	197.0043	49.3895	255	67
C1_E1_ROI.tif	65f763eb-bc64-4d8e-915b-332e2c538d00	Parenchyma: Positive	Parenchyma: Positive	PathAnnotationObject	Polygon	206.09	191.49	43.6608	26.9091	0.7577	10.9105	5.3971	0.8587	229.3198	174971	13.503	249	133	116	238.8454	182239	8.1882	252	196	56	221.9712	169364	7.9102	243	188	55	96.9408	37.6631	0.8588	14.1585	8.3721	0.7825	197.8849	53.6151	249	4	210.7218	38.4619	252	63	201.8992	26.1125	249	127
C1_E1_ROI.tif	f95ee2e4-88c6-49f0-a831-c19427ffd14f	Fibers: Positive	Fibers: Positive	PathAnnotationObject	Polygon	217.88	192.37	21.024	19.8138	0.673	8.3327	3.2968	0.9285	219.7201	80857	18.133	241	152	89	232.5815	85590	15.352	254	187	67	225.9076	83134	15.8801	254	170	84	52.992	28.5672	0.816	11.142	6.6348	0.8345	190.0783	38.3736	242	88	201.625	35.1361	254	70	198.4261	33.0895	254	80
C1_E1_ROI.tif	8a09f23f-cd1d-46c6-8a83-371bea633995	Parenchyma: Positive	Parenchyma: Positive	PathAnnotationObject	Polygon	550.84	193.13	57.6576	40.5272	0.4411	17.8271	4.5527	0.9749	227.3916	227619	14.4778	255	130	125	235.1499	235385	11.8032	255	175	80	217.0919	217309	10.2912	250	174	76	117.2736	49.3822	0.6043	21.0807	8.1351	0.9321	180.5155	65.5629	255	0	203.2744	44.5382	255	61	205.1375	26.2663	253	84
C1_E1_ROI.tif	eb02683c-2068-4608-873a-8af5d32e16d0	Fibers: Positive	Fibers: Positive	PathAnnotationObject	Polygon	283.39	194.06	38.592	25.1636	0.7659	10.1962	4.8513	0.8824	233.3457	156575	9.2593	251	207	44	245.2668	164574	7.289	255	212	43	231.3875	155261	12.5232	255	168	87	80.1216	34.974	0.8231	13.4472	7.8106	0.8053	206.5581	40.9858	251	70	216.0796	42.7961	255	64	204.0968	43.4927	255	48
C1_E1_ROI.tif	3125e56b-be2d-494e-9547-eb0542286741	Fibers: Positive	Fibers: Positive	PathAnnotationObject	Polygon	465.7	192.98	29.8368	20.6823	0.8765	7.516	5.2	0.7253	233.7645	121090	8.1263	255	198	57	246.1197	127490	6.1927	255	227	28	236.4537	122483	11.263	255	194	61	64.3968	30.1942	0.8876	10.4555	8.3697	0.633	213.3722	35.6576	255	69	218.9288	40.9891	255	61	203.3001	47.5826	255	63
C1_E1_ROI.tif	9f49164f-a1b3-43c0-9d97-79b718e3e31c	Fibers: Positive	Fibers: Positive	PathAnnotationObject	Polygon	326.42	199.34	97.5168	48.6603	0.5175	18.9963	8.86	0.8748	231.2376	391254	10.8962	252	150	102	240.4409	406826	10.3588	255	176	79	226.3936	383058	14.0731	255	155	100	179.0208	56.1916	0.7125	22.8479	12.1562	0.8474	199.5863	58.1314	252	0	213.311	43.0708	255	50	207.0093	33.5823	255	75
C1_E1_ROI.tif	9f3d397a-e32b-4532-8226-6a4c97fb6989	Fibers: Positive	Fibers: Positive	PathAnnotationObject	Polygon	438.53	193.96	35.3088	22.2271	0.8981	7.6644	6.0558	0.6245	233.2289	143669	12.0495	251	149	102	246.1461	151626	8.5672	255	190	65	240.4464	148115	11.3963	255	167	88	74.1312	32.3529	0.89	10.6921	9.2411	0.3405	216.3777	30.6084	255	96	219.082	38.7849	255	68	204.5681	47.1459	255	33
C1_E1_ROI.tif	9a8e44fe-4301-496e-8f5c-0b0bd2c23be0	Fibers: Positive	Fibers: Positive	PathAnnotationObject	Polygon	232.79	196.47	47.232	30.2425	0.6489	12.6183	5.2545	0.9231	231.4744	189809	6.6883	247	181	66	243.1683	199398	6.0473	254	207	47	232.5024	190652	10.1003	255	174	81	96.3648	40.0644	0.7544	15.9607	7.8263	0.8531	212.13	31.4552	248	84	220.9481	34.2787	254	78	207.9654	37.7421	255	68
C1_E1_ROI.tif	0746a011-821e-4844-8a81-16c04c4fb4be	Fibers: Positive	Fibers: Positive	PathAnnotationObject	Polygon	250.08	194.23	39.9744	24.8583	0.8129	7.9894	7.134	0.4966	232.0765	160829	8.1085	248	166	82	244.8139	169656	7.4439	255	200	55	235.2179	163006	11.7168	255	174	81	82.2528	35.1031	0.8388	11.8835	10.1805	0.3895	212.808	31.8016	249	68	221.4469	33.8886	255	83	208.9148	38.1981	255	61
C1_E1_ROI.tif	866e1295-f31b-4a97-a0ad-10589ccb4054	Fibers: Positive	Fibers: Positive	PathAnnotationObject	Polygon	489.55	196.64	85.1904	44.5453	0.5395	13.6283	9.1811	0.7406	231.4868	342832	11.9611	255	145	110	242.7718	359545	11.0105	255	141	114	232.8953	344918	14.4183	255	119	136	159.3792	49.4055	0.8205	17.338	12.0966	0.6836	214.0112	34.9579	255	9	222.1032	32.847	255	70	211.0761	33.9602	255	76
C1_E1_ROI.tif	6e893adb-02eb-4d85-b6d9-ce118359b716	Fibers: Positive	Fibers: Positive	PathAnnotationObject	Polygon	262.74	197.21	131.5008	44.2899	0.8424	15.0986	12.2776	0.3415	229.1182	523535	6.6641	250	192	58	241.326	551430	6.8053	255	211	44	225.8705	516114	10.3034	255	177	78	201.7152	54.9682	0.8389	19.3043	15.1258	0.3514	217.19	27.5922	251	50	226.5551	31.7068	255	44	209.9489	36.776	255	26
C1_E1_ROI.tif	a94f14dd-080c-4732-a6c3-fd9c4cc17d51	Fibers: Positive	Fibers: Positive	PathAnnotationObject	Polygon	391.19	194.86	37.44	24.4092	0.7897	9.0545	5.943	0.7763	201.0215	130865	31.1015	246	73	173	231.1598	150485	20.6648	255	164	91	234.894	152916	18.2743	255	174	81	88.0128	35.9072	0.8578	13.0766	9.4636	0.6539	166.2162	49.7414	255	53	193.4611	46.5687	255	70	204.4755	40.8665	255	82
C1_E1_ROI.tif	6aef584a-04ab-4a24-b9f6-2d8a96f335e0	Fibers: Positive	Fibers: Positive	PathAnnotationObject	Polygon	371.53	194	25.7472	24.1369	0.5554	10.2587	3.1888	0.9604	224.5511	101048	15.9942	254	176	78	232.9845	104843	17.2337	255	183	72	220.1822	99082	25.2242	255	153	102	68.6592	34.2521	0.7354	13.0481	6.6941	0.8698	204.754	34.7769	254	74	209.3582	35.3639	255	85	193.7623	39.3127	255	61
C1_E1_ROI.tif	b2b436a8-af9c-4a56-bcbf-0fac58f6f774	Fibers: Positive	Fibers: Positive	PathAnnotationObject	Polygon	423.19	193.46	7.8336	10.6038	0.8755	4.0811	2.6211	0.7394	229.922	32419	12.4958	252	199	53	239.539	33775	13.4151	255	202	53	237.1135	33433	16.0731	255	193	62	30.2976	20.8752	0.8737	7.7488	4.9679	0.6964	205.1456	32.4672	254	109	208.4726	36.469	255	81	199.9036	38.3154	255	56
C1_E1_ROI.tif	40697dd1-e662-4295-8810-b21d15bff770	Fibers: Positive	Fibers: Positive	PathAnnotationObject	Polygon	456.43	196.16	37.9008	24.2985	0.8067	8.6633	6.2225	0.7439	234.4385	154495	10.3907	255	184	71	243.6449	160562	9.6873	255	193	62	234.5569	154573	14.8073	255	180	75	76.9536	34.4046	0.817	12.3636	9.36	0.6382	209.8721	37.7891	255	73	214.2461	40.4422	255	78	201.7928	44.2228	255	66
C1_E1_ROI.tif	cc7fcdcb-517b-45d7-81ce-2f5ffb6e01fa	Fibers: Positive	Fibers: Positive	PathAnnotationObject	Polygon	416.07	195.64	35.8848	22.5952	0.8833	8.4842	5.5037	0.742	222.9282	139776	20.6796	253	135	118	240.2169	150616	12.673	255	169	86	232.7624	145942	12.8527	255	197	58	81.6192	34.2981	0.8719	12.3582	8.6057	0.6738	169.2296	64.738	253	2	189.938	59.9517	255	15	193.7613	51.9111	255	31
C1_E1_ROI.tif	5c2f36fb-b3d1-417a-82bb-e0003072c868	Misdetection: Positive	Misdetection: Positive	PathAnnotationObject	Polygon	447.03	202.99	107.136	61.4433	0.3566	20.4147	10.3476	0.9114	233.8134	436062	10.3764	255	155	100	244.7673	456491	9.0705	255	151	104	234.2654	436905	13.208	255	123	132	205.1712	62.7101	0.6556	23.6852	13.5029	0.8634	217.0585	32.1064	255	71	223.4262	35.1845	255	66	209.3419	39.3948	255	47
C1_E1_ROI.tif	d4e6cf21-9c84-46c0-9101-0a7a2444e60e	Fibers: Positive	Fibers: Positive	PathAnnotationObject	Polygon	534.74	196.58	68.0256	39.2813	0.554	15.1606	7.1743	0.9159	228.5259	269432	8.919	252	184	68	239.7031	282610	7.4403	255	205	50	223.374	263358	7.5239	255	172	83	131.328	47.5051	0.7313	18.0542	10.4804	0.839	198.1025	44.0889	253	13	213.2939	37.3679	255	69	207.007	27.9088	255	82
C1_E1_ROI.tif	cfa4c593-d10b-4785-9b1d-36227372cfc0	Parenchyma: Positive	Parenchyma: Positive	PathAnnotationObject	Polygon	501.13	201.95	91.7568	43.0651	0.6217	15.7826	8.0431	0.8787	225.3572	358994	15.1143	255	128	127	231.0628	368083	13.9718	255	163	92	214.9573	342427	13.0623	255	163	92	167.328	51.719	0.7861	19.2631	11.2416	0.8235	187.65	56.9013	255	0	205.7354	40.8436	255	68	205.4587	26.3072	255	88
C1_E1_ROI.tif	c622db5f-a681-4775-ae06-a3c50efd2052	Fibers: Positive	Fibers: Positive	PathAnnotationObject	Polygon	240.43	200.1	73.7856	36.004	0.7153	13.943	7.3124	0.8794	229.5008	294220	9.071	248	166	82	242.6732	311107	7.4245	255	206	49	228.1817	292529	13.1908	255	172	83	137.2032	46.073	0.8122	17.4893	10.6212	0.7846	217.8823	24.5812	250	72	225.0804	31.1244	255	57	206.3237	37.457	255	26
C1_E1_ROI.tif	001f50a9-6779-497a-9cc0-8f48303b1ec5	Fibers: Positive	Fibers: Positive	PathAnnotationObject	Polygon	291.07	200.77	100.512	37.4234	0.9019	13.5232	9.7161	0.6975	230.7834	403871	7.3	251	206	45	242.6086	424565	6.8892	255	217	38	229.3343	401335	12.0288	255	169	86	158.9184	48.4709	0.85	16.7956	13.2338	0.663	218.0556	26.9528	251	54	225.8601	31.371	255	61	209.9299	36.2352	255	45
C1_E1_ROI.tif	ffd88b25-e8e7-42ce-a432-4d08940b5c81	Misdetection: Positive	Misdetection: Positive	PathAnnotationObject	Polygon	394.39	204.68	92.2176	52.9876	0.4127	18.3029	10.3341	0.7945	227.8164	366101	13.6744	255	130	125	238.379	383075	15.5709	255	128	127	226.9707	364742	18.2575	255	122	133	189.5616	60.5091	0.6506	22.51	14.3031	0.7809	210.7002	35.6459	255	0	219.2115	33.4949	255	18	207.7263	33.3338	255	90
C1_E1_ROI.tif	128d77c3-1e04-4a55-9f34-b8d21f1c8eea	Parenchyma: Positive	Parenchyma: Positive	PathAnnotationObject	Polygon	154.71	202.51	65.6064	41.1312	0.4873	16.803	7.017	0.9278	229.4656	263197	14.2336	254	121	133	236.2206	270945	11.1643	253	164	89	219.3252	251566	10.6376	253	168	85	137.4336	50.5763	0.6752	19.9535	10.4702	0.8678	179.5214	65.9131	254	0	202.7257	43.7986	253	49	204.026	25.7253	253	92
C1_E1_ROI.tif	0c5961ce-32ff-4f0f-95c3-80103b778199	Parenchyma: Positive	Parenchyma: Positive	PathAnnotationObject	Polygon	215.63	199.53	30.9312	30.532	0.417	10.0944	5.6378	0.8728	224.9814	121040	20.4412	245	82	163	230.5335	124027	13.245	251	160	91	214.3309	115310	11.0428	243	157	86	87.0336	37.3635	0.7834	13.5297	8.5997	0.7659	205.0185	37.1713	245	24	206.5314	32.3272	252	64	199.2379	24.4346	244	76
C1_E1_ROI.tif	0c4aed9f-20c4-4e67-aa00-67b6fec2f547	Fibers: Positive	Fibers: Positive	PathAnnotationObject	Polygon	274.64	200.52	59.7888	29.5441	0.8608	10.2934	8.2849	0.5716	231.9297	240743	6.6637	250	202	48	244.1204	253397	6.3818	255	226	29	230.8208	239592	11.3165	255	206	49	105.2352	38.8784	0.8749	13.8779	10.9674	0.4945	218.9787	26.9538	251	81	227.4858	31.3447	255	52	211.5181	36.6682	255	35
C1_E1_ROI.tif	55cc3308-370b-4142-bf9a-b7ed84c59166	Parenchyma: Positive	Parenchyma: Positive	PathAnnotationObject	Polygon	316.97	198.58	6.2208	9.958	0.7883	3.8931	2.211	0.793	125.1239	14139	6.5399	137	105	32	191.6018	21651	5.3294	204	179	25	215.1239	24309	7.8753	237	196	41	37.3824	22.7321	0.9091	8.2343	6	0.6515	102.32	36.6447	186	0	170.68	24.4223	224	86	203.2677	16.408	245	140
C1_E1_ROI.tif	4ceb9ab9-7bed-44d6-9cd2-161029476c82	Fibers: Positive	Fibers: Positive	PathAnnotationObject	Polygon	522.06	199.77	22.8096	19.6069	0.7456	7.5584	4.1367	0.8643	240.4887	95955	8.4013	255	216	39	245.183	97828	6.8812	255	216	39	229.589	91606	9.6718	252	201	51	57.4272	28.9823	0.8591	10.6601	7.2985	0.7577	209.7433	37.7219	255	79	215.7013	36.8625	255	72	205.043	34.5069	253	71
C1_E1_ROI.tif	190b0db4-efd5-4889-9abf-a66c7ac6814a	Parenchyma: Positive	Parenchyma: Positive	PathAnnotationObject	Polygon	474.18	200.67	55.4688	30.7705	0.7362	12.6392	5.9055	0.8964	228.4398	220216	12.6184	250	151	99	242.8288	234087	7.2827	255	201	54	226.2365	218092	11.7899	255	188	67	104.9472	41.2521	0.775	15.5911	9.1209	0.8417	184.739	54.9292	250	31	206.0636	49.0126	255	46	205.2357	34.6946	255	91
C1_E1_ROI.tif	f1202712-bc52-4713-8bb9-2fabd4f04e58	Fibers: Positive	Fibers: Positive	PathAnnotationObject	Polygon	480.43	197.81	6.4512	9.5502	0.8888	3.1966	2.7139	0.5126	230.8947	26322	12.9193	253	193	60	239.0702	27254	14.3864	255	201	54	226.1491	25781	21.5062	255	173	82	23.7312	18.7012	0.8527	6.5808	4.9015	0.5541	202.9785	33.8987	254	100	207.9474	35.145	255	98	195.6651	36.2237	255	99
C1_E1_ROI.tif	52682857-8785-47f2-9464-5a04197132fe	Misdetection: Positive	Misdetection: Positive	PathAnnotationObject	Polygon	380.99	201.88	56.448	40.9666	0.4227	11.4223	8.6674	0.6506	206.6876	203794	24.4515	248	108	140	227.4777	224293	21.495	255	140	115	228.2424	225047	18.7356	255	154	101	137.8368	44.1204	0.8898	15.2563	12.5636	0.3917	175.177	44.6607	255	14	193.3866	41.6897	255	51	196.9557	40.8522	255	68
C1_E1_ROI.tif	d003eb64-4e3e-4e2c-83e4-2fe70a5ae0e2	Fibers: Positive	Fibers: Positive	PathAnnotationObject	Polygon	361.16	201.19	59.616	31.1419	0.7725	12.2402	6.9556	0.817	231.4188	240907	11.1451	254	161	93	243.9087	253909	8.1161	255	207	48	234.001	243595	13.6157	255	170	85	115.5456	40.7075	0.8762	15.1768	10.0714	0.7041	216.7331	23.7753	254	103	220.0924	30.7952	255	95	201.3052	42.7388	255	76
C1_E1_ROI.tif	0614a7bc-7ac1-4255-b430-c222df01fa69	Fibers: Positive	Fibers: Positive	PathAnnotationObject	Polygon	371.94	199.81	10.4256	12.5856	0.8271	4.9684	3.0035	0.8072	220.3626	40106	22.3335	251	97	154	237.1209	43156	17.2917	255	173	82	234.3297	42648	19.0918	255	141	114	35.9424	23.0763	0.8482	9.0168	5.7851	0.7632	177.6976	44.349	251	49	194.8032	41.1052	255	61	198.9424	36.3216	255	88
C1_E1_ROI.tif	b8cec0c1-720e-4c30-aaa9-89a9714a486d	Parenchyma: Positive	Parenchyma: Positive	PathAnnotationObject	Polygon	223.73	202.86	27.1296	22.1737	0.6934	9.0624	4.2172	0.9112	208.6498	98900	38.34	244	79	165	234.3059	111061	16.6969	251	151	100	225.9958	107122	8.9459	247	192	55	64.9728	32.9748	0.7509	12.5731	7.2629	0.8433	167.2778	51.9369	244	55	197.6728	41.1607	251	58	202.1693	31.7812	247	66
C1_E1_ROI.tif	22a0a84c-75a9-41de-966b-280ed3c57be1	Fibers: Positive	Fibers: Positive	PathAnnotationObject	Polygon	344.91	200.93	46.368	42.7969	0.3181	18.3563	4.7466	0.977	226.2723	182828	14.5251	253	154	99	237.4356	191848	16.7548	255	149	106	229.4406	185388	23.5018	255	133	122	116.7552	51.7261	0.5484	21.0099	8.3497	0.9479	211.1517	22.9167	253	108	216.5507	27.0689	255	90	203.2015	33.9281	255	75
C1_E1_ROI.tif	d6012872-b9cf-4cd9-a516-6908dcac297d	Parenchyma: Positive	Parenchyma: Positive	PathAnnotationObject	Polygon	461.11	202.23	38.7072	25.0792	0.7733	10.2872	5.4254	0.8618	232.5279	158119	11.7098	254	167	87	239.6559	162966	8.5403	255	182	73	222.8721	151553	9.0697	255	183	72	81.7344	35.5773	0.8115	13.8058	8.4216	0.8142	186.6973	60.34	254	0	204.6685	44.5023	255	59	205.4565	29.1369	255	69
C1_E1_ROI.tif	585786e2-3491-40cb-8f4b-b0d7517301fc	Fibers: Positive	Fibers: Positive	PathAnnotationObject	Polygon	298.71	200.41	7.5456	9.7352	1	3.329	2.83	0.462	235.1527	30805	10.0388	250	186	64	248.0611	32496	9.2477	255	194	61	239.6412	31393	16.1403	255	175	80	22.6944	18.0031	0.8799	6.3232	5.1519	0.4929	207.8668	28.3389	250	121	210.897	34.8078	255	100	190.3492	45.249	255	70
C1_E1_ROI.tif	3f6c91ef-a480-47c5-9e73-39f9af84afe3	Fibers: Positive	Fibers: Positive	PathAnnotationObject	Polygon	435.66	204.51	44.5824	27.1765	0.7586	9.9884	6.2408	0.7598	229.7636	177837	12.8197	255	153	102	238.8398	184862	12.0129	255	175	80	227.3992	176007	16.2816	255	159	96	85.9968	35.9768	0.8349	12.9962	8.9542	0.6794	217.6344	31.3471	255	72	223.2239	33.6189	255	67	209.6852	36.4408	255	50
C1_E1_ROI.tif	13c4f545-e32c-4398-b641-3c22de03a56a	Fibers: Positive	Fibers: Positive	PathAnnotationObject	Polygon	441.62	200.72	7.4304	9.8994	0.9528	3.2915	2.9886	0.264	234.1769	30443	13.9181	255	197	58	245.1231	31866	11.0965	255	208	47	235.3077	30590	19.8482	255	175	80	25.056	18.6686	0.9034	6.4982	5.0446	0.4232	203.9475	32.7262	255	94	207.2237	37.2604	255	108	189.6142	42.5993	255	89
C1_E1_ROI.tif	eb048ead-c940-4492-9b71-c3879bbb0f37	Misdetection: Positive	Misdetection: Positive	PathAnnotationObject	Polygon	250.78	211.73	121.7088	63.2203	0.3827	25.2917	7.8904	0.9689	230.6774	486960	8.6361	250	154	96	242.5902	512108	8.741	255	169	86	228.7816	482958	13.3797	255	135	120	223.488	72.0678	0.5407	27.665	11.4129	0.9382	216.6184	28.5649	250	50	223.3844	32.8806	255	53	206.6627	37.3645	255	25
C1_E1_ROI.tif	3c318b2c-0815-41f7-bfa8-c7db37d1b794	Misdetection: Positive	Misdetection: Positive	PathAnnotationObject	Polygon	416.33	210.15	97.056	52.7734	0.4379	18.0258	8.5985	0.9079	232.6274	392675	12.2064	255	141	114	243.3075	410703	11.3825	255	147	108	233.7263	394530	16.371	255	147	108	192.384	60.2885	0.6651	21.6494	12.0212	0.8579	214.811	32.4541	255	58	217.7101	38.6913	255	39	202.8865	44.9611	255	18
C1_E1_ROI.tif	b1803138-e915-4809-9119-f7d1fec17def	Fibers: Positive	Fibers: Positive	PathAnnotationObject	Polygon	487.61	207.05	63.1296	37.9142	0.5519	13.5075	8.0484	0.8345	230.1103	252431	12.0938	255	167	88	238.0073	261094	14.1592	255	145	110	226.4057	248367	19.8047	255	89	166	127.8144	46.5283	0.7419	16.6937	10.7018	0.7968	209.2535	34.693	255	29	217.1317	32.8891	255	64	205.7249	36.0323	255	72
C1_E1_ROI.tif	75d5fa6d-ee54-43b9-993b-52da4976c0a7	Fibers: Positive	Fibers: Positive	PathAnnotationObject	Polygon	305.42	207.18	103.5072	37.1544	0.9422	12.4551	10.9032	0.2606	229.8073	412734	10.2451	252	150	102	243.0201	436464	9.4663	255	157	98	230.1214	413298	15.6078	255	133	122	169.9776	48.5774	0.9052	16.2758	14.038	0.4163	212.5557	30.5222	252	57	219.9002	36.8615	255	85	206.7892	41.4229	255	61
C1_E1_ROI.tif	1dcc90e5-65b3-4dbc-9402-f0966c150cdb	Fibers: Positive	Fibers: Positive	PathAnnotationObject	Polygon	527.53	209.16	153.9648	53.0676	0.687	20.5337	11.256	0.8193	230.7006	617124	6.1035	253	205	48	240.9159	644450	5.8513	255	215	40	223.9099	598959	9.5284	255	189	66	238.5216	61.4156	0.7947	23.5485	14.4734	0.7719	214.9655	31.9627	254	11	226.9018	27.3164	255	85	214.1942	24.275	255	48
C1_E1_ROI.tif	13bf94b3-41ba-4b67-a73a-58c8e9b161db	Fibers: Positive	Fibers: Positive	PathAnnotationObject	Polygon	229.45	205.68	20.6784	18.0685	0.7959	7.0016	3.994	0.8329	231.95	83502	8.5902	245	194	51	238.3472	85805	7.8032	250	192	58	220.9528	79543	6.7184	242	182	60	45.3888	26.4685	0.8141	10.012	7.0461	0.666	200.0316	41.2802	245	51	213.2225	36.6812	250	69	207.6346	27.4027	244	83
C1_E1_ROI.tif	ff60e4f5-5f85-4c09-abee-324328839c7c	Fibers: Positive	Fibers: Positive	PathAnnotationObject	Polygon	281.91	207.54	41.5872	25.5028	0.8035	10.0139	5.4568	0.8415	231.4061	167538	8.2401	251	179	72	243.9254	176602	7.0251	255	223	32	231.1188	167330	12.3137	255	178	77	84.7296	35.6863	0.8361	13.5928	8.9026	0.7693	213.9858	31.5899	251	58	220.0399	36.6396	255	74	205.0872	41.1469	255	28
C1_E1_ROI.tif	c358efd3-2033-457f-a25b-d92caffc5778	Fibers: Positive	Fibers: Positive	PathAnnotationObject	Polygon	410.05	205.16	14.8608	15.2784	0.8	5.8358	3.6284	0.7978	232.6565	60956	17.9372	255	114	141	242.9504	63653	11.717	255	200	55	231.6756	60699	20.6603	255	149	106	43.3152	25.6169	0.8295	9.267	6.7777	0.6658	194.2082	60.9891	255	0	209.4496	41.8562	255	56	204.1764	37.6508	255	89
C1_E1_ROI.tif	152e0770-e6a6-43e2-8039-372cdbc7305f	Parenchyma: Positive	Parenchyma: Positive	PathAnnotationObject	Polygon	471.32	206.32	19.5264	22.5374	0.4831	9.47	2.6305	0.9716	233.2945	80020	10.8923	254	192	62	234.9417	80585	11.0798	254	175	79	216.3178	74197	10.7896	249	185	64	59.04	32.2664	0.7126	13.0635	5.278	0.9188	186.1391	59.3738	254	6	197.0574	45.8065	254	53	201.892	27.4797	253	100
C1_E1_ROI.tif	62b9f1e8-83d2-42cf-9ebe-8880181aa047	Fibers: Positive	Fibers: Positive	PathAnnotationObject	Polygon	340.31	206.93	54.3744	30.1374	0.7523	11.811	6.5259	0.8387	231.4405	219637	7.6199	253	207	46	243.3372	230927	7.4884	255	214	41	233.3319	221432	10.9198	255	185	70	111.3408	41.7039	0.8045	15.4335	10.0285	0.7484	219.4486	20.1171	253	130	223.2814	27.1921	255	88	206.3366	37.2357	255	52
C1_E1_ROI.tif	7b69fac6-085b-4d7d-be86-537fd1e5da1f	Fibers: Positive	Fibers: Positive	PathAnnotationObject	Polygon	369.85	206.14	18.0864	15.747	0.9166	5.3669	4.3624	0.574	231.511	73389	13.4007	253	160	93	243	77031	12.8708	255	191	64	239.5741	75945	14.4186	255	183	72	49.7664	26.3616	0.8999	8.7122	7.7082	0.3197	206.3852	31.0941	253	97	205.4464	39.298	255	81	193.9631	45.5021	255	55
C1_E1_ROI.tif	2caf61d9-eb35-4900-b763-0ada9e0df3f6	Parenchyma: Positive	Parenchyma: Positive	PathAnnotationObject	Polygon	317.52	211.68	42.336	36.2831	0.4041	13.014	5.7127	0.9386	169.6176	125517	14.7455	213	117	96	210.6365	155871	8.5545	232	149	83	217.4257	160895	9.3014	246	106	140	117.1008	45.1019	0.7234	16.7364	9.196	0.853	140.5985	45.4251	214	0	188.8521	32.0256	232	50	208.5789	21.8483	254	106
C1_E1_ROI.tif	3e40ca0c-ab71-4187-bf2b-08cdee792b71	Parenchyma: Positive	Parenchyma: Positive	PathAnnotationObject	Polygon	322.39	207.2	5.472	9.672	0.7351	4.1812	1.68	0.9145	190.4343	18853	47.8021	245	83	162	226.4242	22416	24.805	255	165	90	225.1616	22291	13.2023	253	182	71	25.5744	20.0026	0.8032	7.7041	4.6832	0.8213	138.5324	58.0945	248	5	191.1969	41.6849	255	56	208.226	28.6293	253	100
C1_E1_ROI.tif	7ef17c72-36df-4aec-a241-a85fbbc71c69	Fibers: Positive	Fibers: Positive	PathAnnotationObject	Polygon	245.08	208.66	19.6992	16.4169	0.9185	6.1439	4.266	0.6827	233.6261	80601	7.9194	249	209	40	247.1594	85270	6.3986	255	219	36	239.4058	82595	10.4519	254	196	58	51.7824	26.39	0.9344	9.3237	7.2334	0.5049	212.7969	29.2075	249	76	219.9345	33.5796	255	63	204.4206	40.7864	254	46
C1_E1_ROI.tif	d8ce3b4c-8490-4a8b-94ca-ed617210a3b6	Fibers: Positive	Fibers: Positive	PathAnnotationObject	Polygon	261.74	211.91	97.8624	39.3762	0.7932	13.5547	10.8186	0.5434	230.6637	390975	6.6339	250	199	51	241.5652	409453	6.9506	255	214	41	226.9534	384686	10.7993	255	140	115	164.0448	49.1106	0.8547	17.1758	13.5227	0.4946	219.1217	25.5459	250	45	226.9376	28.1372	255	65	208.9414	35.2244	255	43
C1_E1_ROI.tif	06dae284-905b-47ec-bcba-018ab527c82e	Fibers: Positive	Fibers: Positive	PathAnnotationObject	Polygon	272.78	212.08	68.1984	32.7253	0.8002	11.2821	7.8959	0.7013	230.8017	274654	6.4367	249	198	51	242.7655	288891	6.3089	255	208	47	228.0891	271426	10.8519	255	181	74	121.536	42.6167	0.8409	15.4842	10.6478	0.6443	216.1956	28.7287	251	63	224.5402	31.2995	255	80	207.4239	36.7984	255	42
C1_E1_ROI.tif	396b54f2-f535-4179-b1bc-8d3a0d9ca81a	Fibers: Positive	Fibers: Positive	PathAnnotationObject	Polygon	354.62	209.65	44.8704	27.1879	0.7628	10.7064	5.4033	0.88	230.6787	179468	10.4081	252	166	86	245.018	190624	8.6542	255	212	43	237.5848	184841	13.8028	255	191	64	92.5056	37.7117	0.8174	14.2494	8.8627	0.8031	217.1736	24.8588	252	81	223.181	29.8443	255	109	206.1407	39.8525	255	86
C1_E1_ROI.tif	750cfa4e-fc13-43e2-a204-2652a33a1ecd	Fibers: Positive	Fibers: Positive	PathAnnotationObject	Polygon	363.79	208.31	6.2784	9.134	0.9457	3.0178	2.6905	0.378	225.018	24977	11.6291	247	186	61	235.7027	26163	13.2861	254	196	58	223.7748	24839	19.3154	254	166	88	21.8304	17.6628	0.8793	6.4189	4.593	0.5351	197.9297	34.0089	252	87	202.9531	36.7851	254	92	186.3099	41.3007	254	68
C1_E1_ROI.tif	9bfefa7f-55c8-4a3d-a292-f216c4621d98	Parenchyma: Positive	Parenchyma: Positive	PathAnnotationObject	Polygon	404.47	216.53	100.2816	56.5052	0.3947	18.9195	7.7912	0.9133	229.4857	401141	22.9473	255	61	194	239.734	419055	12.8859	255	161	94	220.8947	386124	12.0482	255	156	99	199.584	56.6104	0.7826	22.1473	11.4946	0.858	171.835	77.7343	255	0	200.9371	51.7261	255	40	205.4099	32.7409	255	59
C1_E1_ROI.tif	917ebfd4-9f1e-43a9-b78a-b7356893ab00	Vessels: Positive	Vessels: Positive	PathAnnotationObject	Polygon	461.51	235.81	2052.5759	169.0348	0.9027	58.2644	45.8063	0.5838	229.9517	8192718	6.3426	255	176	79	239.2874	8525330	5.9377	255	205	50	220.204	7845427	7.5297	255	192	63	2325.9456	179.6562	0.9056	61.9795	49.7538	0.5612	224.8089	20.2624	255	0	234.9119	16.5162	255	73	217.4309	13.3033	255	74
C1_E1_ROI.tif	4c8026a2-b526-44a0-9f66-cb82718095f6	Misdetection: Positive	Misdetection: Positive	PathAnnotationObject	Polygon	327.17	223.73	142.7328	86.1128	0.2419	35.743	8.613	0.9873	231.6355	573761	13.6843	251	122	129	240.4421	595575	10.9303	255	162	93	223.6007	553859	15.4781	255	145	110	283.1616	93.6356	0.4058	38.1703	12.518	0.9722	190.6581	65.3226	251	0	209.2635	47.9049	255	21	202.9496	38.7978	255	37
C1_E1_ROI.tif	7081688f-0479-4135-ae17-e1d85ee2504c	Fibers: Positive	Fibers: Positive	PathAnnotationObject	Polygon	238.93	216.17	75.6864	36.2011	0.7257	14.4218	7.998	0.8413	230.7297	303871	12.2065	249	93	156	241.5178	318079	9.1438	255	169	86	228.855	301402	13.7143	254	147	107	133.4592	45.6535	0.8047	16.8773	11.8756	0.7221	214.2905	32.3381	249	75	222.5957	32.2444	255	78	205.5698	40.0069	254	61
C1_E1_ROI.tif	2857a741-1187-42c4-9de7-28a0e749a500	Fibers: Positive	Fibers: Positive	PathAnnotationObject	Polygon	426.13	213.74	60.1344	31.5169	0.7608	12.0447	6.7116	0.822	231.1382	240846	8.6353	255	185	70	242.2351	252409	7.6566	255	218	37	230.142	239808	11.063	255	189	66	115.8336	41.8999	0.8291	15.7438	10.1006	0.7458	216.3651	31.7792	255	71	222.3289	35.2794	255	57	208.7789	36.7195	255	35
C1_E1_ROI.tif	32d150a2-1aab-4f09-8bc5-cfcf21ab29cc	Fibers: Positive	Fibers: Positive	PathAnnotationObject	Polygon	295.82	212.21	24.48	20.1311	0.7591	8.3938	3.9508	0.8836	227.5761	97175	15.3104	251	134	117	243.0585	103786	10.9323	255	200	55	240.7635	102806	11.7536	255	196	59	59.5008	30.6857	0.7941	12.1383	6.9956	0.7933	184.1159	53.0286	251	17	197.4531	53.5793	255	29	199.6367	51.5922	255	46
C1_E1_ROI.tif	aca9fa90-c4c9-4393-a36a-b9c8e0d0995c	Parenchyma: Positive	Parenchyma: Positive	PathAnnotationObject	Polygon	233	211.8	10.08	13.9179	0.6539	5.762	2.16	0.9388	218.2135	38842	19.5728	245	146	99	233.736	41605	9.4542	249	201	48	226.8933	40387	7.9137	247	203	44	32.7168	23.5285	0.7427	9.8616	4.5115	0.8955	167.6346	50.7155	245	29	188.0822	44.8559	252	63	196.5262	38.8326	248	57
C1_E1_ROI.tif	22ea31aa-b727-4a1e-b072-0659ffe4708c	Fibers: Positive	Fibers: Positive	PathAnnotationObject	Polygon	379.01	214.07	125.1648	44.0134	0.8119	15.864	9.4473	0.8046	231.5513	503161	8.4353	254	150	104	241.4809	524738	7.1776	255	209	46	224.5633	487976	10.2679	255	198	57	202.6368	54.7639	0.8491	19.3568	13.1713	0.7172	205.371	39.9998	254	72	214.071	43.9988	255	37	205.1335	34.6296	255	60
C1_E1_ROI.tif	56c1f0a7-3bb2-4f93-b9d1-bf6f76d3d475	Fibers: Positive	Fibers: Positive	PathAnnotationObject	Polygon	288.88	215.82	59.04	30.2576	0.8104	12.0655	6.1613	0.8569	232.8481	239135	10.6008	251	163	88	244.3973	250996	8.1725	255	212	43	234.6524	240988	12.8842	255	191	64	112.7808	40.9621	0.8447	15.6215	9.575	0.783	218.605	27.0302	251	81	222.3043	33.8771	255	67	206.5912	40.8603	255	39
C1_E1_ROI.tif	7d72d39c-2fcf-4b4e-a43f-9a659b8d52a3	Parenchyma: Positive	Parenchyma: Positive	PathAnnotationObject	Polygon	226.98	218.67	98.3808	41.9339	0.7031	16.4457	7.7335	0.9068	232.538	398105	9.8351	247	163	84	241.9556	414228	6.3913	254	203	51	223.5607	382736	8.6928	253	197	56	164.2752	52.0367	0.7624	19.6092	11.4334	0.8427	202.2212	46.1533	247	60	212.4585	48.7599	254	16	205.7613	34.7691	253	62
C1_E1_ROI.tif	d268f332-daab-4109-8e13-9050d200a781	Parenchyma: Positive	Parenchyma: Positive	PathAnnotationObject	Polygon	219.87	211.79	13.536	13.8443	0.8875	5.1468	3.5419	0.7157	188.8305	44564	38.1726	235	46	189	198.4407	46832	15.1823	232	156	76	197.7203	46662	11.4222	233	163	70	38.1888	23.458	0.8721	8.7207	5.7397	0.6976	151.8393	56.2046	235	0	164.3919	38.5059	232	70	179.7958	30.7212	233	85
C1_E1_ROI.tif	ec373fd3-d46f-48d3-80c5-926ca369f3b1	Parenchyma: Positive	Parenchyma: Positive	PathAnnotationObject	Polygon	486.57	217.08	69.984	46.3015	0.4102	17.9128	8.0789	0.9159	228.1003	277598	12.1423	254	175	79	232.8283	283352	11.683	255	185	70	218.0033	265310	11.7378	254	183	71	153.0432	55.1631	0.632	21.4379	11.7109	0.8626	191.0255	53.2591	254	1	201.9977	41.3637	255	41	201.9835	26.5052	254	84
C1_E1_ROI.tif	b756e343-de20-42a8-af08-a8198cb1dd6e	Fibers: Positive	Fibers: Positive	PathAnnotationObject	Polygon	345.34	212.78	9.216	11.251	0.9149	4.0251	3.1826	0.5646	222.8667	36773	12.7922	246	182	64	237.4485	39179	13.9356	255	194	61	235.3576	38834	16.0946	255	187	68	30.3552	20.4768	0.9097	6.9891	5.3977	0.5282	201.8658	28.8343	250	100	208.5085	33.9185	255	101	198.7561	37.4211	255	93
C1_E1_ROI.tif	aac6f22d-6a0e-45e2-943f-ddb5ef1f5600	Fibers: Positive	Fibers: Positive	PathAnnotationObject	Polygon	365.49	215.1	39.3984	23.4428	0.9009	8.5691	6.0921	0.7078	233.701	161020	9.9692	254	201	53	244.4122	168400	7.8111	255	208	47	230.7605	158994	13.2574	255	173	82	78.5088	33.6315	0.8722	12.1301	9.0854	0.5733	211.6386	33.1269	254	89	215.6642	39.8045	255	70	201.8142	41.277	255	37
C1_E1_ROI.tif	242f67bf-968f-4b52-811d-c3a8227995d7	Fibers: Positive	Fibers: Positive	PathAnnotationObject	Polygon	434.27	213.68	18.7776	17.7143	0.752	7.2859	3.5592	0.8572	241.1121	79567	8.5073	255	208	47	244.7515	80768	6.7038	255	219	36	222.1879	73322	7.0986	248	204	44	48.4416	27.484	0.8059	11.0697	6.2504	0.8165	194.2899	58.7777	255	12	210.6568	44.9091	255	50	210.5645	24.7112	254	115
C1_E1_ROI.tif	92f0dde4-e310-4647-b2b3-b38bfaf7addd	Parenchyma: Positive	Parenchyma: Positive	PathAnnotationObject	Polygon	499.38	219.45	94.6368	48.895	0.4974	17.9863	8.0889	0.8966	214.1453	352269	26.2819	255	85	170	225.1617	370391	18.0022	255	149	106	214.8936	353500	14.1015	255	157	98	179.8272	54.5654	0.759	21.386	12.0061	0.8275	165.0938	66.9863	255	0	191.1908	47.8094	255	36	201.6773	27.1229	255	67
C1_E1_ROI.tif	ac86cfb0-faff-431c-b2e6-768ac210308c	Fibers: Positive	Fibers: Positive	PathAnnotationObject	Polygon	308.36	219.46	70.7328	38.2091	0.6088	13.0447	10.0813	0.539	232.3301	285766	13.0848	251	156	95	242.0634	297738	13.3483	255	150	105	231.6415	284919	19.6779	255	131	124	140.1984	48.9761	0.7345	17.2326	13.7393	0.5467	199.8311	59.1102	251	0	209.6689	47.127	255	36	203.6889	42.4371	255	43
C1_E1_ROI.tif	e8b4e9e0-0cfb-4248-aa14-4e3190832e14	Fibers: Positive	Fibers: Positive	PathAnnotationObject	Polygon	393.87	217.33	50.2272	28.3877	0.7832	10.6722	7.2583	0.691	230.5827	202221	8.3196	255	207	48	243.4458	213502	7.7083	255	207	48	233.496	204776	12.2366	255	180	75	97.344	38.2718	0.8351	14.4006	9.7584	0.6694	215.7218	29.6265	255	60	223.0602	33.5733	255	52	209.4011	37.9712	255	64
C1_E1_ROI.tif	8f11ac36-cfc3-42d4-bc61-bb53aa6cc5df	Fibers: Positive	Fibers: Positive	PathAnnotationObject	Polygon	437.3	219.37	50.5728	31.3513	0.6466	12.5801	5.8201	0.9196	236.6192	207515	7.8037	255	209	46	244.3478	214293	6.6342	255	222	33	229.0502	200877	11.0718	255	202	53	97.4592	40.7282	0.7383	15.1636	9.2177	0.8548	212.0425	38.6761	255	77	222.4115	35.2907	255	82	210.6399	34.8232	255	54
C1_E1_ROI.tif	dca10e56-6ccc-476b-a040-4ede9aab26ab	Fibers: Positive	Fibers: Positive	PathAnnotationObject	Polygon	353.27	216.53	36.4608	31.7434	0.4547	13.088	4.2931	0.9719	226.1969	143635	12.4594	253	173	80	239.8709	152318	11.8198	255	187	68	232.8724	147874	16.6636	255	173	82	84.1536	40.4369	0.6467	15.9252	6.7508	0.9271	208.0997	24.8303	253	91	216.7706	27.6727	255	88	205.0744	34.3963	255	74
C1_E1_ROI.tif	b3b287a7-ede7-4b90-a993-963326d52505	Fibers: Positive	Fibers: Positive	PathAnnotationObject	Polygon	338.15	217.88	47.0016	34.1829	0.5055	12.0185	6.6015	0.8637	229.163	188372	10.8271	252	191	61	239.9562	197244	12.5722	255	191	64	228.5341	187855	18.4555	255	147	108	111.9168	43.02	0.7599	15.4765	10.6999	0.7437	213.1871	32.0072	252	53	218.2801	34.7252	255	45	202.0668	40.1371	255	28
C1_E1_ROI.tif	7a21bb95-cd9b-4e06-87e7-46653f3c0a8a	Fibers: Positive	Fibers: Positive	PathAnnotationObject	Polygon	299.92	217.18	11.9232	12.6651	0.9341	4.3791	3.5223	0.5712	227.8804	47627	14.9554	251	180	71	239.6124	50079	15.6524	255	182	73	234.1627	48940	18.3958	255	173	82	33.12	21.7332	0.8812	7.7045	5.3649	0.6859	205.0364	32.8497	251	73	208.9203	36.6272	255	52	196.2998	42.3774	255	81
C1_E1_ROI.tif	ec2fe8b5-0a94-4768-acb2-b7c2ce339c64	Fibers: Positive	Fibers: Positive	PathAnnotationObject	Polygon	280.59	221.79	64.1664	32.2457	0.7755	12.8834	6.6158	0.8562	232.3911	260278	8.0012	251	170	81	242.6875	271810	7.0917	255	221	34	230.2045	257829	11.9835	255	169	86	125.856	43.3231	0.8426	16.396	10.1514	0.7937	213.3382	31.8531	251	63	216.41	38.6236	255	52	201.2134	44.2718	255	28
C1_E1_ROI.tif	32848731-fe84-4dce-be24-7f128e98c322	Fibers: Positive	Fibers: Positive	PathAnnotationObject	Polygon	516.59	219.78	16.0128	16.3065	0.7568	6.399	3.4461	0.846	238.7527	67567	9.4292	255	210	45	245.9611	69607	6.5867	255	223	32	231.2297	65438	10.8973	255	205	50	41.3568	25.1291	0.823	9.9263	5.4626	0.8057	204.907	41.7692	255	90	216.65	38.5138	255	71	211.4625	32.6728	255	49
C1_E1_ROI.tif	d656c1b7-e925-46ea-8c46-1f7736c6ded1	Fibers: Positive	Fibers: Positive	PathAnnotationObject	Polygon	259.55	223.26	63.2448	31.6915	0.7913	10.6405	7.5498	0.6766	230.8477	254625	6.3441	250	205	45	241.883	266797	6.903	255	213	42	228.9737	252558	10.4026	255	191	64	118.656	41.5357	0.8643	14.2381	10.7969	0.5534	216.8526	24.574	250	92	223.7203	31.0503	255	58	206.8701	36.0584	255	44
C1_E1_ROI.tif	9121e275-e613-4d77-9fb0-ae5bbea86800	Parenchyma: Positive	Parenchyma: Positive	PathAnnotationObject	Polygon	350.74	222.72	35.136	36.0763	0.3392	15.6305	4.2345	0.979	225.0829	138426	14.3806	251	164	87	239.3089	147175	8.7409	254	212	42	226.7301	139439	9.214	254	199	55	90.3168	45.5261	0.5476	19.492	7.3362	0.948	184.7045	46.9057	251	25	206.8936	37.7048	254	66	206.5987	27.9194	254	64
C1_E1_ROI.tif	20f2d564-8c74-410b-acf9-282aa37ef3d5	Parenchyma: Positive	Parenchyma: Positive	PathAnnotationObject	Polygon	319.14	221.81	19.5264	16.763	0.8732	6.1049	3.9418	0.7641	175.2945	60126	10.7691	197	142	55	208.3878	71477	8.3192	229	176	53	213.4373	73209	6.7686	232	191	41	52.128	27.7068	0.8533	9.9334	6.5844	0.7375	150.0287	31.5909	197	22	186.4598	27.3162	229	90	203.8523	19.6408	253	117
C1_E1_ROI.tif	12a71272-b2e7-4bbb-b739-9eaec3531d35	Fibers: Positive	Fibers: Positive	PathAnnotationObject	Polygon	523.01	227.04	120.2112	43.3585	0.8035	16.0779	9.7557	0.7933	232.7645	486245	7.0702	254	210	44	242.1053	505758	6.1821	255	225	30	224.3504	468668	8.9549	255	200	55	186.7968	53.1232	0.8318	19.1162	12.9911	0.7261	217.9214	29.2571	255	82	227.353	28.1608	255	78	213.5662	25.6919	255	71
C1_E1_ROI.tif	afe4f2dc-f505-4d77-89b0-fcab5a0adb43	Fibers: Positive	Fibers: Positive	PathAnnotationObject	Polygon	270.93	226.56	87.3216	35.9942	0.847	12.6504	9.4568	0.6807	231.5708	351756	8.2495	250	164	86	242.7222	368695	7.4156	255	208	47	229.8966	349213	11.7501	255	164	91	150.912	47.0427	0.8569	16.3633	12.9146	0.6023	216.147	33.2698	250	42	224.3958	34.1687	255	64	209.9379	38.1511	255	26
C1_E1_ROI.tif	484b6089-478e-439b-996d-492e5289b0c2	Misdetection: Positive	Misdetection: Positive	PathAnnotationObject	Polygon	297.04	232.81	94.2912	57.9697	0.3526	24.2952	6.6364	0.9805	231.2558	379722	9.9806	251	180	71	242.6029	398354	10.1518	255	184	71	234.3435	384792	15.026	255	143	112	192.2688	68.0715	0.5214	27.2441	10.4487	0.9538	209.9593	34.9549	251	45	215.9233	39.8352	255	54	203.9596	45.0283	255	49
C1_E1_ROI.tif	13999dae-2cad-4fdf-aa05-44b5a942a0ca	Parenchyma: Positive	Parenchyma: Positive	PathAnnotationObject	Polygon	425.86	225.8	56.2176	33.6861	0.6226	12.635	7.39	0.8481	233.2681	228836	9.9443	255	197	58	240.9378	236360	8.3977	255	208	47	225.8899	221598	10.1733	255	194	61	112.608	42.654	0.7778	15.9904	10.7619	0.7641	211.1215	37.9806	255	41	221.4732	34.8554	255	56	212.9341	28.9831	255	76
C1_E1_ROI.tif	39e19e03-44ec-41c4-9b7a-2fd732aef6d2	Fibers: Positive	Fibers: Positive	PathAnnotationObject	Polygon	509.17	227.77	97.8624	39.0053	0.8083	13.6954	10.2225	0.6201	231.5852	394158	6.7588	255	209	46	241.0999	410352	6.3673	255	221	34	224.5006	382100	10.1473	255	196	59	160.128	48.3715	0.86	17.0254	13.0231	0.5787	218.5828	29.3331	255	15	227.2717	28.3532	255	81	212.8103	26.9749	255	56
C1_E1_ROI.tif	141b9755-9859-4953-ba36-cc7e0555f4f8	Vessels: Positive	Vessels: Positive	PathAnnotationObject	Polygon	365.83	260.42	4099.6802	305.1546	0.5532	80.862	71.269	0.4011	229.4106	16327156	5.6849	254	141	113	238.6497	16984698	5.7745	255	157	98	218.9819	15584945	6.6664	255	137	118	4568.3135	267.7139	0.801	84.5604	75.109	0.3823	224.411	21.8562	254	0	234.4898	18.141	255	56	216.8482	13.5532	255	68
C1_E1_ROI.tif	c063e2cd-83d8-46ea-b533-c28cf4fa74c7	Parenchyma: Positive	Parenchyma: Positive	PathAnnotationObject	Polygon	382.54	223	16.0704	16.1045	0.7787	6.606	3.3959	0.8643	227.4536	63687	13.5701	254	142	112	237.5679	66519	8.4031	254	212	42	223.9786	62714	11.2613	253	200	53	43.7184	26.2764	0.7957	10.3256	5.554	0.835	181.2941	63.3183	254	0	202.5817	42.4248	254	57	207.3804	29.1902	255	93
C1_E1_ROI.tif	717196f0-4c64-489e-8861-f50ee51fa019	Parenchyma: Positive	Parenchyma: Positive	PathAnnotationObject	Polygon	392.69	224.81	35.4816	26.9631	0.6133	11.0052	4.125	0.9441	233.0519	143793	9.4412	253	166	87	242.0908	149370	6.8211	255	206	49	226.4311	139708	8.4852	254	198	56	76.4352	36.7768	0.7102	13.9569	7.0012	0.8807	191.5854	49.2009	253	57	212.0482	38.2492	255	100	210.9225	28.6413	255	120
C1_E1_ROI.tif	2aaa78ee-2336-47b6-9178-5aa9d5c7cf48	Parenchyma: Positive	Parenchyma: Positive	PathAnnotationObject	Polygon	414.81	228.07	105.984	39.5039	0.8534	14.341	10.5132	0.6775	232.6674	428108	8.1134	255	142	113	240.8549	443173	6.3041	255	199	56	220.9755	406595	8.5656	255	182	73	173.376	49.767	0.8797	18.0693	13.5709	0.6322	204.1564	47.7242	255	37	220.1607	37.5261	255	55	210.2925	28.4417	255	65
C1_E1_ROI.tif	f5c663d2-4646-4d53-b914-9ec6e0d4a6b0	Parenchyma: Positive	Parenchyma: Positive	PathAnnotationObject	Polygon	149.53	224.39	11.0592	12.9772	0.8252	4.8754	2.9537	0.7921	148.9641	29048	29.6478	204	44	160	209.4872	40850	18.047	243	107	136	219.2872	42761	15.0062	245	111	134	41.9904	24.6383	0.8692	9.1664	6.2303	0.6692	128.9343	45.04	234	0	187.1286	27.9062	243	98	206.1642	23.5949	245	77
C1_E1_ROI.tif	588b13f2-31e3-4e74-93d6-0bec530c41e7	Fibers: Positive	Fibers: Positive	PathAnnotationObject	Polygon	243.73	224.97	12.672	13.3953	0.8875	4.9234	3.3273	0.7169	228.9493	49682	10.1954	249	196	53	241.6774	52444	11.5741	254	207	47	233.4793	50665	17.3704	254	183	71	34.4448	22.0066	0.8938	8.1416	5.9762	0.5726	206.7105	31.132	249	95	214.3195	34.6276	254	88	198.594	43.1675	254	22
C1_E1_ROI.tif	46b6060f-71ee-487a-9282-d6cb09f60143	Misdetection: Positive	Misdetection: Positive	PathAnnotationObject	Polygon	335.44	230.82	87.1488	59.9516	0.3047	19.4108	7.9333	0.934	231.6963	351715	12.2691	252	161	91	243.195	369170	11.7775	255	166	89	233.39	354286	16.5578	255	111	144	188.7552	56.4921	0.7432	22.6598	11.6321	0.877	218.9884	27.4121	252	79	223.625	31.4544	255	67	206.8855	38.0274	255	48
C1_E1_ROI.tif	e866d375-2931-4e6c-9395-c81721058d6f	Parenchyma: Positive	Parenchyma: Positive	PathAnnotationObject	Polygon	236.89	230.75	77.2992	46.1455	0.4562	14.601	8.7137	0.8323	228.2087	305115	9.2735	248	174	74	236.0651	315619	9.2713	254	201	53	220.6702	295036	10.4756	252	185	67	151.9488	53.1343	0.6763	18.2965	12.094	0.7568	204.2293	37.975	248	40	217.4287	30.089	254	72	209.7211	24.6126	252	53
C1_E1_ROI.tif	2f741770-fc3f-4910-bf67-bf4f3f721489	Parenchyma: Positive	Parenchyma: Positive	PathAnnotationObject	Polygon	220.31	225.51	8.64	10.7918	0.9323	4.008	2.9243	0.6994	198.9404	30040	45.0777	243	44	199	228.3576	34482	26.1922	253	139	114	222.1987	33552	17.2534	251	159	92	28.8576	20.4904	0.8637	8.0052	4.6732	0.8065	156.9505	51.5617	243	18	176.3049	49.9019	253	64	185.0257	38.7612	251	88
C1_E1_ROI.tif	c4e2511c-4f42-4aa2-9caa-3b0674cdf4bc	Fibers: Positive	Fibers: Positive	PathAnnotationObject	Polygon	289.47	229.78	52.2432	28.7737	0.793	11.4208	6.0537	0.8646	230.4621	209490	10.0783	251	171	80	244.3652	222128	6.9222	255	208	47	235.9142	214446	11.7661	255	200	55	108.5184	40.1768	0.8448	15.3852	9.668	0.7728	211.5307	29.7182	251	71	217.5748	35.3122	255	82	203.2508	44.2339	255	46
C1_E1_ROI.tif	4ce9787e-91c1-43ea-96d6-09f0d90ce3c9	Parenchyma: Positive	Parenchyma: Positive	PathAnnotationObject	Polygon	497.06	238.48	89.3376	70.477	0.226	26.7463	9.4702	0.942	203.596	316999	20.7999	252	104	148	216.6917	337389	18.104	253	144	109	211.903	329933	16.3517	255	138	117	216.1728	77.1737	0.4561	30.5172	13.1924	0.9305	168.0634	51.0161	252	0	188.8479	36.6419	254	22	199.6917	25.7078	255	63
C1_E1_ROI.tif	502e874e-793b-4fbf-baf0-c2e847b9112f	Parenchyma: Positive	Parenchyma: Positive	PathAnnotationObject	Polygon	318.16	233.66	85.9968	41.5059	0.6273	15.659	7.5639	0.8951	217.9181	324698	25.3817	251	131	120	231.351	344713	13.8979	255	183	72	216.4356	322489	7.2049	243	169	74	163.008	52.2824	0.7494	19.54	10.9863	0.8507	166.392	70.887	251	0	201.2061	47.4231	255	7	208.0325	24.0207	255	62
C1_E1_ROI.tif	99b2f70b-76c0-4ab9-83a4-455152b0f007	Fibers: Positive	Fibers: Positive	PathAnnotationObject	Polygon	248.09	232.67	60.768	34.3163	0.6485	14.0775	6.0249	0.9026	228.8961	242401	11.0434	249	163	86	240.8574	255068	11.4619	254	163	91	227.7781	241217	16.0826	254	130	124	116.1216	43.7641	0.7619	16.5189	9.5324	0.8232	218.8976	26.3594	249	59	223.7235	33.3302	254	54	206.2962	37.8635	254	67
C1_E1_ROI.tif	892a2961-0003-475b-ac8e-be8f1940e490	Misdetection: Positive	Misdetection: Positive	PathAnnotationObject	Polygon	307.7	246.22	241.1712	130.1462	0.1789	41.2216	10.6619	0.9793	230.8746	968288	10.0998	251	158	93	241.4902	1012810	10.075	255	161	94	229.5894	962898	14.7803	255	120	135	453.4272	113.7489	0.4404	44.8011	14.0283	0.9656	213.4764	38.9418	251	0	221.22	35.7962	255	18	209.3092	34.5442	255	46
C1_E1_ROI.tif	9e4f04be-c06d-45fb-a9d4-c1cf61f8f72d	Parenchyma: Positive	Parenchyma: Positive	PathAnnotationObject	Polygon	432.46	233.41	73.3824	35.6165	0.7269	13.44	7.7705	0.8345	236.5897	302125	7.8611	255	206	49	244.2052	311850	6.8714	255	216	39	225.6774	288190	10.0349	254	198	56	130.176	44.7635	0.8164	17.0419	10.6374	0.7715	212.5837	43.2171	255	1	224.0535	34.4041	255	110	212.7044	29.0831	255	82
C1_E1_ROI.tif	c901e58f-e1c7-49b3-814a-c6a0259baa06	Misdetection: Positive	Misdetection: Positive	PathAnnotationObject	Polygon	404.64	234.17	62.4384	49.7791	0.3166	17.7798	8.0283	0.9131	231.8307	250609	17.1471	255	123	132	237.1517	256361	12.9246	255	174	81	219.8122	237617	13.864	255	165	90	131.1552	57.2605	0.5027	21.5393	10.1227	0.8863	180.4901	70.3282	255	0	194.9075	51.7753	255	45	195.6383	38.1739	255	60
C1_E1_ROI.tif	3f9f8ecc-edb3-4226-95b7-7abc31fe0b44	Parenchyma: Positive	Parenchyma: Positive	PathAnnotationObject	Polygon	394.53	232.82	29.2032	26.3797	0.5274	11.7889	3.6064	0.9548	232.1507	118629	9.1293	255	200	55	238.2074	121724	7.1103	254	209	45	219.6849	112259	9.3169	253	176	77	66.0096	35.3741	0.6629	15.2242	6.1884	0.9238	182.4583	65.7523	255	0	204.2209	45.5186	254	66	206.6391	24.8591	253	118
C1_E1_ROI.tif	9ac34575-34f0-44af-bdc4-249b2a12a75c	Fibers: Positive	Fibers: Positive	PathAnnotationObject	Polygon	224.98	236.6	126.0288	47.2662	0.7089	18.3699	9.4199	0.8726	232.3458	509999	9.2945	248	172	76	241.3248	529708	5.4994	253	207	46	222.1007	487511	8.9261	249	160	89	206.6688	57.559	0.7839	21.3683	13.4427	0.7877	211.5302	36.8389	248	64	217.9677	42.8593	253	26	205.3441	34.0079	249	48
C1_E1_ROI.tif	e73e0e7e-a622-4ba1-8fd0-8a1bb873f0a5	Parenchyma: Positive	Parenchyma: Positive	PathAnnotationObject	Polygon	148.89	231.42	6.336	12.8915	0.4791	5.4366	2.0314	0.9413	118.9478	13679	34.0025	174	14	160	204.3739	23503	22.6706	245	128	117	221.2696	25446	21.1056	252	147	105	32.1408	23.4977	0.7315	9.1285	5.2533	0.8271	114.3986	33.2355	214	3	184.194	33.291	245	63	207.8665	25.5527	252	78
C1_E1_ROI.tif	72c757bf-391c-42d0-9e32-28bf9e2a1fe9	Misdetection: Positive	Misdetection: Positive	PathAnnotationObject	Polygon	257.34	243.67	251.3088	90.7506	0.3835	29.4777	11.8016	0.9327	229.9764	1002007	8.1523	249	154	95	240.8208	1049256	8.1774	254	147	107	226.031	984817	12.529	254	99	155	407.52	86.7482	0.6805	33.2401	15.064	0.898	220.8044	22.8417	249	69	227.7874	25.7693	254	63	209.1093	33.1405	254	30
C1_E1_ROI.tif	07355da0-631d-4f8b-9452-86fb6412cc1d	Misdetection: Positive	Misdetection: Positive	PathAnnotationObject	Polygon	159.13	249.02	125.3952	74.0334	0.2875	31.9547	9.0459	0.9709	225.6775	491977	23.6635	253	26	227	237.3349	517390	13.1477	252	152	100	222.6839	485451	13.7161	252	147	105	234.7776	82.2827	0.4358	35.6178	11.9894	0.9627	193.9048	56.9798	253	0	210.0172	40.246	252	66	204.1969	31.6291	252	65
C1_E1_ROI.tif	b5de0993-b840-42ff-b170-88093ade817a	Fibers: Positive	Fibers: Positive	PathAnnotationObject	Polygon	279.91	236.49	36.4032	24.8001	0.7438	10.358	4.4975	0.9077	231.9621	146832	12.4733	250	161	89	243.485	154126	9.9301	255	191	64	233.5577	147842	13.9476	255	178	77	82.7136	36.661	0.7734	14.1984	7.7596	0.8423	214.4441	30.3441	250	79	219.4407	34.7561	255	74	204.4886	41.6046	255	59
C1_E1_ROI.tif	e3244c2b-4741-4ed2-a651-ad1c608b155a	Fibers: Positive	Fibers: Positive	PathAnnotationObject	Polygon	488.43	243.38	114.8544	52.4521	0.5246	21.5104	7.8841	0.9486	230.4762	460261	13.8518	255	130	125	238.6985	476681	10.2575	255	140	115	221.682	442699	10.3474	254	120	134	212.9472	62.1963	0.6918	25.2337	11.2497	0.9124	192.7876	66.0375	255	0	214.1095	39.5656	255	49	210.8219	20.776	255	99
C1_E1_ROI.tif	8000b923-bbcf-48a7-b46d-3a48a2bbf857	Fibers: Positive	Fibers: Positive	PathAnnotationObject	Polygon	516.05	235.48	15.7248	15.3588	0.8377	5.8179	3.4507	0.7941	227.8218	62651	7.2887	248	207	41	238.2655	65523	6.1513	254	222	32	229.1164	63007	7.5038	251	202	49	42.5088	24.8885	0.8624	9.6177	5.9625	0.7296	201.0338	31.6952	255	103	212.2527	30.3895	255	93	208.4608	27.8259	252	88
C1_E1_ROI.tif	c7e85f54-a29c-43e2-9eeb-e66f1fa8ad64	Fibers: Positive	Fibers: Positive	PathAnnotationObject	Polygon	302.02	234.98	5.0112	8.388	0.895	2.787	2.4128	0.586	233.0326	21439	11.2078	250	203	47	240.7717	22151	11.4278	255	209	46	232.9239	21429	16.255	255	194	61	20.7936	17.3899	0.8641	6.2881	4.6837	0.6192	206.0027	31.1442	250	77	209.1731	33.3094	255	88	193.7912	35.8932	255	93
C1_E1_ROI.tif	48285efe-29c3-4dc4-834d-6155f3561357	Fibers: Positive	Fibers: Positive	PathAnnotationObject	Polygon	422.84	240.15	65.2032	35.0383	0.6674	13.22	7.3183	0.8782	231.2639	262947	8.474	255	210	45	242.7388	275994	6.8828	255	220	35	231.0114	262660	10.0454	255	200	55	118.1376	43.2461	0.7938	16.4132	9.8209	0.8072	220.3437	25.4974	255	86	229.4648	27.2466	255	72	215.6952	31.622	255	58
C1_E1_ROI.tif	a99ea26b-b39e-4acb-8f12-b9100dc7dc87	Fibers: Positive	Fibers: Positive	PathAnnotationObject	Polygon	270.62	239.93	71.9424	32.4907	0.8564	12.0171	8.5673	0.6543	231.1175	289128	7.1488	250	206	44	241.6611	302318	7.2365	254	218	36	229.3693	286941	12.2207	255	175	80	129.888	43.4736	0.8636	16.101	11.7879	0.6058	218.7751	26.4168	250	56	225.3847	30.8983	254	58	208.4586	38.2765	255	16
C1_E1_ROI.tif	18219878-a9d5-4de6-8ee6-370f27d66fdc	Fibers: Positive	Fibers: Positive	PathAnnotationObject	Polygon	285.46	236.2	7.9488	11.1584	0.8022	4.4432	2.4674	0.8358	232.2214	32511	13.7961	249	177	72	240.4214	33659	13.1149	254	184	70	233.5143	32692	18.9032	255	172	83	28.3392	20.2107	0.8718	7.3947	4.8299	0.742	208.804	32.4496	249	91	208.8202	37.4803	254	57	192.7576	43.5003	255	55
C1_E1_ROI.tif	d8b5b494-a3c7-4559-ac8d-dcc53b6aab32	Parenchyma: Positive	Parenchyma: Positive	PathAnnotationObject	Polygon	149.94	240.62	16.3584	18.5152	0.5996	7.6472	2.7129	0.9445	148.9406	42597	15.199	194	91	103	208.7343	59698	8.8955	229	174	55	218.0105	62351	7.56	242	197	45	48.672	28.1446	0.7721	10.858	6.15	0.8399	134.9682	35.8938	221	16	193.0353	26.6668	239	86	211.0153	16.6582	246	140
C1_E1_ROI.tif	617fbdd7-1bfb-41f8-8f1b-54fac26b26ac	Parenchyma: Positive	Parenchyma: Positive	PathAnnotationObject	Polygon	402.03	238.46	11.8656	12.9253	0.8925	4.7297	3.4335	0.6944	220.2933	45821	25.1988	252	121	131	220.5	45864	14.0097	249	176	73	207.101	43077	10.7107	247	173	74	35.3088	22.0522	0.9124	7.8737	5.6174	0.6951	176.1415	64.2281	252	7	184.0195	39.721	249	69	191.1301	28.7455	251	105
C1_E1_ROI.tif	5288e914-bada-4aec-9c07-c393997e0765	Fibers: Positive	Fibers: Positive	PathAnnotationObject	Polygon	524.65	244.7	149.8752	47.1334	0.8478	16.3802	12.1571	0.6356	231.4523	603859	6.8879	255	196	59	241.6823	630549	6.4242	255	218	37	224.238	585037	9.5001	255	204	51	227.3472	57.3254	0.8694	19.9846	15.5223	0.5731	218.1279	26.6384	255	98	228.41	25.5721	255	91	212.8154	25.362	255	81
C1_E1_ROI.tif	72cc70ec-048c-47ae-a4d3-b37c764188fc	Fibers: Positive	Fibers: Positive	PathAnnotationObject	Polygon	508.97	244.38	150.1056	47.6909	0.8293	16.5292	12.2344	0.5993	230.9777	601004	5.8914	254	200	54	239.2168	622442	5.894	254	211	43	220.103	572708	6.6284	249	199	50	230.5728	57.6093	0.873	20.4371	16.1063	0.5356	210.6786	40.5633	254	6	224.0806	30.9572	254	81	213.4928	20.8015	254	99
C1_E1_ROI.tif	0fa1b47d-9835-4f8d-95f4-c15f808ad20e	Fibers: Positive	Fibers: Positive	PathAnnotationObject	Polygon	413.74	245.64	115.9488	42.3776	0.8113	15.871	10.2442	0.79	235.2257	474215	8.9374	255	204	51	242.7986	489482	7.1883	255	209	46	228.1146	459879	11.2919	255	184	71	179.0208	51.8672	0.8362	18.7779	13.2589	0.738	210.2835	48.8744	255	0	222.5997	38.3012	255	58	212.9098	34.2465	255	56
C1_E1_ROI.tif	05f00853-7f46-4f25-8dee-11f5721f6f87	Fibers: Positive	Fibers: Positive	PathAnnotationObject	Polygon	241.57	240.03	13.824	13.6467	0.9328	4.4958	3.9963	0.3543	230.417	56913	12.5261	248	149	99	244.2915	60340	6.2771	253	218	35	234.2632	57863	10.3747	253	193	60	37.728	23.0244	0.8943	7.9044	6.5117	0.256	205.9696	35.4745	249	91	211.5502	39.2533	253	47	194.459	45.4955	253	23
C1_E1_ROI.tif	239db295-66c9-4a90-a40e-60158e2b7f3c	Parenchyma: Positive	Parenchyma: Positive	PathAnnotationObject	Polygon	214.61	242.13	15.4944	17.9614	0.6035	8.007	2.5749	0.9541	195.8967	53088	46.7277	244	67	177	232.8044	63090	14.6975	251	187	64	225.7269	61172	10.3397	244	185	59	45.7344	28.4203	0.7115	12.0778	5.2093	0.9191	142.1794	69.7815	244	1	170.3062	66.4734	251	5	191.8156	51.9077	249	62
C1_E1_ROI.tif	ae031bd5-3b02-4bfa-8da1-8b8ea508040d	Fibers: Positive	Fibers: Positive	PathAnnotationObject	Polygon	231.1	241.25	8.064	11.7905	0.729	4.7719	2.2273	0.9047	230.8951	33018	11.9857	246	199	47	240.0769	34331	10.0856	252	210	42	218	31174	11.1349	242	180	62	30.1248	21.5215	0.8173	8.4626	4.5522	0.8409	196.5598	34.3078	247	68	206.8748	33.5465	253	69	191.6717	32.8301	243	55
C1_E1_ROI.tif	02bd1cbe-e8ce-4f40-8142-6a29ecc91e11	Fibers: Positive	Fibers: Positive	PathAnnotationObject	Polygon	288.71	245.39	71.5968	33.2718	0.8127	12.6043	7.9107	0.7715	229.563	286265	9.5187	250	183	67	241.2366	300822	9.0366	254	199	55	231.1179	288204	12.3482	255	189	66	129.7152	43.6637	0.855	15.9499	11.3961	0.6656	218.435	26.8847	250	49	225.3583	29.4759	254	74	210.3259	36.9178	255	55
C1_E1_ROI.tif	63d554b8-6dc2-404f-bb89-efbdc7780262	Fibers: Positive	Fibers: Positive	PathAnnotationObject	Polygon	235.71	248.23	82.08	35.5879	0.8144	13.5298	8.3677	0.7905	231.9035	331622	6.7596	249	202	47	242.2489	346416	5.9673	253	215	38	227.9454	325962	10.0682	253	194	59	136.5696	45.5684	0.8265	17.1329	11.3729	0.7433	218.3842	26.9501	249	76	225.0889	32.2352	253	59	208.313	37.3282	253	17
C1_E1_ROI.tif	98682e35-caf5-4714-bf38-234ebb15f057	Fibers: Positive	Fibers: Positive	PathAnnotationObject	Polygon	246.45	246.04	38.016	24.0886	0.8233	8.7377	5.8703	0.7012	231.9624	154023	9.4892	249	176	73	242.7154	161163	9.2822	254	191	63	231.75	153882	13.5492	253	154	99	81.1008	34.2169	0.8705	11.7153	9.4887	0.5323	216.1616	29.9533	249	57	220.6683	35.1349	254	51	204.9391	40.4106	253	23
C1_E1_ROI.tif	717a03ed-5c1d-45a1-b722-519eee7f2c2a	Fibers: Positive	Fibers: Positive	PathAnnotationObject	Polygon	430.59	246.11	50.0544	27.6469	0.8229	10.1285	6.6154	0.7784	233.8971	204660	8.511	255	204	51	244.9817	214359	7.2446	255	216	39	231.9074	202919	10.7504	255	196	59	94.6944	37.8441	0.8309	13.8571	9.742	0.6676	217.1262	28.5954	255	84	224.6135	32.6668	255	80	209.7579	35.9911	255	78
C1_E1_ROI.tif	17c1b98b-2e09-48ac-916b-e0f683e16722	Misdetection: Positive	Misdetection: Positive	PathAnnotationObject	Polygon	327.19	251.29	74.9376	70.0613	0.1918	21.0088	9.1634	0.8951	232.7711	303999	21.1193	250	110	140	242.2963	316439	16.8364	254	125	129	229.8331	300162	17.3	255	126	129	171.1296	61.7018	0.5649	24.0401	11.9579	0.8755	201.7567	48.5905	250	0	214.1952	38.7021	254	76	206.4295	35.2552	255	76
C1_E1_ROI.tif	dcbd8466-b525-444d-b966-785f5b9fd311	Fibers: Positive	Fibers: Positive	PathAnnotationObject	Polygon	217.45	247.39	25.1712	20.1599	0.7783	8.2074	3.8822	0.8839	232.7851	102891	12.9897	248	175	73	242.6471	107250	5.8622	252	219	33	226.1697	99967	7.8993	246	201	45	50.5152	27.5578	0.8359	10.8381	6.2514	0.777	204.538	45.8233	248	34	217.9535	38.4594	252	31	208.4745	28.1765	248	98
C1_E1_ROI.tif	ac0b38fa-8e8e-4a96-b6bd-7a686dd6c0ad	Fibers: Positive	Fibers: Positive	PathAnnotationObject	Polygon	279.49	247.52	30.8736	22.1447	0.7912	8.678	4.5083	0.8614	232.0798	125091	10.5188	250	163	87	245.577	132366	7.4748	254	210	44	234.5028	126397	13.0538	255	173	82	70.6176	32.3641	0.8472	12.1621	7.9133	0.7557	215.0146	31.0135	250	69	218.6607	37.8006	254	61	199.7524	43.8349	255	41
C1_E1_ROI.tif	ea2a5692-8b68-4192-9241-020faa05df4d	Parenchyma: Positive	Parenchyma: Positive	PathAnnotationObject	Polygon	403.26	247.47	21.6	19.5713	0.7086	7.9778	4.0016	0.8798	219.1253	82172	26.6932	251	94	157	237.5813	89093	14.2372	255	185	70	226.496	84936	16.3265	255	170	85	59.2128	29.8438	0.8354	12.0046	7.0724	0.8128	166.2955	69.7204	251	0	191.0165	46.699	255	65	200.4884	34.0093	255	72
C1_E1_ROI.tif	fd073fc8-3dce-435d-9175-91905f1406a1	Parenchyma: Positive	Parenchyma: Positive	PathAnnotationObject	Polygon	152.47	248.21	6.7392	10.762	0.7312	4.373	2.16	0.8574	149.0331	18033	28.3649	189	74	115	213.2975	25809	11.0677	230	170	60	222.843	26964	8.3676	246	192	54	31.5072	21.0727	0.8916	8.0805	5.3066	0.7351	126.0506	30.7283	189	45	196.0127	18.5997	237	140	213.1356	13.0497	246	173
C1_E1_ROI.tif	8ff969ab-9a8e-4955-aad1-a6493779343e	Parenchyma: Positive	Parenchyma: Positive	PathAnnotationObject	Polygon	317.72	258.85	109.152	88.1012	0.1767	25.1264	8.1148	0.9539	215.7643	407363	30.2663	250	46	204	226.447	427532	18.26	254	135	119	213.3575	402819	13.9982	255	150	105	244.224	70.4331	0.6186	29.1262	11.2429	0.9377	159.1201	77.0665	250	0	184.9658	49.4659	254	45	196.8764	32.1915	255	58
C1_E1_ROI.tif	d7618aab-3ba9-4f80-8834-c26b29bd5b86	Fibers: Positive	Fibers: Positive	PathAnnotationObject	Polygon	228.02	252.24	25.4592	24.6494	0.5266	10.1861	3.5722	0.9554	230.6353	103094	10.1658	247	191	56	242.689	108482	8.2318	252	206	46	233.2327	104255	11.8736	250	181	69	63.3024	33.6399	0.7029	14.2021	5.6399	0.916	210.559	30.0502	247	76	215.5989	35.7656	252	64	200.6951	41.4318	250	49
C1_E1_ROI.tif	ab3586b2-7213-4ecf-8434-3b9a2ffd04ba	Fibers: Positive	Fibers: Positive	PathAnnotationObject	Polygon	270.38	251.03	67.5072	32.7374	0.7915	11.8182	7.8074	0.7832	230.2165	270044	6.6355	249	201	48	243.5567	285692	6.1841	254	223	31	231.341	271363	9.7444	254	199	55	119.8656	42.4709	0.8351	14.6433	11.1394	0.6975	216.9088	24.8292	249	100	227.358	27.765	254	84	212.2035	33.1213	254	88
C1_E1_ROI.tif	64ee21c3-eacf-402c-ac1b-7859332c7ec6	Fibers: Positive	Fibers: Positive	PathAnnotationObject	Polygon	298.13	252.6	80.8704	34.6465	0.8466	12.159	8.4703	0.7334	231.3849	325790	6.7276	249	196	53	243.0959	342279	6.316	254	207	47	229.831	323602	8.9961	255	197	58	136.8576	44.8026	0.8568	15.4755	11.4157	0.6596	214.6363	32.7684	250	70	222.8039	36.731	254	57	208.8921	37.9089	255	49
C1_E1_ROI.tif	f3ee2434-034b-4c1c-815c-141ef3a309ad	Fibers: Positive	Fibers: Positive	PathAnnotationObject	Polygon	220.73	254.87	56.16	31.8341	0.6964	11.0722	8.707	0.6804	230.1155	225053	6.5264	246	209	37	241.4223	236111	5.8277	252	216	36	229.5327	224483	8.6072	251	200	51	104.4864	41.7876	0.7519	14.8631	11.8501	0.6618	219.5912	20.5309	248	111	227.7984	21.895	252	134	212.244	27.1918	251	77
C1_E1_ROI.tif	e6fe4558-aa59-4437-939c-79d846e2b239	Parenchyma: Positive	Parenchyma: Positive	PathAnnotationObject	Polygon	209.67	255.95	52.704	38.824	0.4394	13.6271	6.111	0.9175	224.7758	206569	25.0926	249	76	173	233.6072	214685	16.061	251	154	97	217.3515	199746	12.6248	248	154	94	116.9856	44.9294	0.7283	17.3883	9.4133	0.8586	179.3783	60.5798	249	2	186.4639	56.724	251	23	189.6542	37.2271	248	34
C1_E1_ROI.tif	515074db-6031-4b31-8cfe-27c390e3b81f	Parenchyma: Positive	Parenchyma: Positive	PathAnnotationObject	Polygon	423.13	257.2	101.2608	49.3619	0.5222	15.4283	10.4016	0.6653	231.8468	407123	6.7266	254	202	52	240.5029	422323	6.0874	255	217	38	221.9283	389706	8.8398	255	200	55	176.3136	50.9277	0.8543	18.5969	13.8032	0.6154	210.7531	39.27	254	27	226.3052	29.2403	255	72	217.229	20.8415	255	71
C1_E1_ROI.tif	53cc88c4-e1e1-4464-9b36-6aa15322c8e6	Fibers: Positive	Fibers: Positive	PathAnnotationObject	Polygon	436.48	255.31	65.8368	32.4646	0.785	11.9758	7.3866	0.8179	231.6238	264746	6.918	254	209	45	242.322	276974	6.5293	255	217	38	228.2038	260837	11.2058	255	196	59	121.4784	42.4172	0.8484	14.9355	11.3728	0.6419	214.9645	29.9541	254	64	222.619	33.392	255	43	210.992	31.9534	255	60
C1_E1_ROI.tif	a9229e85-7b8b-4d44-b666-07152ec47a55	Fibers: Positive	Fibers: Positive	PathAnnotationObject	Polygon	244.66	254.8	26.784	19.7816	0.8601	7.3563	4.7741	0.7467	233.7356	109622	9.2382	249	194	55	245.145	114973	7.1202	253	213	40	236.8635	111089	10.9579	253	193	60	61.1712	30.0577	0.8508	10.7697	8.0291	0.6609	213.7467	32.0191	249	58	217.5422	36.8798	253	61	199.5432	47.4485	253	8
C1_E1_ROI.tif	7d3e8ead-c380-463b-8609-72b83e581cc9	Fibers: Positive	Fibers: Positive	PathAnnotationObject	Polygon	523.7	259.81	166.9248	52.1973	0.7699	19.1381	12.2668	0.763	230.2986	667175	5.912	250	197	53	240.0152	695324	5.9875	254	208	46	221.9638	643029	8.0989	255	190	65	258.7392	62.2226	0.8398	23.0047	15.2996	0.7262	208.677	38.6241	250	46	224.7744	29.2561	255	79	215.2085	21.8203	255	73
C1_E1_ROI.tif	3a329762-29a6-4496-81b8-4b242ab326bf	Misdetection: Positive	Misdetection: Positive	PathAnnotationObject	Polygon	503.27	273.17	407.9232	147.8566	0.2345	45.2251	14.3356	0.9571	230.2105	1630351	8.4379	255	171	84	240.175	1700919	7.9724	255	166	89	224.33	1588705	11.476	255	148	107	649.0944	122.9874	0.5393	47.4556	18.37	0.9384	213.2202	40.1015	255	0	224.155	31.449	255	51	210.6197	29.6635	255	52
C1_E1_ROI.tif	8a623412-56e0-406a-97ac-257c015cb478	Fibers: Positive	Fibers: Positive	PathAnnotationObject	Polygon	539.24	258.48	87.1488	42.5985	0.6035	17.6744	7.7036	0.9143	230.4924	349196	6.541	255	212	43	242.1175	366808	5.9843	255	220	35	227.9974	345416	9.3655	254	204	50	158.4	51.6697	0.7456	20.4908	11.0156	0.8688	216.3719	27.6062	255	59	225.3653	28.9261	255	27	211.7757	29.9115	254	62
C1_E1_ROI.tif	4dea8d2d-ea93-4c09-a644-06bbda14d5e7	Parenchyma: Positive	Parenchyma: Positive	PathAnnotationObject	Polygon	287.43	255.52	31.2768	23.6938	0.7001	9.0524	4.2575	0.9	227.2823	123187	10.5713	248	159	89	241.7565	131032	7.6719	254	218	36	229.1328	124190	11.8801	254	200	54	64.5696	32.0471	0.7901	12.3007	6.5592	0.8469	191.4524	45.7187	248	58	212.9938	38.8696	254	71	212.8418	29.9456	254	51
C1_E1_ROI.tif	bb7c7a5e-955a-450f-96b1-877894b1d484	Fibers: Positive	Fibers: Positive	PathAnnotationObject	Polygon	197.97	257.86	45.6768	33.5935	0.5086	14.8799	3.9953	0.9686	229.9925	183994	4.0053	247	218	29	241.1013	192881	4.0886	251	231	20	224.9713	179977	7.7167	246	210	36	102.2976	44.4543	0.6505	18.6211	6.8789	0.9294	215.0326	23.4828	247	106	224.7062	24.3975	251	79	209.3522	24.0529	246	58
C1_E1_ROI.tif	4603597c-b765-4591-9bd4-ad9e251a03a5	Parenchyma: Positive	Parenchyma: Positive	PathAnnotationObject	Polygon	277.51	257.72	18.5472	22.3407	0.467	8.6389	3.4718	0.9268	210.7546	68706	35.322	249	90	159	227.2822	74094	28.2793	254	116	138	222.3957	72501	23.4026	254	131	123	55.584	30.8411	0.7343	12.1399	6.589	0.8523	164.451	60.7179	249	0	189.1104	49.5117	254	52	198.2508	42.8381	254	59
C1_E1_ROI.tif	d8de8d80-ba03-4735-9bd6-a311e03c793c	Parenchyma: Positive	Parenchyma: Positive	PathAnnotationObject	Polygon	493.96	256.97	10.1376	12.8939	0.7663	5.1289	2.64	0.8625	135.2528	24075	15.753	177	86	91	202.2809	36006	13.3391	226	158	68	223.8989	39854	15.1505	254	174	80	39.3408	23.36	0.906	8.5661	6.0096	0.6956	123.9036	28.0392	190	44	176.2365	26.2378	226	105	201.7533	24.8109	254	116
C1_E1_ROI.tif	8b911f72-888e-4590-94ac-b19b70908fe9	Parenchyma: Positive	Parenchyma: Positive	PathAnnotationObject	Polygon	411.89	260.86	70.56	33.0464	0.8119	12.7889	7.0991	0.8335	235.3907	288589	6.3921	252	206	46	241.8515	296510	5.7661	255	216	39	220.6794	270553	7.9174	249	201	48	127.4112	42.9758	0.8669	16.4224	9.9129	0.7756	201.0167	52.6767	254	9	214.5644	47.4862	255	47	209.2779	32.1821	255	61
C1_E1_ROI.tif	e4d7ec7d-4ac3-4b09-82c5-0c58bcdaf21c	Fibers: Positive	Fibers: Positive	PathAnnotationObject	Polygon	239.51	258.99	21.3696	19.5601	0.7019	7.6444	3.3869	0.9033	234.6765	87769	10.8314	249	197	52	245.0775	91659	9.1098	253	200	53	237.3075	88753	16.8341	253	166	87	55.2384	28.9873	0.8261	10.6982	6.1487	0.7942	211.6159	30.1579	249	81	216.8017	34.3704	253	64	203.4614	37.4804	253	76
C1_E1_ROI.tif	8474b096-32bd-4ec2-a048-aff2fa1a3f64	Fibers: Positive	Fibers: Positive	PathAnnotationObject	Polygon	483.95	260.09	86.0544	37.1137	0.7851	12.9999	10.1494	0.4707	232.2488	348141	8.9017	255	161	94	241.8319	362506	7.0549	255	198	57	227.0407	340334	10.9893	255	171	84	144.1728	46.9913	0.8205	16.4129	12.4291	0.4766	205.8767	50.1493	255	0	220.0116	34.2483	255	93	209.6091	29.3936	255	93
C1_E1_ROI.tif	fd612bea-8a81-4edd-8774-8d51fe320ea1	Parenchyma: Positive	Parenchyma: Positive	PathAnnotationObject	Polygon	156.12	266.96	72.576	47.0692	0.4117	19.8036	5.7349	0.9712	194.6298	246596	39.6936	243	34	209	217.4223	275474	13.6392	246	169	77	211.277	267688	10.9324	245	167	78	155.9808	57.0801	0.6016	24.0634	9.4248	0.9373	145.5404	69.795	243	0	188.5732	38.2126	246	60	204.8089	21.0035	252	91
C1_E1_ROI.tif	9c0329a7-04b8-4e9e-8c6e-fae1bd201b34	Fibers: Positive	Fibers: Positive	PathAnnotationObject	Polygon	175.47	259.37	42.7968	31.9366	0.5273	14.0226	4.1315	0.964	231.5676	172981	6.4836	251	194	57	243.0054	181525	7.1891	251	201	50	235.6613	176039	9.4011	249	179	70	88.5312	39.6917	0.7062	16.398	7.016	0.9135	215.2456	23.3668	251	135	220.191	29.4872	251	128	203.4295	39.793	249	82
C1_E1_ROI.tif	1468fcfd-8350-415c-9fcb-044e5864f35d	Fibers: Positive	Fibers: Positive	PathAnnotationObject	Polygon	266.35	258.83	41.184	26.0495	0.7627	10.2403	5.8494	0.8437	230.6759	165856	8.3133	249	199	50	242.7163	174513	8.2665	254	202	52	230.5911	165795	11.0466	254	179	75	86.688	36.9515	0.7978	14.0895	9.4769	0.758	209.1603	29.5208	249	42	218.5682	33.1726	254	53	208.6411	32.9043	254	65
C1_E1_ROI.tif	55065ce7-358d-44fa-bc6e-b31ff8987667	Fibers: Positive	Fibers: Positive	PathAnnotationObject	Polygon	232.87	266.14	114.624	41.5031	0.8362	15.157	10.1404	0.7268	231.6941	461998	7.8881	248	165	83	242.0522	482652	6.6805	252	191	61	228.3064	455243	12.2392	251	144	107	185.9904	52.7439	0.8401	18.6895	14.0927	0.673	216.4352	31.9922	248	63	225.0186	31.9358	252	58	209.7999	36.2249	251	61
C1_E1_ROI.tif	77e96b96-0094-4e5c-ac8b-10d8939cef91	Parenchyma: Positive	Parenchyma: Positive	PathAnnotationObject	Polygon	286.51	260.76	15.6672	22.6378	0.3842	9.8165	2.2943	0.9828	218.8201	60832	26.4591	249	79	170	235.8237	65559	12.444	254	184	70	228.5468	63536	12.1817	253	193	60	47.6928	30.8951	0.6279	12.463	4.5431	0.9388	162.888	68.3752	249	0	190.7108	49.1678	254	53	201.6542	34.0669	254	72
C1_E1_ROI.tif	5db7a5cf-2775-4ef3-82eb-5c73c6a01687	Fibers: Positive	Fibers: Positive	PathAnnotationObject	Polygon	186.71	261.9	19.6992	16.4042	0.9199	5.5111	4.8242	0.3643	225.9012	77710	8.1331	250	198	52	238.0087	81875	7.3843	251	208	43	229.9709	79110	8.9413	248	194	54	49.1904	26.4785	0.8817	9.0196	7.4463	0.2082	206.8403	23.5177	250	127	213.4114	29.2318	251	85	203.1841	32.4237	248	47
C1_E1_ROI.tif	8a526a47-bc2d-46d5-ba64-329f99d30a27	Misdetection: Positive	Misdetection: Positive	PathAnnotationObject	Polygon	448.56	265.2	49.7664	36.9072	0.4591	14.6887	6.0533	0.9355	229.2427	197378	9.5481	250	172	78	240.9698	207475	9.2123	255	184	71	226.5192	195033	12.9455	255	171	84	104.256	43.5742	0.69	17.3097	8.96	0.8919	210.5301	29.9734	254	106	220.2598	31.4456	255	94	208.3326	31.3535	255	57
C1_E1_ROI.tif	63300860-7a5f-4b35-b7a2-e13ab0f9ca9d	Parenchyma: Positive	Parenchyma: Positive	PathAnnotationObject	Polygon	298.03	265.86	49.7664	32.6342	0.5872	13.5241	5.5452	0.934	231.1037	200598	10.3261	249	171	78	241.3491	209491	7.3627	253	189	64	223.0403	193599	7.5747	252	190	62	102.4704	42.4018	0.7162	17.3428	8.7676	0.8857	192.9725	56.5315	249	0	207.7437	50.6057	253	22	205.378	31.4516	253	83
C1_E1_ROI.tif	4af4a19f-c99c-43ba-a95f-ac429edc53f1	Parenchyma: Positive	Parenchyma: Positive	PathAnnotationObject	Polygon	244.61	265.35	34.5024	25.6887	0.657	10.6716	5.2046	0.8993	234.8413	142079	9.8709	249	196	53	240.0926	145256	9.1917	252	193	59	222.5504	134643	8.8398	251	188	63	76.1472	35.9509	0.7404	14.4945	8.326	0.8451	188.7374	60.3339	249	0	206.6498	43.2259	252	86	208.0143	29.1647	251	93
C1_E1_ROI.tif	3ab62fca-d65f-496f-93d1-2bec20c7f48c	Parenchyma: Positive	Parenchyma: Positive	PathAnnotationObject	Polygon	432.03	264.3	39.456	22.9736	0.9394	8.2839	5.9137	0.696	237.2584	162522	9.6733	254	186	68	244.8146	167698	6.5104	255	216	39	229.5022	157209	11.2495	255	191	64	77.4144	33.2682	0.879	11.9426	8.5924	0.6532	187.6929	61.0683	254	56	200.6669	58.9997	255	18	202.0942	44.9648	255	57
C1_E1_ROI.tif	92a72197-e41e-44ca-9baf-36ff2f3dfda3	Fibers: Positive	Fibers: Positive	PathAnnotationObject	Polygon	212.06	265.06	28.1088	21.9537	0.7329	9.0099	4.041	0.8971	229.5134	111773	14.2121	246	138	108	238.9404	116364	6.8792	249	212	37	222.7844	108496	8.782	240	179	61	63.4176	32.0042	0.778	12.6361	7.855	0.8098	201.5417	36.9714	246	60	212.9828	33.7219	249	92	200.0507	35.4996	245	75
C1_E1_ROI.tif	9af01cf9-e95a-491a-a2a4-b0c4e6d133be	Parenchyma: Positive	Parenchyma: Positive	PathAnnotationObject	Polygon	253.29	265.24	57.8304	31.6893	0.7237	12.0121	7.1046	0.8033	231.2721	232891	14.5169	249	106	143	238.6802	240351	9.066	253	189	64	220.8699	222416	9.7883	253	190	63	110.0736	42.116	0.7798	15.4884	9.9372	0.711	201.2272	44.6864	249	55	212.5676	38.0963	253	72	206.271	27.8951	253	74
C1_E1_ROI.tif	0f79855a-8661-4432-9173-5a804241eb3c	Fibers: Positive	Fibers: Positive	PathAnnotationObject	Polygon	221.29	264.64	53.568	28.8918	0.8064	10.4681	6.9887	0.7437	230.0438	215551	5.5907	247	208	39	242.6382	227352	5.3854	252	215	37	230.7652	216227	9.3545	251	160	91	103.9104	39.1059	0.8539	14.206	9.84	0.6352	219.7041	20.6421	247	105	224.0066	29.4891	252	53	203.5249	38.9416	251	43
C1_E1_ROI.tif	607242e5-d829-4e9f-87d8-0ffc92696540	Fibers: Positive	Fibers: Positive	PathAnnotationObject	Polygon	199.39	264.19	28.1664	24.0019	0.6144	9.3297	4.8346	0.9145	232.8978	113887	7.7812	249	207	42	241.9612	118319	7.3991	252	198	54	229.7628	112354	15.6919	251	160	91	64.4544	33.9819	0.7014	13.2785	6.965	0.885	215.0045	24.2278	249	118	218.4018	28.5248	252	99	201.3027	34.3876	251	90
C1_E1_ROI.tif	ffb60e22-be63-4b34-995d-4c5840b1017e	Fibers: Positive	Fibers: Positive	PathAnnotationObject	Polygon	170.96	263.41	11.1168	13.078	0.8168	5.2932	2.8856	0.8415	235.6103	45944	8.4189	250	207	43	242.9128	47368	7.7551	251	217	34	236.9692	46209	12.6025	252	200	52	32.1984	21.5701	0.8696	7.9053	5.5009	0.7369	212.2171	25.8584	250	128	215.0996	30.6249	251	121	198.2242	39.165	252	88
C1_E1_ROI.tif	c9ef7629-1317-457f-ab61-1a94d6e65943	Fibers: Positive	Fibers: Positive	PathAnnotationObject	Polygon	568.77	263.43	21.312	19.512	0.7034	7.8452	3.9408	0.8712	227.7381	86085	8.7991	254	199	55	241.2804	91204	7.671	255	211	44	227.9074	86149	12.0285	254	161	93	52.7616	28.9421	0.7915	11.2513	6.7891	0.7689	209.0109	30.2342	255	108	216.6239	32.6661	255	110	201.6326	34.5099	254	89
C1_E1_ROI.tif	3f7650bb-9aa5-4eaa-9304-abca97414c2b	Parenchyma: Positive	Parenchyma: Positive	PathAnnotationObject	Polygon	324.75	265.03	12.6144	16.0474	0.6156	6.7263	2.4862	0.9429	216.6244	47874	33.1743	245	73	172	235.181	51975	17.3751	253	163	90	221.7104	48998	9.9223	252	188	64	30.7584	23.2872	0.7128	9.4023	5.4305	0.8462	179.5741	57.1092	245	2	210.0759	37.4791	253	100	212.6185	24.5342	253	99
C1_E1_ROI.tif	7b7c9717-9b17-49df-85d0-eb7394813ce2	Parenchyma: Positive	Parenchyma: Positive	PathAnnotationObject	Polygon	491.2	264.27	7.7184	11.0194	0.7988	4.402	2.337	0.8618	163.0896	21854	12.8364	191	115	76	205.8955	27590	7.5426	222	191	31	217.1045	29092	10.2644	244	189	55	30.0672	21.4235	0.8232	8.1609	4.5606	0.8356	141.6119	37.7587	191	0	191.6138	17.9731	224	112	211.3652	17.1917	253	147
C1_E1_ROI.tif	ab3e66b0-0891-4408-babb-46410300a941	Misdetection: Positive	Misdetection: Positive	PathAnnotationObject	Polygon	553.09	266.41	29.1456	26.6251	0.5167	10.5195	4.5969	0.9128	228.8333	116705	15.2661	255	161	94	240.5529	122682	15.9893	255	153	102	234.7118	119703	21.3397	255	145	110	65.6064	35.081	0.6699	13.2566	7.8211	0.8459	212.3613	28.924	255	96	216.4313	34.0714	255	80	204.1041	40.6869	255	58
C1_E1_ROI.tif	19742b63-d824-4fc1-adc0-fc14c45c5bae	Parenchyma: Positive	Parenchyma: Positive	PathAnnotationObject	Polygon	261.08	264.71	11.4048	13.021	0.8453	5.0418	2.9665	0.811	224.9257	45435	23.8957	245	94	151	236.8861	47851	16.4792	252	156	96	222.9951	45045	10.276	246	181	65	37.9584	23.4591	0.8667	8.1199	6.7619	0.5692	165.0634	67.1435	245	0	183.3152	50.2568	252	71	193.8808	32.0995	250	81
C1_E1_ROI.tif	d846ae30-2660-49cb-a3a3-de138867169a	Vessels: Positive	Vessels: Positive	PathAnnotationObject	Polygon	274.43	300.64	3521.376	272.9058	0.5942	75.4954	62.7176	0.579	229.5724	14036976	5.1574	248	50	198	238.8011	14601252	5.2869	254	83	171	219.0017	13390640	5.5423	253	113	140	3934.0225	235.7648	0.8894	78.9224	66.4504	0.5442	226.4408	14.005	248	5	235.5421	13.3019	254	49	216.9414	10.5365	253	53
C1_E1_ROI.tif	0fd71eca-bb4b-46f0-993a-34b4e5af262c	Parenchyma: Positive	Parenchyma: Positive	PathAnnotationObject	Polygon	490.4	277.45	78.5664	74.0741	0.1799	32.2687	5.1391	0.9931	166.8045	227855	40.1706	223	4	219	210.7511	287886	21.0558	252	88	164	220.011	300535	15.2061	255	151	104	200.7936	84.2915	0.3551	36.5757	8.8745	0.9808	137.7469	51.0449	223	0	183.3164	36.6735	252	61	203.5102	28.5958	255	77
C1_E1_ROI.tif	d65f5acd-df7c-419a-b1b1-fcd14ef7ef49	Fibers: Positive	Fibers: Positive	PathAnnotationObject	Polygon	164.68	267.62	48.4416	26.7453	0.851	9.6583	6.6549	0.7195	231.2942	194981	5.7505	248	212	36	241.3499	203458	5.7952	251	218	33	229.3998	193384	11.0979	251	196	55	94.176	36.6394	0.8816	13.7053	9.596	0.6462	220.4844	20.185	249	134	225.5296	24.179	251	128	208.7303	31.1154	251	97
C1_E1_ROI.tif	824b20ea-bab1-4a3a-be87-5ae0bba0e8c3	Parenchyma: Positive	Parenchyma: Positive	PathAnnotationObject	Polygon	441.77	267.75	39.2832	27.5028	0.6526	10.7525	5.2451	0.9125	232.3988	159658	5.2192	249	208	41	239.0728	164243	5.3357	252	222	30	224.1907	154019	7.096	250	203	47	82.5984	36.0342	0.7994	14.1535	7.7719	0.8534	212.6518	31.065	249	78	225.8503	23.9979	254	125	219.4443	18.7926	254	122
C1_E1_ROI.tif	bb025b2c-11ac-4c62-8fb5-976173eccd23	Fibers: Positive	Fibers: Positive	PathAnnotationObject	Polygon	420.8	271.97	94.4064	41.2772	0.6963	15.3234	9.4202	0.8064	234.7659	385016	7.6066	255	208	47	242.9085	398370	6.4878	255	214	41	225.4579	369751	10.3649	255	193	62	155.9808	49.907	0.787	18.3482	12.5098	0.7467	216.5724	39.2165	255	2	226.6543	34.3824	255	49	213.0759	31.2766	255	48
C1_E1_ROI.tif	dc3458bf-0a09-45b4-8c50-fc1b8a122f07	Fibers: Positive	Fibers: Positive	PathAnnotationObject	Polygon	540.89	269.32	88.1856	38.997	0.7287	14.4433	7.9042	0.8689	230.2547	352520	5.9801	252	210	42	241.789	370179	6.009	255	213	42	227.9909	349054	9.7001	254	199	55	153.504	48.2879	0.8273	18.2837	10.939	0.7973	217.3921	24.8655	254	85	225.8519	27.8687	255	87	211.7965	30.8982	255	84
C1_E1_ROI.tif	48ed8820-8f8f-451c-91ec-7c3a0507ee06	Fibers: Positive	Fibers: Positive	PathAnnotationObject	Polygon	179.75	268.83	54.8928	28.5204	0.848	10.8621	7.5655	0.67	230.7659	220843	5.235	248	210	38	242.6259	232193	4.8787	251	217	34	233.5078	223467	8.307	251	203	48	101.7792	38.2108	0.876	13.816	10.5218	0.5753	218.0051	21.3718	250	124	224.0632	27.6485	251	113	208.2462	36.6194	251	87
C1_E1_ROI.tif	5cc2d481-388c-4943-aa42-2c0a09f897f3	Fibers: Positive	Fibers: Positive	PathAnnotationObject	Polygon	478.56	269.18	74.5344	40.2388	0.5785	15.0527	7.1227	0.9165	230.5741	298824	9.337	255	176	79	241.3117	312740	9.0232	255	190	65	228.1921	295737	12.6104	254	156	98	143.5392	48.6869	0.761	18.8562	10.4623	0.8659	207.3144	47.3678	255	0	219.9347	34.4713	255	51	209.014	32.3314	255	94
C1_E1_ROI.tif	411fa2d3-9de2-4e3d-98da-2f7f891fd432	Fibers: Positive	Fibers: Positive	PathAnnotationObject	Polygon	461.21	268.27	36.6336	29.9257	0.514	12.0823	4.4305	0.956	229.3323	147002	5.6803	247	210	37	240.9423	154444	6.886	255	213	42	228.5944	146529	14.185	255	166	89	83.0016	38.7721	0.6938	15.1977	7.5251	0.9018	217.2715	20.3664	253	89	224.5886	24.1229	255	118	209.0256	29.6655	255	101
C1_E1_ROI.tif	6bc0f19b-6218-41ce-9160-ecc2f913bc56	Misdetection: Positive	Misdetection: Positive	PathAnnotationObject	Polygon	189.37	276.69	85.4208	53.2045	0.3792	22.3272	6.0659	0.9805	230.3291	342269	7.4923	249	184	65	240.6467	357601	7.2662	251	184	67	224.7449	333971	9.7102	251	148	103	173.088	62.6081	0.5549	26.0732	9.3309	0.9519	208.3727	30.3628	249	68	215.7076	35.3841	251	51	201.7826	34.7922	251	34
C1_E1_ROI.tif	bfe5a1a3-4fcf-4d3b-81fb-6d91570075ca	Fibers: Positive	Fibers: Positive	PathAnnotationObject	Polygon	198.59	270.68	32.0832	23.5164	0.729	9.3161	4.9828	0.8459	233.3148	130423	5.4623	248	209	39	243.966	136377	5.6547	251	220	31	234.7549	131228	10.2914	250	181	69	70.9632	33.3295	0.8028	12.9506	7.5647	0.7838	214.1018	35.0094	249	34	221.878	32.2838	251	90	209.9669	32.4408	250	83
C1_E1_ROI.tif	87195937-1b06-4ed5-a58f-b7b32ee862c6	Parenchyma: Positive	Parenchyma: Positive	PathAnnotationObject	Polygon	206.71	272.87	33.984	26.3248	0.6162	11.3877	3.9406	0.945	225.4772	133708	25.8125	247	96	151	238.4739	141415	13.7789	251	158	93	223.2664	132397	8.0436	247	191	56	79.488	35.9912	0.7711	14.7155	7.5283	0.8563	163.1329	62.8166	247	45	192.8078	52.3553	251	21	203.9913	30.4848	247	68
C1_E1_ROI.tif	6938b1ab-fe6d-45d1-9617-46fe1b441160	Fibers: Positive	Fibers: Positive	PathAnnotationObject	Polygon	565.14	269.52	30.24	22.6378	0.7415	9.4834	4.359	0.8826	230.1594	121294	7.7153	255	195	60	242.9791	128050	7.5552	255	203	52	233.1632	122877	10.5407	255	190	65	69.2928	33.5555	0.7733	13.2799	7.3817	0.811	217.1168	22.0361	255	118	224.0787	26.4341	255	119	210.1259	32.0267	255	91
C1_E1_ROI.tif	ac0c0e29-4006-45ff-b945-5aaa455a167a	Fibers: Positive	Fibers: Positive	PathAnnotationObject	Polygon	522.59	271.67	100.224	46.1657	0.5909	18.8807	7.2811	0.9367	229.8238	399204	7.9609	255	187	68	240.2706	417350	8.3406	255	187	68	226.3161	393111	10.3519	255	170	85	183.5136	56.2375	0.7292	22.547	10.3814	0.8945	211.852	32.0828	255	60	220.5812	33.1522	255	63	207.8436	33.0493	255	51
C1_E1_ROI.tif	58a166f4-cf19-4c23-8a99-7799a20cc602	Misdetection: Positive	Misdetection: Positive	PathAnnotationObject	Polygon	177.66	277.55	89.3952	52.9847	0.4001	19.619	9.6572	0.907	229.0013	356097	7.4632	245	171	74	240.2231	373547	7.9803	251	177	74	228.9408	356003	12.2778	252	164	88	175.5072	59.9406	0.6138	22.9163	12.9087	0.866	213.8225	23.1624	250	118	220.7552	27.7068	251	114	206.5548	32.4122	252	83
C1_E1_ROI.tif	fc21b5ff-8caa-4917-8565-3d38a0b0050f	Fibers: Positive	Fibers: Positive	PathAnnotationObject	Polygon	329.08	275.47	44.2368	34.0153	0.4804	15.1559	3.7688	0.9765	232.5635	179539	11.5763	249	126	123	243.9819	188354	5.4361	253	200	53	228.3808	176310	8.3129	255	210	45	93.024	42.4684	0.6481	18.3713	6.6337	0.9383	212.4021	31.4126	249	74	221.7875	32.5648	253	67	209.8246	30.512	255	29
C1_E1_ROI.tif	16f11995-e3ad-42bf-b4b1-09144d5d9b60	Parenchyma: Positive	Parenchyma: Positive	PathAnnotationObject	Polygon	308.65	273.92	52.704	34.6832	0.5506	11.9687	7.9188	0.8029	230.6707	211525	9.3357	249	179	70	238.3152	218535	8.8123	253	181	72	220.3642	202074	8.7363	246	159	87	112.3776	42.365	0.7868	14.1552	11.8512	0.6249	193.8049	53.8349	249	0	207.2299	41.4346	253	27	204.6129	27.1571	251	100
C1_E1_ROI.tif	b9726362-01c0-4c57-8e19-e1c4847a05d1	Fibers: Positive	Fibers: Positive	PathAnnotationObject	Polygon	409.88	277.78	137.088	47.459	0.7648	17.5522	11.52	0.7433	233.1203	554360	8.1954	254	187	67	241.9584	575377	6.6241	255	218	37	224.3701	533552	10.0568	255	196	59	205.1712	55.6283	0.8332	20.9527	14.3947	0.7123	218.3358	33.8914	254	21	228.8674	29.2384	255	41	214.8952	25.797	255	60
C1_E1_ROI.tif	4c5a9311-3e88-4145-9149-81fdca4653c9	Misdetection: Positive	Misdetection: Positive	PathAnnotationObject	Polygon	322.84	279.57	61.344	49.9168	0.3094	18.4653	6.4324	0.9607	230.1275	245546	25.169	249	72	177	241.3974	257571	14.4482	253	135	118	226.2249	241382	14.5382	254	122	132	125.3376	50.9062	0.6078	20.9143	8.9816	0.9296	194.3952	67.8513	249	0	215.2824	45.001	253	36	210.9541	31.539	255	40
C1_E1_ROI.tif	6e2bee65-a64d-4ad8-b181-3d99e48d0bd2	Fibers: Positive	Fibers: Positive	PathAnnotationObject	Polygon	429.4	278.24	91.872	40.2287	0.7134	16.1288	8.6674	0.8584	233.489	372415	6.8741	254	214	40	242.2477	386385	6.3505	255	220	35	225.8495	360230	9.1543	255	199	56	152.2944	48.3461	0.8188	18.3726	11.5346	0.789	220.0249	26.0496	254	82	228.305	27.1932	255	69	215.0646	25.5019	255	58
C1_E1_ROI.tif	5ed761e3-ab9b-4869-9236-552ed4fc6417	Fibers: Positive	Fibers: Positive	PathAnnotationObject	Polygon	439.95	275.05	48.384	32.5869	0.5726	13.5417	5.4873	0.9311	233.0083	196193	7.5751	253	210	43	244.7316	206064	6.4986	255	224	31	232.329	195621	11.7644	255	208	47	98.208	40.5534	0.7504	16.5768	8.3491	0.8616	214.2596	31.7822	255	68	222.3152	34.4812	255	82	208.9281	36.9574	255	61
C1_E1_ROI.tif	844043ef-4b16-43bc-a722-d165b026f813	Fibers: Positive	Fibers: Positive	PathAnnotationObject	Polygon	218.71	276.41	124.2432	43.9792	0.8072	15.5817	12.4254	0.5087	230.5788	497128	6.1903	248	177	71	241.3868	520430	5.2925	251	214	37	225.7189	486650	9.8068	250	190	60	198.144	54.6104	0.8349	19.1812	15.4207	0.4734	220.5524	20.4807	248	95	226.9794	26.4621	251	71	208.2968	32.7112	250	43
C1_E1_ROI.tif	6e268914-2428-4109-8847-b9a556b04b75	Fibers: Positive	Fibers: Positive	PathAnnotationObject	Polygon	464.67	274.43	50.0544	30.5428	0.6743	11.8922	5.5595	0.9095	232.084	201681	6.6737	255	209	46	242.7722	210969	6.5822	255	218	37	231.6168	201275	9.2095	255	205	50	94.9248	39.316	0.7717	15.1148	8.2129	0.8476	217.8971	28.5595	255	67	224.5399	32.3227	255	65	208.4068	36.8386	255	48
C1_E1_ROI.tif	bec6deec-671f-414a-b7ca-49eb3007b660	Misdetection: Positive	Misdetection: Positive	PathAnnotationObject	Polygon	243.89	279	100.9728	73.8051	0.2329	18.8353	10.6606	0.8108	232.8387	408399	10.126	248	189	59	239.7058	420444	8.9632	252	195	57	222.8666	390908	10.0866	249	179	70	222.2208	60.7878	0.7557	21.836	14.5418	0.761	206.4	38.7119	248	0	216.2083	31.8104	252	97	206.1826	27.9013	249	93
C1_E1_ROI.tif	18f2aa5e-b3a5-4125-b287-ac88bc56bc98	Misdetection: Positive	Misdetection: Positive	PathAnnotationObject	Polygon	555.29	275.4	35.6544	31.8257	0.4424	10.8103	6.5663	0.8413	230.5783	144342	11.9418	255	182	73	241.5863	151233	11.7558	255	190	65	235.4217	147374	16.3046	255	167	88	86.9184	40.3224	0.6718	14.353	9.8496	0.7573	210.7251	31.0078	255	74	215.312	35.5178	255	76	203.4613	40.5529	255	51
C1_E1_ROI.tif	6f4dd288-fe4c-41d8-aca9-c854457e2de2	Parenchyma: Positive	Parenchyma: Positive	PathAnnotationObject	Polygon	400.61	275.95	18.8352	20.6084	0.5573	8.4971	3.3854	0.9426	225.9722	73215	15.1809	252	146	106	227.571	73733	15.3368	254	176	78	211.7685	68613	13.3535	237	175	62	52.8768	29.761	0.7502	11.8923	5.5985	0.8779	169.5809	61.9457	252	18	188.1553	44.4424	254	59	198.4506	26.5045	254	101
C1_E1_ROI.tif	90f95883-6a85-41cf-9f2a-98805cb08b7d	Parenchyma: Positive	Parenchyma: Positive	PathAnnotationObject	Polygon	452	277.12	65.0304	30.5772	0.874	10.0314	8.0805	0.5908	231.4535	261311	6.7417	250	210	40	239.0487	269886	6.4647	254	218	36	223.6413	252491	8.6341	254	202	52	112.032	40.61	0.8537	13.6818	11.1945	0.456	212.386	36.0574	252	68	222.8747	33.8557	254	71	213.365	28.1534	254	68
C1_E1_ROI.tif	37d75eee-ae0d-42a3-b755-7693cba616e3	Misdetection: Positive	Misdetection: Positive	PathAnnotationObject	Polygon	477.7	281.19	105.9264	69.5203	0.2754	18.1049	12.9342	0.6272	229.7028	423572	9.8831	255	167	88	240.2202	442966	11.6434	254	161	93	229.7934	423739	16.0703	255	133	122	222.4512	60.0472	0.7753	21.8038	16.5741	0.5793	206.7972	48.7038	255	0	218.2618	36.413	254	31	208.2013	35.4834	255	29
C1_E1_ROI.tif	b159c4fd-8fc6-4346-9140-af91f21fff7b	Parenchyma: Positive	Parenchyma: Positive	PathAnnotationObject	Polygon	316.18	279.1	30.8736	25.2118	0.6104	10.1354	4.0989	0.9335	183.6808	99555	22.8355	244	131	113	209.8081	113716	15.8279	252	150	102	214.8469	116447	11.2227	251	174	77	74.1888	35.0558	0.7586	13.487	6.7678	0.8782	143.1579	53.7068	244	0	181.8909	40.5048	252	39	203.565	23.8	253	104
C1_E1_ROI.tif	935c423f-3abc-43d7-b5ae-4a79b24c1062	Fibers: Positive	Fibers: Positive	PathAnnotationObject	Polygon	548.39	276.94	15.8976	14.6114	0.9358	5.3453	3.8466	0.6865	234.5143	65664	9.5655	255	203	52	242.5643	67918	8.1669	255	208	47	235.975	66073	11.7965	255	186	69	42.4512	24.2406	0.9078	8.9025	6.4301	0.563	216.6775	24.3384	255	100	218.7045	29.1342	255	81	201.5236	35.9367	255	56
C1_E1_ROI.tif	9ec1b515-049a-4d3e-91f7-eb4a39ffee80	Fibers: Positive	Fibers: Positive	PathAnnotationObject	Polygon	563.22	277.26	29.952	20.1227	0.9295	7.0795	5.6301	0.5865	229.19	119408	7.6395	255	206	49	243.7486	126993	6.413	255	214	41	233.4664	121636	9.7637	255	204	51	68.256	30.8433	0.9016	10.5812	8.7485	0.5094	213.4377	23.4932	255	133	219.7205	28.8333	255	120	204.484	33.5633	255	109
C1_E1_ROI.tif	9f0d5228-4cad-4825-aad8-cfe0901d0853	Fibers: Positive	Fibers: Positive	PathAnnotationObject	Polygon	166.5	280.39	87.264	35.6708	0.8618	12.371	9.2538	0.671	231.0969	350574	5.6632	247	191	56	241.5063	366365	5.0808	251	209	42	229.6104	348319	9.0678	252	201	51	152.064	47.0258	0.8641	16.181	12.7802	0.5817	222.3526	18.652	252	127	228.213	23.3301	251	100	212.2641	29.2234	252	89
C1_E1_ROI.tif	595b2ff0-dc0f-40ae-99d8-7fd738bbc577	Parenchyma: Positive	Parenchyma: Positive	PathAnnotationObject	Polygon	231.82	281.37	91.6992	36.8917	0.8467	13.8453	8.2092	0.7913	232.2076	369210	8.1648	248	163	85	240.0667	381706	5.3685	251	219	32	221.1623	351648	8.1991	249	198	51	151.0272	47.0252	0.8582	17.2961	11.6421	0.7139	202.4644	49.7335	248	1	221.3802	33.4135	251	77	213.8739	22.1034	250	97
C1_E1_ROI.tif	7496d1aa-98a5-40fd-b72c-b9b8645dfc78	Fibers: Positive	Fibers: Positive	PathAnnotationObject	Polygon	538.95	280.53	85.4784	35.9218	0.8324	13.1565	8.8628	0.7353	229.7838	341229	6.3377	251	183	68	241.3003	358331	6.0304	255	219	36	228.9367	339971	9.7574	255	198	57	155.6928	47.0303	0.8845	16.4415	12.5062	0.6291	218.3357	21.2473	255	104	224.6156	26.4286	255	95	208.3925	31.7006	255	89
C1_E1_ROI.tif	3c3830e6-555b-45b8-b1a8-98854f111209	Fibers: Positive	Fibers: Positive	PathAnnotationObject	Polygon	198.06	280.4	68.6016	31.2246	0.8842	10.9338	8.4	0.59	231.1931	276507	6.4654	246	179	67	243.1547	290813	4.3652	251	225	26	232.0635	277548	8.4655	250	213	37	120.7296	42.1733	0.853	14.7446	11.1004	0.5908	226.2315	14.6776	250	130	232.838	19.0755	251	140	216.181	26.9979	250	88
C1_E1_ROI.tif	b53837c2-20c6-4800-aafd-db17be6195e3	Parenchyma: Positive	Parenchyma: Positive	PathAnnotationObject	Polygon	513.5	279.99	26.6112	20.6286	0.7858	7.5314	5.2909	0.7056	215.6261	99188	12.7308	253	176	77	233.2543	107297	10.3163	255	178	77	228.4348	105080	11.5921	255	169	86	61.4592	30.8123	0.8135	11.3649	8.3157	0.6952	193.3894	37.3094	254	43	212.4267	31.636	255	99	210.0215	29.1982	255	101
C1_E1_ROI.tif	4e2c7abc-c288-47ed-819e-f4da781528ac	Fibers: Positive	Fibers: Positive	PathAnnotationObject	Polygon	524.7	280.93	52.5312	36.4754	0.4962	14.6928	5.6645	0.9322	231.0479	212102	8.9372	255	179	76	243.0359	223107	8.4337	255	180	75	234.1024	214906	10.887	255	179	76	122.976	45.8672	0.7346	18.2161	9.5737	0.8401	214.7168	24.6147	255	83	220.2102	28.647	255	65	204.2065	35.0961	255	74
C1_E1_ROI.tif	b4c7cd58-2c74-4906-947e-715f9cca7543	Misdetection: Positive	Misdetection: Positive	PathAnnotationObject	Polygon	308.21	285.66	59.1552	57.7849	0.2226	17.5006	7.0356	0.9115	225.4863	230898	31.1042	249	1	248	238.8154	244547	14.8489	253	113	140	224.1533	229533	9.6589	250	160	90	132.8256	51.5441	0.6283	21.1905	9.7207	0.8829	174.6115	68.5963	249	0	200.3807	49.8919	253	51	205.0892	30.7964	252	86
C1_E1_ROI.tif	acff54cb-0e2e-4385-9ac0-64dae2fb7996	Misdetection: Positive	Misdetection: Positive	PathAnnotationObject	Polygon	211.55	290.28	71.0208	55.8696	0.2859	24.3369	5.0801	0.9882	231.2852	285406	15.3887	248	130	118	240.7488	297084	7.4691	250	201	49	225.1994	277896	12.433	248	161	87	150.4512	63.8664	0.4635	27.1966	8.9111	0.9696	203.5833	45.6598	248	19	215.7336	39.313	250	42	203.7897	35.0538	248	74
C1_E1_ROI.tif	d2233abe-0a38-40de-a60c-5676ad4274dc	Fibers: Positive	Fibers: Positive	PathAnnotationObject	Polygon	495.01	280.37	5.4144	8.5673	0.927	3.0479	2.3427	0.5707	225.299	21854	14.4194	254	180	74	239.1134	23194	12.5066	254	198	56	237.5258	23040	15.3073	255	185	70	21.5424	17.3382	0.9005	6.2266	4.9456	0.5767	195.4589	42.7761	254	76	206.3289	37.5311	254	73	200.809	38.874	255	59
C1_E1_ROI.tif	9a53f7cf-c3de-4258-9815-e50d43fda383	Fibers: Positive	Fibers: Positive	PathAnnotationObject	Polygon	463.92	283.81	79.9488	35.4918	0.7976	12.1298	8.847	0.7242	231.7793	322405	7.053	254	208	46	241.9928	336612	6.6052	254	215	39	230.0963	320064	9.8666	255	204	51	139.4496	45.7405	0.8376	15.756	11.8073	0.6535	217.3179	27.7704	254	52	223.4293	32.6761	254	57	210.6862	34.9448	255	41
C1_E1_ROI.tif	ba614782-fa43-44b3-a318-4f71e8f24f22	Parenchyma: Positive	Parenchyma: Positive	PathAnnotationObject	Polygon	157.55	286.08	54.0288	34.4997	0.5704	12.5341	5.76	0.9127	223.2109	209595	16.0205	250	163	87	226.6251	212801	12.5902	246	171	75	210.6603	197810	8.6235	229	164	65	116.928	43.4285	0.7791	16.5825	9.2343	0.853	184.0673	56.306	250	27	202.029	37.939	248	66	202.8557	21.4208	251	104
C1_E1_ROI.tif	568cd65e-2635-4d80-b453-b97304c9d83f	Fibers: Positive	Fibers: Positive	PathAnnotationObject	Polygon	438.4	287.05	115.1424	41.7924	0.8284	14.4393	10.2468	0.6227	231.9056	464275	6.9511	254	213	41	241.7867	484057	6.2064	255	221	34	225.7897	452031	10.5617	255	200	55	177.984	51.5876	0.8404	17.512	13.3118	0.5776	221.8167	24.205	254	53	228.8956	27.0444	255	40	211.7142	30.4316	255	26
C1_E1_ROI.tif	0ad9fb91-d683-49a8-a429-78c57cceb151	Fibers: Positive	Fibers: Positive	PathAnnotationObject	Polygon	550.4	285.37	48.4992	26.7699	0.8505	9.8514	6.0924	0.8043	230.8331	195054	8.8886	255	195	60	242.7385	205114	7.7077	255	207	48	233.7491	197518	9.7137	255	187	68	94.0032	36.6384	0.88	12.9018	9.3856	0.6809	217.5781	28.1109	255	55	223.2772	32.6044	255	68	210.7497	36.7215	255	45
C1_E1_ROI.tif	3426f5f7-0162-4fe9-a7fb-989c127dddc1	Parenchyma: Positive	Parenchyma: Positive	PathAnnotationObject	Polygon	205.07	286.89	28.7424	25.0966	0.5735	10.4586	4.1105	0.9354	213.8247	107340	33.2582	244	75	169	235.4064	118174	10.6955	251	194	57	223.3884	112141	12.8789	249	193	56	66.528	33.9245	0.7264	13.6517	6.9334	0.8875	184.0172	46.6498	244	70	200.925	43.3178	251	59	200.6465	35.0749	249	89
C1_E1_ROI.tif	d05a6d10-fa79-4373-88c1-617adf983ea4	Fibers: Positive	Fibers: Positive	PathAnnotationObject	Polygon	418.8	290.43	136.6272	44.4972	0.8671	16.3439	11.5164	0.7095	232.213	550577	6.6792	253	212	41	241.8237	573364	6.0568	254	220	34	225.8018	535376	10.0099	255	203	52	202.0032	53.7311	0.8793	19.661	14.119	0.6891	221.9177	25.9192	253	58	228.8137	30.2906	254	44	213.4907	31.544	255	21
C1_E1_ROI.tif	b207b1f5-f9b2-4e50-aad7-54fc96bc040e	Parenchyma: Positive	Parenchyma: Positive	PathAnnotationObject	Polygon	220.89	289.86	93.2544	40.8658	0.7017	15.3863	9.0911	0.8093	229.5804	371002	8.9863	248	169	79	237.5941	383952	8.6014	251	161	90	217.4338	351373	8.1633	244	145	99	157.4208	48.9389	0.826	18.8493	12.2081	0.7664	209.1306	40.014	248	0	223.9181	29.7736	251	71	211.4865	22.2057	247	71
C1_E1_ROI.tif	bb0fc7fa-8261-4d97-837e-f57f7830bdc9	Parenchyma: Positive	Parenchyma: Positive	PathAnnotationObject	Polygon	394.02	296.82	129.312	74.0605	0.2963	30.1498	6.4629	0.9843	231.0321	518205	15.9583	253	110	143	237.165	531961	11.1778	254	162	92	219.5622	492478	11.2205	254	164	90	262.8288	79.1734	0.5269	33.9241	9.9649	0.9643	176.2438	71.4833	253	0	193.3508	58.1782	254	10	198.2738	36.691	254	51
C1_E1_ROI.tif	468b203e-af60-4511-a4e3-e2241b488399	Parenchyma: Positive	Parenchyma: Positive	PathAnnotationObject	Polygon	451.71	287.5	58.3488	29.7948	0.826	10.5821	7.2815	0.7218	233.426	236694	5.7728	252	210	42	241.8116	245197	5.512	254	222	32	224.3126	227453	8.5841	254	204	50	104.4288	39.4	0.8454	14.1927	10.78	0.6036	206.4241	41.3139	252	63	217.2657	39.4444	254	61	207.2283	33.9198	254	57
C1_E1_ROI.tif	ac96a89c-5252-437d-a277-a43ada6663ef	Fibers: Positive	Fibers: Positive	PathAnnotationObject	Polygon	559.59	287.87	49.8816	29.7475	0.7084	11.0005	6.2509	0.8487	227.5536	199337	7.6432	255	165	90	241.1461	211244	7.7447	255	174	81	228.9132	200528	10.3337	255	176	79	108.4608	40.4732	0.832	14.8287	9.61	0.7621	217.6753	23.0643	255	100	224.6599	27.2126	255	86	208.9597	30.3734	255	73
C1_E1_ROI.tif	5f4e87fc-5549-44c6-948f-f610149c7ece	Fibers: Positive	Fibers: Positive	PathAnnotationObject	Polygon	173.98	286.74	13.6512	13.6645	0.9187	4.9196	3.6585	0.6648	233.8298	54950	7.3447	248	196	52	242.5064	56989	6.8347	250	206	44	237.3702	55782	10.6267	251	195	56	36.6912	22.9461	0.8757	8.3934	6.2225	0.5112	213.884	24.071	248	130	219.4436	27.4446	250	132	206.2665	33.9874	251	109
C1_E1_ROI.tif	c2c937c8-a8b9-45a8-ab26-a91ea6598c78	Misdetection: Positive	Misdetection: Positive	PathAnnotationObject	Polygon	511.15	285.97	5.184	11.3196	0.5084	4.5958	1.814	0.951	214	19902	22.2212	254	142	112	227.3226	21141	18.8156	254	154	100	222.5269	20695	18.7017	254	146	108	30.7584	20.9833	0.8779	7.2158	5.3425	0.6999	184.7477	44.4988	254	47	204.1196	28.1302	254	123	202.271	27.4986	254	111
C1_E1_ROI.tif	352b4bb2-7eed-4794-864f-e03d0e6cb6d3	Parenchyma: Positive	Parenchyma: Positive	PathAnnotationObject	Polygon	329.68	291.4	51.7824	31.6334	0.6503	12.7853	5.0208	0.9291	232.9051	208683	6.5082	249	210	39	241.9308	216770	5.8877	252	217	35	222.7288	199565	10.7809	252	194	58	98.9568	40.1065	0.7731	15.5679	7.9548	0.8699	209.8387	37.7394	249	45	224.4501	30.3005	252	81	215.4008	22.721	252	96
C1_E1_ROI.tif	8e87c2c0-01c0-474f-895f-a31a0fe0bee2	Parenchyma: Positive	Parenchyma: Positive	PathAnnotationObject	Polygon	390.99	288.04	11.4624	13.4757	0.7932	5.3717	2.7897	0.8389	226.1	45220	13.227	252	193	59	229.555	45911	10.2333	251	194	57	215.57	43114	8.9978	236	189	47	42.7392	24.9833	0.8605	9.6437	5.5437	0.8304	191.4872	41.2538	252	16	193.817	43.1623	252	46	195.5182	27.9331	247	91
C1_E1_ROI.tif	24d4c556-92b0-4406-bf69-bf4b7f20fe7a	Fibers: Positive	Fibers: Positive	PathAnnotationObject	Polygon	521.23	289.74	58.1184	34.0541	0.6298	13.1557	6.0717	0.9119	229.6992	232915	7.3726	252	184	68	240.643	244012	7.8307	254	188	66	226.3925	229562	11.4178	255	180	75	130.8096	45.2856	0.8015	17.275	10.1822	0.8092	216.9437	22.5735	255	94	221.5541	27.7073	255	79	203.1464	32.2002	255	60
C1_E1_ROI.tif	21180c4d-5686-4a72-98a1-18b08371efc4	Fibers: Positive	Fibers: Positive	PathAnnotationObject	Polygon	181.66	290.97	61.8624	29.5724	0.8889	10.4426	7.6387	0.6904	230.8756	248653	4.8694	245	214	31	241.0473	259608	4.4601	250	222	28	227.8551	245400	9.3825	250	170	80	111.5136	39.6676	0.8906	13.8589	11.1177	0.6035	217.18	24.3991	248	95	223.8953	28.2947	250	82	207.526	32.7241	250	44
C1_E1_ROI.tif	d653a880-15da-4b07-a1c2-5a0e65d0a716	Parenchyma: Positive	Parenchyma: Positive	PathAnnotationObject	Polygon	316.87	294.21	38.5344	34.3675	0.41	14.2967	4.1526	0.9745	169.7637	114251	22.4448	213	69	144	203.006	136623	14.0778	227	103	124	214.2422	144185	10.2856	245	139	106	99.7632	43.6621	0.6576	17.7727	7.1637	0.9281	130.0375	47.6195	213	0	180.0098	31.5261	240	60	207.0098	19.6451	249	124
C1_E1_ROI.tif	54faaea5-0e45-4ef3-80d9-c91c2c5ea484	Fibers: Positive	Fibers: Positive	PathAnnotationObject	Polygon	406.02	292.25	61.1136	30.3997	0.831	10.5735	7.5941	0.7157	233.6808	248169	7.138	253	209	44	242.4972	257532	6.0929	254	223	31	226.1525	240174	9.6057	255	204	51	109.3824	39.9608	0.8608	13.8211	10.3191	0.6851	223.6584	22.3523	253	60	230.4262	24.9949	254	47	213.918	27.5697	255	44
C1_E1_ROI.tif	7fa58b00-d5bd-4048-b736-13d2a94962a1	Fibers: Positive	Fibers: Positive	PathAnnotationObject	Polygon	428.6	290.76	18.144	15.8029	0.913	5.5355	4.4975	0.5623	234.0886	73972	7.4103	252	210	42	245.2025	77484	5.9027	254	223	31	233.8354	73892	10.9428	255	205	50	40.2624	23.8902	0.8865	8.3239	6.3914	0.5958	211.5875	39.6082	253	66	217.946	41.8874	254	52	203.4253	42.7086	255	44
C1_E1_ROI.tif	78b66199-9386-4b0e-a728-1060b7befc0c	Parenchyma: Positive	Parenchyma: Positive	PathAnnotationObject	Polygon	197.44	293.76	82.8864	35.4797	0.8274	12.847	9.1531	0.6529	230.0381	332175	7.5911	245	165	80	238.5125	344412	5.81	249	207	42	219.2223	316557	7.3634	244	189	55	137.5488	45.0641	0.8511	16.3127	11.9129	0.6219	203.4555	43.0864	245	48	218.6345	35.0276	249	63	208.9373	24.2211	246	102
C1_E1_ROI.tif	5048b604-eea0-4e39-a0d1-7b95fb39ada7	Misdetection: Positive	Misdetection: Positive	PathAnnotationObject	Polygon	237.59	301.53	91.872	63.4388	0.2869	27.8776	6.1245	0.9876	230.8948	368739	13.1903	248	159	89	239.4565	382412	9.1045	251	192	59	222.9198	356003	7.8846	248	196	52	193.824	70.1318	0.4952	30.406	9.4264	0.968	192.2185	52.4669	248	0	210.1876	38.6125	251	46	208.038	24.7449	248	104
C1_E1_ROI.tif	e1870a05-e3f5-4d53-b0a6-8a2350290a9a	Fibers: Positive	Fibers: Positive	PathAnnotationObject	Polygon	537.35	293.31	107.0208	41.819	0.769	14.6204	10.5787	0.6161	230.4263	428593	6.916	255	199	56	242.3043	450686	6.4822	255	209	46	226.8339	421911	10.4149	255	198	57	185.5872	52.0479	0.8609	18.0671	13.9965	0.5322	221.6867	23.1238	255	73	228.7115	26.1021	255	64	211.0338	29.3315	255	52
C1_E1_ROI.tif	574db86a-7658-4d4a-bed6-495402071bcf	Parenchyma: Positive	Parenchyma: Positive	PathAnnotationObject	Polygon	489	290.19	6.2208	9.2314	0.9173	3.1185	2.64	0.3899	139.3694	15470	26.0806	176	62	114	207.3874	23020	11.1177	227	176	51	219.5495	24370	9.1609	246	195	51	22.752	18.1175	0.871	6.9768	4.8	0.6855	101.6247	50.0332	248	0	176.0252	33.2055	253	72	206.0781	24.9319	249	80
C1_E1_ROI.tif	c5dd384e-d005-4212-9319-81ec4b842e5f	Parenchyma: Positive	Parenchyma: Positive	PathAnnotationObject	Polygon	168.27	294.42	99.5328	37.9123	0.8702	13.7826	9.6	0.6676	231.0989	399570	4.7231	244	186	58	240.3985	415649	3.2907	249	229	20	221.5032	382979	6.2766	247	210	37	161.4528	48.2383	0.8719	16.9005	12.8161	0.625	200.9979	47.2904	244	44	222.2583	31.9892	250	102	215.2818	19.9281	251	119
C1_E1_ROI.tif	0f90e5ae-47c8-45f9-98be-1f0eaeefdead	Parenchyma: Positive	Parenchyma: Positive	PathAnnotationObject	Polygon	475.55	294.42	69.696	37.159	0.6343	13.0671	9.0766	0.7649	228.5987	276833	11.5746	253	159	94	239.3765	289885	8.34	254	180	74	225.4566	273028	11.1194	254	181	73	135.8784	47.1424	0.7683	16.3853	12.3744	0.6656	187.8666	57.2918	253	8	211.9881	39.2095	254	70	213.0517	27.3181	255	72
C1_E1_ROI.tif	a447137a-edb6-46f3-9aa0-b0f1581d1061	Parenchyma: Positive	Parenchyma: Positive	PathAnnotationObject	Polygon	323.24	296.11	36.5184	27.427	0.6101	11.752	3.9127	0.95	228.033	145257	13.9167	248	174	74	238.2967	151795	9.6165	252	197	55	221.5589	141133	7.7528	251	184	67	80.6976	36.56	0.7587	13.9913	7.4052	0.8748	178.7596	63.1347	249	0	206.7333	40.2309	252	42	206.1785	27.7765	251	19
C1_E1_ROI.tif	6c60d0f6-8ade-453c-91bc-8779aaaf8ef1	Fibers: Positive	Fibers: Positive	PathAnnotationObject	Polygon	461.92	294.46	70.3872	32.5566	0.8345	10.8466	8.1586	0.6449	232.5012	284814	8.0532	254	166	88	243.32	298067	7.7009	254	153	101	228.4661	279871	12.4394	255	136	119	126.0864	42.6743	0.8701	14.4168	11.1476	0.5576	219.4526	29.2761	254	55	224.8558	32.9104	254	60	208.3604	35.5518	255	24
C1_E1_ROI.tif	8744c0d8-b103-4556-8dae-5531897b00d6	Parenchyma: Positive	Parenchyma: Positive	PathAnnotationObject	Polygon	228.83	297.33	66.24	36.2241	0.6344	13.9451	7.1583	0.895	235.9809	271142	6.7041	248	199	49	242.8755	279064	5.2476	251	222	29	226.0226	259700	9.3101	249	202	47	122.2848	45.1622	0.7534	17.1516	10.7365	0.8196	207.285	49.7517	248	4	221.5333	36.8643	251	79	212.7113	29.0576	249	83
C1_E1_ROI.tif	20723e9f-d35d-4ebe-9091-db2d54172a02	Fibers: Positive	Fibers: Positive	PathAnnotationObject	Polygon	445.33	293.87	27.936	19.6494	0.9092	6.6492	5.3923	0.6186	230.2613	111907	7.4502	253	214	39	242.4609	117836	5.8905	253	222	31	230.0864	111822	8.8211	254	199	55	60.8832	28.83	0.9205	10.0599	7.5802	0.5981	216.526	29.402	253	101	224.2266	32.9995	253	86	210.3352	33.7079	254	89
C1_E1_ROI.tif	0161e48c-432a-4bde-8018-6d18b7254a72	Fibers: Positive	Fibers: Positive	PathAnnotationObject	Polygon	189.64	296.24	24.768	21.247	0.6895	8.9654	3.4508	0.9275	232.1498	100753	7.2346	243	190	53	243.4378	105652	4.8982	250	208	42	231.2742	100373	6.157	244	193	51	58.4064	30.5025	0.7889	12.2948	6.629	0.8548	209.3517	33.6779	248	75	221.5756	33.9398	250	68	210.2603	34.6743	244	48
C1_E1_ROI.tif	2d169f46-b9b9-47aa-bc34-0b9483d605f5	Fibers: Positive	Fibers: Positive	PathAnnotationObject	Polygon	547.9	296.79	47.3472	29.6628	0.6762	11.713	5.8175	0.9042	231.2163	190291	8.6664	254	195	59	241.7266	198941	8.2552	255	200	55	226.6233	186511	10.3649	255	186	69	95.1552	39.3933	0.7705	15.0499	8.1551	0.8331	214.6059	31.7151	254	58	221.5981	34.9597	255	50	206.8757	34.6261	255	41
C1_E1_ROI.tif	0433f4cf-40ee-4f8e-bc1b-02f9f905b74a	Parenchyma: Positive	Parenchyma: Positive	PathAnnotationObject	Polygon	505.28	295.55	16.6464	18.2448	0.6284	7.177	3.6319	0.9022	216.4021	62973	20.4412	255	126	129	229.866	66891	15.8493	253	172	81	219.8797	63985	17.5677	251	168	83	55.1808	28.7832	0.837	10.5485	7.0145	0.7585	188.2443	39.1334	255	37	206.7349	30.079	253	91	203.2952	27.0796	251	95
C1_E1_ROI.tif	16921bb7-7bd6-4919-a745-c0ed72101390	Fibers: Positive	Fibers: Positive	PathAnnotationObject	Polygon	490.22	297.12	17.2224	19.1553	0.5898	8.3392	3.0362	0.9481	218.1229	65655	30.2771	255	112	143	230.6744	69433	18.7111	253	171	82	222.2425	66895	21.9125	255	148	107	52.2432	28.6894	0.7976	11.7725	6.4772	0.835	167.6421	61.4923	255	35	196.9714	37.4424	253	54	199.989	36.79	255	52
C1_E1_ROI.tif	2b77d107-278c-4af1-b2cb-49dc33526fe8	Fibers: Positive	Fibers: Positive	PathAnnotationObject	Polygon	382.85	297.96	49.9392	31.3609	0.6381	12.3011	6.1405	0.8886	229.1915	198709	13.3652	252	116	136	239.7739	207884	9.8457	254	176	78	225.662	195649	11.2167	254	160	94	110.016	41.7411	0.7935	16.2831	9.5031	0.8351	200.7698	48.3437	252	17	211.2604	43.1986	254	29	204.6404	33.2238	254	74
C1_E1_ROI.tif	fc52a4d8-981c-4f8b-806d-9ebcac86d066	Parenchyma: Positive	Parenchyma: Positive	PathAnnotationObject	Polygon	338.94	298.76	38.0736	26.6676	0.6728	10.0122	5.6278	0.8499	230.3222	151552	8.5378	248	172	76	238.1869	156727	9.2188	251	164	87	222.8587	146641	8.0827	244	169	75	77.6448	34.6702	0.8117	13.0716	8.5274	0.774	206.5181	38.5948	248	38	221.0215	30.5814	251	70	215.2169	21.9331	252	98
C1_E1_ROI.tif	64196858-414d-4c0a-ab40-635329ba1e2d	Misdetection: Positive	Misdetection: Positive	PathAnnotationObject	Polygon	307.88	313.4	131.6736	106.362	0.1463	37.5387	11.9539	0.9746	226.6	518914	17.0413	249	118	131	234.6694	537393	15.0673	252	151	101	221.0445	506192	13.5724	251	130	121	291.6864	102.5109	0.3488	40.4664	14.752	0.9552	184.1023	59.7409	249	0	203.73	40.6833	252	57	203.4179	29.2425	251	64
C1_E1_ROI.tif	dee9821a-89ef-4b35-b4aa-ecebe1a09d2f	Fibers: Positive	Fibers: Positive	PathAnnotationObject	Polygon	432.89	297.03	16.704	15.3613	0.8896	5.558	3.9348	0.7071	236.722	69833	8.0308	253	212	41	244.7051	72188	6.6089	253	224	29	238.9288	70484	10.3739	255	210	45	41.5296	24.4312	0.8743	9.1128	6.6595	0.6752	219.2479	26.1032	253	98	223.6515	28.6084	253	101	210.7562	35.2709	255	96
C1_E1_ROI.tif	ad7bb1d6-0fd4-4550-8dcb-4cf7e6564c40	Parenchyma: Positive	Parenchyma: Positive	PathAnnotationObject	Polygon	347.45	298.08	29.376	23.5106	0.6678	9.747	3.9638	0.9247	228.6089	117505	12.8359	250	169	81	239.1148	122905	7.1656	253	204	49	226.5778	116461	8.9831	252	196	56	64.3392	31.8849	0.7953	12.4716	7.001	0.8422	187.6175	54.7897	250	0	203.9848	48.1762	253	28	207.1448	32.042	252	88
C1_E1_ROI.tif	7e8405b0-97b4-4e1a-9d67-2eeb9f72a418	Fibers: Positive	Fibers: Positive	PathAnnotationObject	Polygon	557.05	299.59	73.152	36.0078	0.709	12.6326	9.0313	0.6607	228.4863	292234	6.5445	253	201	52	240.3972	307468	6.5473	255	209	46	225.9594	289002	8.8849	255	194	61	129.4272	43.6221	0.8547	15.7468	11.845	0.6206	215.7772	29.1218	255	66	225.3401	31.3251	255	62	211.4553	30.3234	255	53
C1_E1_ROI.tif	fcddd575-22c1-4cb6-abef-f8f3cc7b1a4a	Fibers: Positive	Fibers: Positive	PathAnnotationObject	Polygon	520.35	298.58	68.4864	39.8743	0.5413	14.808	7.946	0.8849	231.6099	276079	11.7095	255	161	94	240.87	287117	11.8928	254	161	93	230.6518	274937	14.468	255	145	110	146.2464	49.9894	0.7354	18.831	10.9357	0.8416	211.7867	33.063	255	82	216.4616	36.6418	254	66	204.1858	37.7366	255	59
C1_E1_ROI.tif	5f582ecd-491a-4766-9d11-89a11271de40	Fibers: Positive	Fibers: Positive	PathAnnotationObject	Polygon	451.31	301.27	73.3248	33.5991	0.8162	12.2228	8.5248	0.7146	231.5917	295511	6.0752	252	211	41	242.3597	309251	5.8064	253	224	29	229.5078	292852	9.5265	255	206	49	126.6048	43.0144	0.8599	15.1917	11.5951	0.6287	218.5048	27.9145	252	67	225.8105	32.0845	253	61	211.8887	34.5773	255	39
C1_E1_ROI.tif	aceaef3d-0ddf-4d28-b3d8-56c3a40e70b0	Parenchyma: Positive	Parenchyma: Positive	PathAnnotationObject	Polygon	206.42	301.68	62.784	30.9148	0.8255	12.3128	6.3843	0.8649	231.4615	252756	12.0585	248	162	86	239.5504	261589	7.1281	250	180	70	220.7079	241013	6.5474	244	192	52	114.6816	41.5163	0.8361	16.1336	9.4655	0.8273	181.4231	64.7893	248	23	203.0281	51.0072	250	34	203.6722	30.8093	244	74
C1_E1_ROI.tif	2cda3962-fd4f-43cc-a27d-11fab4dcb48a	Fibers: Positive	Fibers: Positive	PathAnnotationObject	Polygon	426.13	303.19	96.8832	39.4898	0.7807	14.6401	8.9196	0.7553	232.1283	392529	6.0348	250	213	37	241.5038	408383	5.3004	254	222	32	227.738	385105	9.1075	254	203	51	155.9808	48.3381	0.8389	17.8053	12.3597	0.6949	224.1432	21.0004	251	95	231.352	23.6326	254	80	217.3819	25.2484	255	75
C1_E1_ROI.tif	b8439eb0-72dd-41ef-9093-e3d2b6f94e4e	Fibers: Positive	Fibers: Positive	PathAnnotationObject	Polygon	410.9	298.74	14.688	15.3072	0.7877	5.4685	3.9557	0.7288	228.8185	59264	13.7883	250	178	72	240.1506	62199	12.113	254	189	65	229.4749	59434	13.8766	254	178	76	40.32	24.1006	0.8723	8.6482	6.3114	0.6163	212.9744	25.422	252	116	218.256	28.9693	254	105	203.606	33.193	254	95
C1_E1_ROI.tif	cec52dcc-7218-473b-999e-67e71aa502f2	Parenchyma: Positive	Parenchyma: Positive	PathAnnotationObject	Polygon	483.84	306.31	72.8064	42.7864	0.4998	17.7386	6.3067	0.9399	162.0387	205303	22.0485	212	85	127	204.6101	259241	13.5867	229	145	84	214.6914	272014	11.7406	252	169	83	153.9648	53.0519	0.6874	22.1688	9.7175	0.9083	131.299	45.7522	212	0	183.2795	34.9365	233	54	204.1566	26.8434	254	82
C1_E1_ROI.tif	928ccb18-59fe-4dba-bf6e-58d53170db1f	Fibers: Positive	Fibers: Positive	PathAnnotationObject	Polygon	370.46	298.82	14.4576	19.6272	0.4716	8.6925	2.2292	0.9734	229.2157	58450	7.2582	249	211	38	243.0863	61987	6.7992	254	226	28	236.0118	60183	9.9358	254	209	45	40.2048	28.8718	0.6061	12.2665	4.5515	0.942	216.3695	17.7455	249	144	223.2439	23.6032	254	131	208.0827	33.0895	254	82
C1_E1_ROI.tif	e2906d2f-943a-479c-8c5c-51be3549daad	Parenchyma: Positive	Parenchyma: Positive	PathAnnotationObject	Polygon	438.44	303.45	76.8384	35.4404	0.7688	12.7656	8.0499	0.7544	232.8138	311272	5.9884	251	212	39	242.3261	323990	5.4772	253	222	31	223.0142	298170	8.2954	254	200	54	132.3072	44.4797	0.8404	16.4659	10.9996	0.7319	213.0313	34.3542	251	66	225.5815	31.4759	253	65	214.3207	25.8168	255	67
C1_E1_ROI.tif	a04b19b1-0b47-458c-8bc3-520f90882f21	Parenchyma: Positive	Parenchyma: Positive	PathAnnotationObject	Polygon	183.06	301.75	68.6016	35.1886	0.6962	13.7323	7.0129	0.8678	229.8852	272414	5.0407	244	202	42	239.8388	284209	3.7787	248	224	24	221.7046	262720	6.605	242	203	39	123.552	44.2611	0.7925	16.9361	10.4278	0.8079	204.3214	43.9537	244	0	224.6209	28.1039	248	75	216.4	19.7353	248	61
C1_E1_ROI.tif	32b59777-ca5d-4aa2-8021-44bd3d3f20ee	Fibers: Positive	Fibers: Positive	PathAnnotationObject	Polygon	497.29	303.32	82.7712	35.8591	0.8089	12.3116	9.7205	0.5934	230.2858	332763	6.75	254	194	60	240.5792	347637	6.6232	253	206	47	228.3543	329972	10.1989	255	194	61	139.3344	46.4508	0.8115	15.8502	13.5938	0.4504	220.4014	24.0767	254	19	226.946	26.8801	253	26	211.7376	30.5978	255	25
C1_E1_ROI.tif	e6283ca5-9eca-4549-9e53-99c536e53a5c	Fibers: Positive	Fibers: Positive	PathAnnotationObject	Polygon	509.99	300.22	8.7552	10.7026	0.9605	3.7004	3.0354	0.5343	225.487	34725	13.5677	254	192	62	237.9545	36645	13.2617	254	201	53	234.5844	36126	14.9682	255	192	63	31.5072	21.0981	0.8895	7.287	5.4306	0.5735	188.5909	38.8254	254	70	198.84	36.9044	254	85	193.8709	37.0634	255	49
C1_E1_ROI.tif	edd54230-3b17-42e7-b1e6-d4948f8d4dbd	Fibers: Positive	Fibers: Positive	PathAnnotationObject	Polygon	401.57	303.8	65.8944	31.6574	0.8262	10.9007	8.5838	0.553	232.772	267455	6.4387	253	209	44	241.5814	277577	5.9115	253	220	33	226.6179	260384	10.9804	255	200	55	117.504	40.8645	0.8842	14.5296	11.7548	0.5576	223.1782	22.9686	253	103	227.8091	28.2573	254	78	210.5742	33.4333	255	48
C1_E1_ROI.tif	62d3e173-984d-453c-bf1b-dc9ee2219269	Fibers: Positive	Fibers: Positive	PathAnnotationObject	Polygon	219.53	308.15	150.6816	60.0634	0.5249	16.8775	14.2397	0.507	230.4451	604227	6.8894	248	192	56	239.7921	628735	5.703	250	209	41	222.3909	583109	9.1315	248	185	63	241.92	60.4957	0.8307	20.5041	17.0383	0.4923	219.4535	26.1546	248	49	229.0007	23.201	250	68	211.8274	25.4683	248	48
C1_E1_ROI.tif	b8b518f2-aae5-4254-95d3-9ea19abfe05f	Fibers: Positive	Fibers: Positive	PathAnnotationObject	Polygon	331.16	304.46	60.9408	30.4491	0.826	10.5683	8.1596	0.5979	231.1029	244738	6.7622	249	209	40	241.9018	256174	6.6034	252	220	32	229.5968	243143	9.7937	253	196	57	109.152	39.8671	0.863	13.8993	11.1391	0.5328	217.1572	24.1564	249	55	224.4148	28.5968	252	72	210.071	33.2374	253	85
C1_E1_ROI.tif	0477285a-48ad-4754-acd5-f9d1c994b534	Fibers: Positive	Fibers: Positive	PathAnnotationObject	Polygon	356.05	302.7	21.8304	17.0895	0.9393	5.7252	4.8304	0.5308	227.6042	86262	11.4292	248	165	83	241.0686	91365	7.5604	252	210	42	231.5383	87753	7.1455	254	211	43	50.1696	26.0292	0.9305	8.588	7.5847	0.3243	204.2537	40.9981	251	4	215.9863	34.6301	253	96	207.3531	33.3774	254	90
C1_E1_ROI.tif	c9766f9a-6b75-4221-80e1-eab8d86a4c9f	Parenchyma: Positive	Parenchyma: Positive	PathAnnotationObject	Polygon	532.58	306.61	122.5728	49.1975	0.6364	16.3208	11.7518	0.7462	231.9581	492911	7.5784	254	187	67	241.2475	512651	6.8163	254	180	74	224.3666	476779	10.7529	255	173	82	207.4176	56.3317	0.8214	20.3325	15.3863	0.6087	202.8326	49.8496	254	0	214.3493	44.0133	254	52	208.0947	32.7161	255	77
C1_E1_ROI.tif	f41d773b-7f2c-451d-83ca-b67f8f3a332e	Fibers: Positive	Fibers: Positive	PathAnnotationObject	Polygon	473.53	304.38	61.8048	31.5523	0.7801	11.6192	7.0205	0.7611	229.4388	245729	8.3123	253	198	55	240.6368	257722	8.388	253	207	46	227.0896	243213	12.2381	255	170	85	121.0752	42.5465	0.8405	15.4151	10.0853	0.7216	207.4931	46.3926	253	5	218.5472	35.054	253	82	205.2416	33.6392	255	88
C1_E1_ROI.tif	d0277deb-9f21-4c57-a190-61ee95559d5b	Parenchyma: Positive	Parenchyma: Positive	PathAnnotationObject	Polygon	168.99	305.35	83.5776	36.9417	0.7696	13.4594	8.7397	0.8189	229.577	333805	7.3199	250	199	51	234.8975	341541	8.1817	249	196	53	217.1307	315708	7.8835	244	188	56	145.3824	47.0278	0.8261	16.8608	11.28	0.7503	203.7536	44.9342	250	2	214.8168	35.3567	249	77	207.0186	25.3094	244	77
C1_E1_ROI.tif	465bd394-80cd-44fe-b88f-86046a6f53af	Fibers: Positive	Fibers: Positive	PathAnnotationObject	Polygon	460.91	306.43	75.3408	33.4164	0.8479	11.6193	9.208	0.6539	231.3086	302783	7.5011	253	182	71	243.1841	318328	6.3002	253	202	51	231.9328	303600	10.796	255	172	83	137.952	44.1059	0.8911	15.4849	12.6743	0.5265	218.435	25.1417	253	69	222.4825	32.5688	253	48	206.1001	38.8636	255	41
C1_E1_ROI.tif	d27536a9-c234-4c60-b5b9-323cc3f26c48	Fibers: Positive	Fibers: Positive	PathAnnotationObject	Polygon	415.3	307.19	88.3584	36.5341	0.8319	12.7887	9.8699	0.6292	231.5395	354950	7.4225	252	201	51	242.0979	371136	6.5191	253	214	39	230.4788	353324	10.4442	255	185	70	146.2464	46.1597	0.8625	16.1108	12.6229	0.5568	218.5859	26.9408	252	44	224.3171	31.7303	253	61	210.3171	35.9506	255	48
C1_E1_ROI.tif	b43a4dab-c432-4522-99b7-2bd90858be64	Fibers: Positive	Fibers: Positive	PathAnnotationObject	Polygon	367.06	303.16	32.0832	28.3595	0.5013	12.6408	3.12	0.972	230.3375	128989	7.5107	250	193	57	243.05	136108	7.2263	253	199	54	235.7643	132028	9.557	254	192	62	76.1472	38.2539	0.6539	15.6463	6.494	0.9272	214.6074	23.408	250	125	218.9955	29.3779	254	121	202.951	38.0278	254	94
C1_E1_ROI.tif	a733261b-56c9-4797-ad5f-c53a0ee4ac8b	Fibers: Positive	Fibers: Positive	PathAnnotationObject	Polygon	197.85	308.49	104.4864	39.4871	0.8421	15.0857	9.0371	0.7876	231.67	421176	6.16	246	197	49	240.4593	437155	4.893	250	217	33	222.4279	404374	9.2317	247	159	88	168.4224	49.8581	0.8514	18.485	12.2171	0.7187	213.7926	35.5479	248	25	221.1398	36.685	250	55	204.8134	34.6717	247	40
C1_E1_ROI.tif	d4d1d173-4f09-49f0-be1e-66d448d4cf69	Fibers: Positive	Fibers: Positive	PathAnnotationObject	Polygon	506.23	305.26	16.5888	16.3549	0.7793	6.3708	3.2583	0.8619	228.6404	66763	14.1505	254	177	77	235.9418	68895	14.3199	253	173	80	221.911	64798	18.0393	252	151	101	41.7024	24.7003	0.859	9.0475	5.9249	0.7106	204.1557	33.4093	254	82	206.0413	39.8016	253	46	192.6653	38.7206	252	29
C1_E1_ROI.tif	35e05615-cb44-4904-ab61-876224759d9e	Fibers: Positive	Fibers: Positive	PathAnnotationObject	Polygon	347.78	305.62	28.9728	20.856	0.837	7.6478	5.437	0.7075	231.1462	116960	5.004	248	214	34	243.1739	123046	5.6832	253	221	32	234.2115	118511	7.1834	253	211	42	60.5952	30.5637	0.8151	11.0586	8.3501	0.6129	217.7742	23.436	248	101	225.5996	28.0718	253	77	214.3027	31.3786	253	69
C1_E1_ROI.tif	bd423b34-bb88-402e-8cc3-55f9a844ef7a	Parenchyma: Positive	Parenchyma: Positive	PathAnnotationObject	Polygon	543.82	305.79	9.1584	11.132	0.9287	3.6997	3.2218	0.4468	235.3497	38362	11.0037	254	196	58	242.5092	39529	7.9725	254	206	48	235.2025	38338	10.3352	253	197	56	30.2976	20.9281	0.8693	7.208	5.4862	0.4796	186.3118	59.3523	254	1	207.0894	41.1445	254	78	211.5627	29.354	253	100
C1_E1_ROI.tif	8b0a77a5-4c77-4b81-86b0-e32ee6f68c7e	Parenchyma: Positive	Parenchyma: Positive	PathAnnotationObject	Polygon	317.18	307.62	12.8448	17.4023	0.533	7.2032	2.4968	0.9585	142.0529	32246	13.7335	173	105	68	199.6035	45310	8.6869	217	169	48	217.5419	49382	7.4923	237	195	42	52.128	28.6488	0.7981	10.9807	5.6225	0.8606	108.1522	32.377	173	0	170.8368	29.8907	217	74	205.1091	18.896	250	140
C1_E1_ROI.tif	0f45ec72-b08d-4a76-b8c9-96e3051826b2	Fibers: Positive	Fibers: Positive	PathAnnotationObject	Polygon	515.58	309.5	107.0208	40.4367	0.8225	14.5128	11.0142	0.6373	229.7352	427767	6.9621	252	174	78	241.6262	449908	7.2496	254	178	76	229.2304	426827	10.49	255	166	89	177.7536	50.3058	0.8827	18.0838	14.5289	0.5561	218.7621	25.8322	255	98	225.4911	30.2673	254	90	211.6831	31.9851	255	81
C1_E1_ROI.tif	1bbf215f-708d-4eae-a82e-266d66c3bf3d	Fibers: Positive	Fibers: Positive	PathAnnotationObject	Polygon	322.9	310.47	46.368	29.4547	0.6716	12.4972	4.9073	0.9287	232.3189	187249	10.3216	249	179	70	241.9677	195026	6.1838	251	212	39	226.33	182422	9.5985	251	207	44	93.6576	39.4863	0.7549	15.1603	8.4911	0.861	193.4724	58.0722	249	0	213.2291	38.1519	251	48	206.5627	30.3368	251	57
C1_E1_ROI.tif	4728dd37-6618-4975-b930-08bc7e549f0f	Fibers: Positive	Fibers: Positive	PathAnnotationObject	Polygon	378.67	307.47	44.8128	25.5494	0.8627	9.0732	6.4573	0.6812	232.3657	181710	7.8531	252	211	41	241.5588	188899	7.4989	254	202	52	230.5141	180262	9.7649	255	165	90	86.5728	35.4858	0.8639	12.0493	9.2901	0.6205	209.7905	38.6973	252	72	220.2056	33.3077	254	82	211.0239	31.0201	255	83
C1_E1_ROI.tif	41b42a6e-0ac9-4dd6-b27a-d83be2e41f80	Parenchyma: Positive	Parenchyma: Positive	PathAnnotationObject	Polygon	553.95	307.57	35.3664	29.1493	0.5231	12.3218	3.6471	0.9684	219.7681	136476	23.5062	251	83	168	236.8261	147069	13.6925	255	165	90	228.2625	141751	10.7148	255	171	84	80.7552	38.4586	0.6861	15.2233	6.3017	0.9207	162.1039	66.5338	251	0	191.3068	51.3982	255	17	202.5779	35.7361	255	76
C1_E1_ROI.tif	1a54e8ec-83ea-4d10-9e7b-fc38b811fce5	Fibers: Positive	Fibers: Positive	PathAnnotationObject	Polygon	340.01	309.97	56.2752	28.7678	0.8545	9.6681	8.3722	0.4415	231.9663	227327	6.2673	250	204	46	244.4041	239516	5.1467	252	222	30	232.2214	227577	10.1926	253	208	45	101.4912	38.4292	0.8636	12.7799	11.0034	0.267	217.207	27.3356	250	70	226.1176	31.0579	252	81	213.03	33.9256	253	69
C1_E1_ROI.tif	598f4d53-e8a3-45e2-8416-52b53cdc5187	Misdetection: Positive	Misdetection: Positive	PathAnnotationObject	Polygon	230.59	315.24	84.4992	54.5458	0.3569	19.7222	7.5876	0.9319	233.8563	343301	7.8285	248	203	45	241.9135	355129	6.6203	250	204	46	225.6689	331282	8.7005	247	187	60	165.312	55.1752	0.6824	23.0825	10.7333	0.9022	212.2318	32.1606	248	78	220.7731	32.156	250	82	208.787	29.6057	247	72
C1_E1_ROI.tif	4d4cfa59-4cff-44ab-9e72-d9951872687f	Fibers: Positive	Fibers: Positive	PathAnnotationObject	Polygon	445.29	308.48	15.3216	14.2155	0.9528	4.9716	4.0366	0.5579	232.8421	61936	7.5454	249	202	47	243.9173	64882	6.5509	252	210	42	233.906	62219	11.118	254	192	62	39.1104	23.4503	0.8937	8.4094	6.4957	0.4856	215.3959	26.1407	251	91	221.8798	28.7401	253	82	207.0894	34.8889	254	72
C1_E1_ROI.tif	89c14950-f60b-4328-a22b-aa9fa7cf1042	Fibers: Positive	Fibers: Positive	PathAnnotationObject	Polygon	365.63	309.28	42.2208	30.0594	0.5872	12.89	4.0722	0.9549	229.6576	169028	9.1397	252	186	66	242.6209	178569	8.3024	253	193	60	233.0706	171540	11.8093	255	188	67	92.448	39.9245	0.7288	15.9757	7.2849	0.8976	216.4444	20.9031	252	108	222.5879	27.384	253	83	207.243	33.4704	255	77
C1_E1_ROI.tif	8def158f-0e38-4df5-8b09-fc2ddcc0a26d	Fibers: Positive	Fibers: Positive	PathAnnotationObject	Polygon	186.67	311.78	64.512	39.6391	0.5159	17.031	6.4045	0.9278	231.8452	260594	5.0268	247	209	38	242.4715	272538	4.6456	250	213	37	227.7366	255976	7.3513	248	186	62	129.4272	48.9339	0.6792	19.6213	9.5078	0.8969	210.5482	34.9393	248	4	219.5029	33.871	250	74	206.8833	32.3256	248	51
C1_E1_ROI.tif	6085ec9b-3c6d-494f-94f4-e8eb97286458	Fibers: Positive	Fibers: Positive	PathAnnotationObject	Polygon	353.96	310.88	29.088	20.2236	0.8937	6.8641	5.6345	0.4556	233.3477	118774	7.7263	251	205	46	243.8998	124145	6.1851	253	216	37	234.8173	119522	9.1122	254	202	52	63.8208	30.3393	0.8713	10.672	8.2503	0.4706	216.4448	28.2324	251	46	219.5435	34.5095	253	47	206.1686	38.8959	254	25
C1_E1_ROI.tif	3c982620-fdf7-475c-ab38-a6d3bebdb1d8	Misdetection: Positive	Misdetection: Positive	PathAnnotationObject	Polygon	492.98	329.08	343.8144	121.732	0.2916	39.2076	14.4769	0.9408	229.9081	1371632	12.5624	254	127	127	236.9621	1413716	12.9295	253	128	125	221.6902	1322604	15.8538	255	114	141	532.9728	114.2027	0.5135	41.6246	18.4596	0.9245	214.0083	40.4623	254	0	220.8758	36.9828	253	34	208.182	31.6331	255	37
C1_E1_ROI.tif	b2013317-60a8-4349-a42b-6880b8534a1a	Fibers: Positive	Fibers: Positive	PathAnnotationObject	Polygon	406.39	309.49	6.912	9.9018	0.8859	3.1435	2.8506	0.3049	227.871	28256	7.011	247	200	47	240.9113	29873	7.8347	252	209	43	233.3871	28940	10.0444	252	203	49	22.0032	17.7224	0.8803	6.1751	4.721	0.5441	202.2734	36.3087	247	70	206.8828	43.5249	253	61	197.8151	44.5503	254	54
C1_E1_ROI.tif	42873a8f-2f2d-48fa-b5e8-87918acfff87	Fibers: Positive	Fibers: Positive	PathAnnotationObject	Polygon	395.95	314.98	95.616	42.8727	0.6537	15.6033	10.6638	0.6757	229.6729	381946	8.0362	253	168	85	238.7408	397026	9.5322	253	150	103	222.994	370839	12.9809	255	135	120	170.3232	51.7377	0.7996	18.6441	13.9663	0.5974	214.8164	37.9094	253	3	222.4501	32.6577	253	46	208.2364	30.205	255	53
C1_E1_ROI.tif	cb9dff5a-f1b6-4c86-af9a-931f552172cc	Parenchyma: Positive	Parenchyma: Positive	PathAnnotationObject	Polygon	504.36	315.8	32.7168	30.6187	0.4385	12.6306	4.5061	0.9452	212.2847	120790	26.8687	253	125	128	231.9192	131962	12.1085	253	195	58	225.051	128054	11.7639	254	180	74	83.232	40.3161	0.6435	15.8436	7.8993	0.8979	176.0401	54.2833	253	7	203.7146	36.2058	253	76	202.8141	31.5917	254	74
C1_E1_ROI.tif	02371400-446f-47b7-ba4b-6b108a0d1dc5	Parenchyma: Positive	Parenchyma: Positive	PathAnnotationObject	Polygon	449.85	315.42	64.5696	30.6403	0.8643	11.2075	8.1572	0.6683	232.4196	260310	6.9562	252	203	49	242.2679	271340	5.8775	252	214	38	227.7679	255100	8.1918	253	199	54	111.1104	39.7635	0.8831	14.0109	10.8739	0.632	201.85	46.1828	252	28	216.7093	41.1072	252	63	209.4439	36.4563	254	33
C1_E1_ROI.tif	b41c6edc-7f75-41fe-8065-75d252ace75c	Misdetection: Positive	Misdetection: Positive	PathAnnotationObject	Polygon	472.34	320.07	142.9056	84.3144	0.2526	23.4425	11.4321	0.8516	230.2236	570494	11.5428	253	148	105	239.3059	593000	11.4359	253	148	105	229.0981	567705	13.9036	255	138	117	284.0256	70.6501	0.7151	27.0805	14.9672	0.7992	203.3234	48.1296	253	6	214.0806	37.7699	253	72	204.4711	34.7729	255	77
C1_E1_ROI.tif	cec7ca2c-6eb4-4e08-bba4-4cad7c56a71f	Parenchyma: Positive	Parenchyma: Positive	PathAnnotationObject	Polygon	208.54	316.18	54.8352	31.7096	0.6853	10.7208	7.9559	0.6476	224.0904	213110	16.6468	247	134	113	231.4133	220074	15.1252	249	137	112	214.6572	204139	11.815	242	135	107	108.0576	38.7081	0.9063	13.7473	10.8177	0.5337	179.1929	64.9652	247	0	199.4965	45.818	249	65	199.8226	31.9577	247	78
C1_E1_ROI.tif	ec91a213-8f94-41f4-8e7f-d6b345456b51	Fibers: Positive	Fibers: Positive	PathAnnotationObject	Polygon	427.9	314.6	46.368	26.0166	0.8608	9.3767	6.7713	0.6913	231.6807	186503	7.3682	252	209	43	242.8348	195482	6.4967	252	214	38	231.3081	186203	10.5461	255	196	59	85.8816	35.498	0.8564	12.7362	9.2643	0.632	215.9759	31.8062	252	74	222.6803	35.3371	253	65	209.7719	37.9218	255	57
C1_E1_ROI.tif	0f09d2f6-6f03-4bd8-9efc-c16503d564c3	Fibers: Positive	Fibers: Positive	PathAnnotationObject	Polygon	438.58	313.69	38.304	24.6517	0.7921	9.1061	5.2925	0.8296	231.9384	154471	7.888	252	213	39	243.7012	162305	6.0672	252	225	27	234.0495	155877	10.4641	255	210	45	77.2416	33.4832	0.8658	11.8797	8.2566	0.7068	219.0178	24.7992	252	101	224.7331	30.1208	252	91	209.545	37.4627	255	81
C1_E1_ROI.tif	7287df88-16ce-4d02-918c-2cf75d8d8837	Fibers: Positive	Fibers: Positive	PathAnnotationObject	Polygon	330.26	318.85	105.8688	38.8184	0.8829	13.5676	10.6167	0.5601	230.8481	424068	6.156	249	210	39	241.9526	444467	5.5152	251	217	34	227.4828	417886	10.2385	251	200	51	172.512	49.5334	0.8836	17.4301	13.5861	0.5515	220.1037	23.9763	249	68	227.5727	26.3186	251	104	211.7333	29.1984	251	88
C1_E1_ROI.tif	64be03c9-dee7-4205-8dfe-9ad32fd103aa	Parenchyma: Positive	Parenchyma: Positive	PathAnnotationObject	Polygon	410.06	316.04	45.9072	27.3126	0.7733	9.9084	6.7168	0.7984	228.628	183131	7.4326	250	205	45	239.8677	192134	7.1346	253	214	39	227.4095	182155	10.6814	254	198	56	89.1648	36.3528	0.8479	13.3701	9.2766	0.7337	205.343	33.6291	250	76	221.1651	30.2756	253	110	216.6073	26.4694	255	118
C1_E1_ROI.tif	960307a3-b2d4-465c-9803-64a52f12ecb4	Fibers: Positive	Fibers: Positive	PathAnnotationObject	Polygon	373.94	317.07	45.0432	28.7507	0.6848	11.5327	5.5214	0.8934	230.4949	180708	7.6556	251	207	44	239.0829	187441	7.7987	253	208	45	225.3814	176699	11.5762	254	168	86	91.9296	38.1074	0.7955	14.344	8.9948	0.7962	210.5331	36.6154	252	73	220.1919	29.5578	253	70	209.4081	26.6829	254	74
C1_E1_ROI.tif	8c95a164-d3be-48eb-afb1-46b8c34c5b71	Fibers: Positive	Fibers: Positive	PathAnnotationObject	Polygon	346.83	318.04	45.504	27.6524	0.7478	10.6564	5.5513	0.8719	233.0733	184361	6.129	250	214	36	243.1846	192359	5.577	252	222	30	230.1896	182080	9.2065	253	201	52	84.6144	36.9604	0.7784	14.166	8.5556	0.8277	217.9953	30.1696	250	34	225.9498	31.1874	252	71	212.7563	31.7452	253	71
C1_E1_ROI.tif	24de43c0-6b71-4e67-b90c-6d4a5c52d7e3	Parenchyma: Positive	Parenchyma: Positive	PathAnnotationObject	Polygon	382.58	320.58	96.9408	38.2789	0.8314	14.3362	8.8481	0.7985	226.6926	381977	10.9695	252	171	81	232.4309	391646	10.2296	252	177	75	216.0914	364114	8.9244	247	173	74	173.2608	49.8883	0.8748	18.7078	11.8065	0.7793	188.7065	56.1019	252	7	202.0584	47.8663	252	0	202.3489	32.3012	253	27
C1_E1_ROI.tif	2e768777-a9f6-46e7-b855-5579b3b4ae72	Parenchyma: Positive	Parenchyma: Positive	PathAnnotationObject	Polygon	524.69	319.14	56.1024	35.2436	0.5676	12.8208	7.1246	0.8585	230.9281	224924	13.8087	251	88	163	240.7125	234454	9.2771	254	186	68	222.4281	216645	10.0459	251	170	81	117.6768	44.0828	0.761	16.0157	10.1648	0.775	189.7898	58.7926	251	0	211.6613	38.7393	254	75	210.0611	23.012	254	119
C1_E1_ROI.tif	936a553d-a870-41ae-9f21-ae7b77990a94	Fibers: Positive	Fibers: Positive	PathAnnotationObject	Polygon	363.15	316.65	47.3472	30.3365	0.6465	11.2965	5.954	0.8977	229.8206	189602	7.8082	251	204	47	241.6958	199399	8.071	253	203	50	232.2388	191597	11.3733	255	181	74	102.8736	40.2521	0.7979	14.6341	8.6524	0.8052	217.7726	20.0835	251	102	223.7788	24.6675	253	84	207.2385	32.0359	255	76
C1_E1_ROI.tif	4d1066ef-f3ff-49e4-90c8-d832724368c4	Parenchyma: Positive	Parenchyma: Positive	PathAnnotationObject	Polygon	460.39	316.74	36	23.5552	0.8153	8.4951	5.5712	0.7691	232.3847	146170	6.6662	249	196	53	240.3354	151171	6.19	252	216	36	221.1192	139084	8.2734	245	194	51	77.2416	33.3194	0.8743	11.5241	9.0278	0.6126	204.9963	38.2186	250	87	219.0045	33.0135	252	106	209.9538	27.2042	253	106
C1_E1_ROI.tif	4e452906-75a9-4d73-ad8f-ec0458ee7c14	Parenchyma: Positive	Parenchyma: Positive	PathAnnotationObject	Polygon	311.81	332.56	75.8016	83.4129	0.1369	37.7769	3.863	0.9973	119.7097	157538	23.7758	187	55	132	200.0122	263216	11.1451	239	125	114	218.5562	287620	11.7229	247	136	111	220.4928	92.1703	0.3262	41.5472	7.5251	0.9897	89.4491	42.8358	204	0	176.8705	31.7616	239	41	210.8905	18.9815	247	125
C1_E1_ROI.tif	86faeba2-69ba-4a4d-8e45-97d11ed45e24	Parenchyma: Positive	Parenchyma: Positive	PathAnnotationObject	Polygon	419.61	316.53	7.0272	10.5101	0.7994	4.1856	2.1466	0.8567	222.488	27811	20.5825	250	160	90	228.08	28510	22.0226	252	150	102	216.608	27076	19.334	243	150	93	25.2288	19.0897	0.87	6.9596	5.0784	0.6789	171.5581	51.7359	250	55	180.1412	49.122	252	61	185.2961	42.2196	254	71
C1_E1_ROI.tif	3543b67e-2c34-48e6-adf6-5a3bcc877727	Fibers: Positive	Fibers: Positive	PathAnnotationObject	Polygon	486.82	318.98	30.6432	22.5325	0.7584	9.4252	4.8605	0.8548	233.6294	125459	15.3225	252	80	172	241.8994	129900	14.2758	252	77	175	230.4022	123726	15.1709	254	85	169	70.1568	32.5039	0.8345	12.7714	8.3454	0.7031	190.7093	61.1758	253	7	207.3587	44.2166	252	66	202.8419	37.1247	254	50
C1_E1_ROI.tif	1328f534-dfb2-4a45-9595-780a50a8a541	Fibers: Positive	Fibers: Positive	PathAnnotationObject	Polygon	340.81	318.13	9.216	11.4974	0.8761	4.2159	2.881	0.6896	232.0186	37355	7.6978	247	210	37	242.236	39000	7.4695	251	215	36	237.764	38280	10.3057	251	197	54	26.208	19.1048	0.9023	6.4162	5.52	0.3974	210.0196	31.7661	248	91	216.3704	36.4182	251	65	208.976	37.5675	251	52
C1_E1_ROI.tif	939a7b9c-23e0-4613-b770-0b51c12e2aac	Fibers: Positive	Fibers: Positive	PathAnnotationObject	Polygon	352.99	320.48	21.312	19.0086	0.7412	7.5856	3.8596	0.8826	231.6846	85955	9.9439	250	201	49	241.5175	89603	9.8761	252	207	45	232.5903	86291	15.1425	253	183	70	52.6464	28.5749	0.8102	10.3848	6.8026	0.793	213.6419	29.8111	250	77	217.8373	34.1816	252	64	204.2435	37.645	253	57
C1_E1_ROI.tif	a387ae1f-d66f-476f-85d1-8f2154dd19d4	Parenchyma: Positive	Parenchyma: Positive	PathAnnotationObject	Polygon	511.75	323.45	118.1376	44.7475	0.7414	17.832	10.2551	0.8128	231.7256	475501	6.6229	248	194	54	239.4678	491388	5.5064	252	213	39	221.7115	454952	6.1211	246	201	45	196.992	54.8375	0.8232	21.1426	13.2838	0.7772	200.7385	48.2177	248	29	220.6884	30.4175	252	94	215.4739	16.9613	254	96
C1_E1_ROI.tif	dab67c03-71db-4243-b63f-c6a0aadadd96	Fibers: Positive	Fibers: Positive	PathAnnotationObject	Polygon	198.75	324.29	102.2976	39.0776	0.8418	14.7021	8.7175	0.8039	234.2034	415711	5.9802	248	205	43	242.1448	429807	4.2129	250	218	32	222.8186	395503	8.9107	248	155	93	165.4848	49.0207	0.8654	18.1029	12.0226	0.7371	211.7858	41.3243	248	26	221.185	37.3663	250	75	205.9518	34.2588	248	52
C1_E1_ROI.tif	2a6c4c6b-b4d1-4743-a1b5-900a45a49e51	Fibers: Positive	Fibers: Positive	PathAnnotationObject	Polygon	239.87	322.03	34.9632	25.645	0.6681	10.1119	4.7371	0.905	232.061	140861	7.1077	247	204	43	241.7364	146734	5.8383	249	215	34	227.86	138311	8.7287	246	178	68	77.0112	35.0419	0.7881	13.5186	8.004	0.8172	211.81	28.2934	247	93	216.9724	33.1757	249	79	202.725	34.2783	246	58
C1_E1_ROI.tif	05f507ad-f2c3-490e-8185-0f681549caf1	Misdetection: Positive	Misdetection: Positive	PathAnnotationObject	Polygon	220.09	327.69	153.5616	81.741	0.2888	21.7534	13.04	0.8225	230.1504	611970	9.3292	247	114	133	240.0342	638251	7.769	249	179	70	225.6431	599985	11.6805	247	155	92	272.5632	67.1261	0.7601	24.8973	14.8733	0.7724	216.1967	31.7355	247	0	225.2102	26.9336	249	41	208.6983	31.5679	247	32
C1_E1_ROI.tif	232e97a5-3e4a-457a-8a01-1f3296035270	Parenchyma: Positive	Parenchyma: Positive	PathAnnotationObject	Polygon	438.1	321.48	53.7984	30.0827	0.747	11.1192	6.1762	0.8546	229.0619	214631	7.7023	251	186	65	241.4152	226206	6.4432	252	194	58	228.4248	214034	8.9289	253	184	69	98.0352	39.4784	0.7904	14.0267	9.3368	0.747	203.2299	38.7076	251	66	217.2188	37.077	252	66	210.3765	33.2011	254	59
C1_E1_ROI.tif	374fc5bf-af96-4aac-80a9-5ae7b6633574	Fibers: Positive	Fibers: Positive	PathAnnotationObject	Polygon	319.86	326.94	51.8976	35.0188	0.5318	15.8519	4.5078	0.9612	231.968	210395	10.2416	248	171	77	240.1422	217809	6.8356	250	202	48	222.0441	201394	8.6755	247	182	65	107.5968	44.3445	0.6876	18.1006	8.0017	0.9175	192.3928	58.02	248	0	210.4254	38.9405	250	72	202.1026	31.5158	250	49
C1_E1_ROI.tif	a5aecdab-a43f-4368-875b-3d6aba71481a	Misdetection: Positive	Misdetection: Positive	PathAnnotationObject	Polygon	407.87	323.52	76.2048	56.728	0.2976	18.8282	8.9478	0.9314	225.3675	299288	23.7089	252	86	166	238.4021	316598	13.8095	252	114	138	229.0791	304217	12.1553	255	127	128	163.8144	57.677	0.6188	21.4069	12.0968	0.8842	184.8815	58.6436	252	0	206.9758	41.5484	252	66	208.8204	30.145	255	64
C1_E1_ROI.tif	de655b05-3ff7-48a0-8831-46122faee28f	Parenchyma: Positive	Parenchyma: Positive	PathAnnotationObject	Polygon	426	322.29	36.6336	26.8626	0.638	11.1198	3.8936	0.9435	227.2617	144993	18.9998	251	110	141	240.3715	153357	9.0885	252	179	73	230.1991	146867	11.1208	255	207	48	78.5088	36.3432	0.7469	14.2893	7.0063	0.8724	175.0044	72.1438	251	0	199.2999	51.5512	252	55	206.4704	32.3966	255	92
C1_E1_ROI.tif	f9cb587f-c0a3-4b37-91b8-a7d34101304a	Parenchyma: Positive	Parenchyma: Positive	PathAnnotationObject	Polygon	459.06	324.79	50.4576	29.5233	0.7275	11.5168	6.39	0.841	232.8462	204439	6.3888	251	187	64	242.0307	212503	5.4083	252	226	26	223.918	196600	9.0221	253	195	58	97.7472	39.4681	0.7885	14.8629	9.456	0.7847	204.557	41.9523	251	66	218.3331	38.0009	252	67	208.7732	32.7653	254	78
C1_E1_ROI.tif	76d90013-4308-44fa-a38d-9c1014a8cbc5	Parenchyma: Positive	Parenchyma: Positive	PathAnnotationObject	Polygon	481.37	328.93	38.016	36.0782	0.367	14.5329	4.8279	0.9612	151.7481	101216	20.8172	197	95	102	200.6507	133834	12.8442	226	160	66	212.2444	141567	10.8863	248	182	66	111.8592	47.5048	0.6229	19.002	8.23	0.9216	126.6303	32.9363	197	10	185.9295	24.1569	229	56	207.7209	17.8341	251	109
C1_E1_ROI.tif	061b409b-4c34-4da9-be89-6ba19eb78d86	Parenchyma: Positive	Parenchyma: Positive	PathAnnotationObject	Polygon	338.03	326.47	52.3008	28.4855	0.81	10.1431	6.4267	0.7699	230.0568	210502	8.8711	246	162	84	239.7475	219369	7.388	251	175	76	222.5694	203651	8.4156	249	169	80	98.6112	37.8264	0.8661	13.0987	9.8099	0.6773	205.5128	36.7779	246	63	223.3992	28.3931	251	96	217.0565	19.2725	249	115
C1_E1_ROI.tif	62569845-d53b-407b-ac81-eaddd3d16b2c	Fibers: Positive	Fibers: Positive	PathAnnotationObject	Polygon	360.87	325.66	70.272	35.8023	0.6889	14.1483	7.0567	0.8752	229.6817	279293	8.3604	250	158	92	242.0033	294276	8.538	252	159	93	233.2928	283684	11.3793	254	143	111	135.4752	46.0326	0.8034	17.7231	10.5965	0.7969	218.9363	23.9446	251	84	225.1822	26.9885	252	103	210.0837	33.5927	254	96
C1_E1_ROI.tif	30455fa5-8914-4659-bb99-7dd6166b8cfb	Parenchyma: Positive	Parenchyma: Positive	PathAnnotationObject	Polygon	446.18	323.96	8.1792	10.5188	0.9289	3.5045	3.0254	0.4544	230.0417	33126	19.6436	251	129	122	242.6528	34942	11.3903	252	208	44	237.3056	34172	12.6758	253	160	93	24.3072	19.1386	0.8339	7.126	4.5759	0.7059	188.1122	45.5456	251	38	202.8832	39.9076	252	27	200.7827	40.0723	254	36
C1_E1_ROI.tif	a4e8d2d1-9225-48ab-ad17-35081f9a9c42	Parenchyma: Positive	Parenchyma: Positive	PathAnnotationObject	Polygon	392.94	327.15	65.664	32.6485	0.7741	11.4702	7.5964	0.7591	233.9948	267222	7.3786	251	190	61	241.817	276155	4.9988	252	217	35	223.4159	255141	7.4639	254	205	49	120.9024	43.5032	0.8028	15.3741	10.206	0.7264	197.5833	54.5949	251	5	212.6922	47.2278	252	15	209.1123	34.038	255	59
C1_E1_ROI.tif	a1df2b58-a89f-457e-a662-2b8a33b5f3f7	Fibers: Positive	Fibers: Positive	PathAnnotationObject	Polygon	236.12	328.19	41.8752	27.7822	0.6818	11.2435	5.058	0.9128	231.3904	168915	6.7052	247	207	40	242.3219	176895	4.9822	249	221	28	229.0849	167232	7.5745	247	205	42	82.8864	36.6194	0.7767	14.5156	8.06	0.8393	216.5529	26.2154	247	70	226.0062	27.0202	249	88	213.0305	29.2691	247	89
C1_E1_ROI.tif	11293447-8e03-4a10-ad91-3139f099dd20	Parenchyma: Positive	Parenchyma: Positive	PathAnnotationObject	Polygon	209.04	328.13	33.696	33.0402	0.3879	11.3046	5.5347	0.9071	221.3769	130391	18.3215	247	114	133	223.4924	131637	16.246	247	172	75	210.9083	124225	16.0006	243	152	91	86.7456	37.8599	0.7605	14.7711	8.3312	0.8109	183.1745	47.6242	247	19	197.4415	31.6697	247	83	197.889	25.2682	244	70
C1_E1_ROI.tif	d0c52e83-fccf-462a-b33b-9c8eab23866a	Fibers: Positive	Fibers: Positive	PathAnnotationObject	Polygon	450.95	329.59	56.5056	29.6064	0.8101	11.6506	7.0547	0.8157	232.6867	228731	7.3693	252	210	42	243.2248	239090	5.8504	252	220	32	226.5005	222650	10.8251	254	165	89	100.1088	39.7201	0.7974	14.8587	9.9768	0.7546	206.5129	40.3083	252	67	215.8296	41.9313	252	55	201.9352	40.3966	254	43
C1_E1_ROI.tif	95ef9889-54db-4301-a453-cd17f72cb248	Parenchyma: Positive	Parenchyma: Positive	PathAnnotationObject	Polygon	371.73	330.58	57.888	31.9424	0.713	13.3922	5.6789	0.9098	232.9681	233900	10.3733	251	151	100	242.6225	243593	6.0858	252	194	58	226.0538	226958	11.1194	254	187	67	112.3776	42.214	0.7925	16.2285	9.5737	0.802	192.0409	51.9149	251	40	213.6026	39.9157	252	75	210.4588	28.7948	254	79
C1_E1_ROI.tif	21f1275d-fd39-41a9-941e-4634f44e7a3f	Fibers: Positive	Fibers: Positive	PathAnnotationObject	Polygon	304.27	331.61	54.432	30.2777	0.7461	11.3116	6.6542	0.8417	232.7225	222250	9.0776	248	197	51	239.5508	228771	9.7236	249	182	67	223.4387	213384	15.3728	248	124	124	99.5328	38.5963	0.8396	13.8353	9.6693	0.7369	214.0214	41.6142	248	0	222.1509	35.2073	249	61	209.4694	30.0332	248	85
C1_E1_ROI.tif	6ae283cc-f35a-4b14-be98-ee253ed34896	Parenchyma: Positive	Parenchyma: Positive	PathAnnotationObject	Polygon	347.65	329.42	42.7968	24.331	0.9085	8.5691	6.8791	0.5622	233.6223	173815	6.3512	250	200	50	242.5121	180429	5.0574	251	216	35	222.7903	165756	7.6659	249	201	48	84.2112	34.268	0.9012	11.9301	9.7447	0.5384	196.1369	51.5805	250	54	213.5429	43.9749	251	70	205.9087	34.5096	250	69
C1_E1_ROI.tif	23ee99a6-9c26-4992-b06e-b3fe57281672	Vessels: Positive	Vessels: Positive	PathAnnotationObject	Polygon	417.78	359.89	3333.6577	218.1589	0.8802	69.5144	63.0118	0.3738	229.7577	13298147	5.113	252	124	128	239.3359	13852520	4.8099	252	132	120	219.8783	12726334	5.8121	253	112	141	3690.8928	223.5066	0.9285	73.5177	66.3775	0.3727	227.3759	13.5902	252	17	236.9783	12.6971	252	52	218.6598	10.6018	253	58
C1_E1_ROI.tif	8d03fba1-df90-40c6-8cfa-eab8a1c45850	Fibers: Positive	Fibers: Positive	PathAnnotationObject	Polygon	250.01	332.09	34.6176	30.5974	0.4647	13.3504	3.5823	0.9712	232.1144	139965	7.1483	247	205	42	241.4328	145584	5.8361	249	208	41	229.0862	138139	8.2175	246	194	52	83.52	39.3015	0.6795	16.368	6.4413	0.9232	214.0887	25.0397	247	99	219.1252	28.8949	249	86	204.511	31.2015	246	38
C1_E1_ROI.tif	e6115e98-6f03-4880-a667-864e9af32d09	Parenchyma: Positive	Parenchyma: Positive	PathAnnotationObject	Polygon	441.94	330.09	30.2976	25.7012	0.5764	10.6883	4.2244	0.9293	227.7795	119812	9.5653	248	164	84	239.2509	125846	5.2428	251	225	26	224.2491	117955	6.6135	248	206	42	73.6128	35.5968	0.73	14.6882	7.3342	0.8639	184.8148	63.1303	248	0	212.1453	40.1055	251	63	216.0227	21.3662	252	117
C1_E1_ROI.tif	f5e701d4-9da6-4add-9f61-48ee41a22eb9	Fibers: Positive	Fibers: Positive	PathAnnotationObject	Polygon	230.49	332.47	28.3968	22.7201	0.6913	9.2874	3.9067	0.9234	232.1308	115369	9.55	247	197	50	242.1891	120368	6.2624	249	206	43	233.3541	115977	8.5208	247	183	64	68.7744	32.7078	0.8079	12.8033	6.9531	0.8435	211.5125	30.3331	247	46	217.4099	32.5777	249	64	204.7237	36.7921	247	64
C1_E1_ROI.tif	e11339d2-f79e-4fde-8930-37a512bdc5ac	Fibers: Positive	Fibers: Positive	PathAnnotationObject	Polygon	519.26	332.58	42.5088	31.8043	0.5281	12.5724	5.4926	0.9337	237.3973	175674	9.8299	252	195	57	242.3973	179374	8.5535	252	202	50	227.1216	168070	9.779	251	187	64	89.6256	40.469	0.6877	15.4709	8.5751	0.8694	203.378	48.8266	252	4	217.7585	35.3932	252	72	211.5356	26.9203	251	75
C1_E1_ROI.tif	c430cfcb-dcf4-4a87-8b6b-4a9d7fb3ca81	Fibers: Positive	Fibers: Positive	PathAnnotationObject	Polygon	326.87	332.65	60.6528	29.9923	0.8473	10.2187	7.5795	0.6602	231.8443	244132	6.4396	248	212	36	242.3789	255225	5.6893	250	212	38	229.9259	242112	9.3366	249	196	53	112.608	40.1574	0.8775	13.7262	10.5185	0.5816	221.3945	21.0335	248	74	227.208	24.3555	250	89	211.4343	28.9217	249	112
C1_E1_ROI.tif	c4544589-9828-4030-852d-056273072034	Misdetection: Positive	Misdetection: Positive	PathAnnotationObject	Polygon	468.47	341.86	173.3184	75.3004	0.3841	24.724	11.0134	0.9109	231.2999	696444	9.1862	253	169	84	239.7423	721864	8.6442	252	170	82	225.4709	678893	13.2595	253	156	97	304.5888	75.5445	0.6707	28.6761	14.79	0.8517	208.7162	44.6158	253	11	217.5117	36.4942	252	74	206.5709	33.0124	253	79
C1_E1_ROI.tif	c1f3153e-9f8f-406b-b821-75748c8fddc3	Parenchyma: Positive	Parenchyma: Positive	PathAnnotationObject	Polygon	501.68	333.51	18.144	19.7368	0.5853	8.328	2.9279	0.9434	165.0969	52831	14.161	209	117	92	219.3406	70189	10.6067	246	184	62	228.675	73176	10.3812	248	194	54	52.9344	29.6326	0.7575	12.3761	5.6868	0.8745	123.8306	49.2408	209	0	182.3855	43.4782	246	50	202.8665	30.9396	250	96
C1_E1_ROI.tif	3191ab8e-f26a-4a1c-bab9-3fe3667bbca0	Fibers: Positive	Fibers: Positive	PathAnnotationObject	Polygon	245.59	336.27	41.3568	30.2548	0.5678	12.8578	4.0315	0.9611	233.732	169222	9.8008	247	130	117	243.6851	176428	5.1226	249	194	55	233.1409	168794	9.054	247	180	67	88.416	39.6283	0.7075	16.1132	6.776	0.9018	213.4333	31.5167	247	80	217.4769	35.9936	249	80	200.8334	42.6674	247	42
C1_E1_ROI.tif	bea78b4e-274f-45d4-8dac-cd0ddcee7297	Misdetection: Positive	Misdetection: Positive	PathAnnotationObject	Polygon	292.88	336.84	51.6672	45.7113	0.3107	11.4466	7.9751	0.3769	230.3751	207568	8.9695	247	162	85	240.0067	216246	8.3042	249	172	77	225.677	203335	11.0284	248	158	90	120.9024	42.6846	0.8339	14.6783	11.1603	0.5069	211.8864	25.5049	247	97	218.6386	27.6613	249	89	204.621	28.4704	248	76
C1_E1_ROI.tif	d7a4228c-8542-401c-9dd9-722fb5d10017	Fibers: Positive	Fibers: Positive	PathAnnotationObject	Polygon	459.26	336.42	52.4736	28.7549	0.7975	11.1551	6.5692	0.8267	231.6171	211698	6.7881	252	213	39	242.4267	221578	5.4272	252	221	31	228.488	208838	9.6236	253	199	54	102.5856	39.4459	0.8285	14.9039	9.6976	0.7712	212.0157	33.1463	253	52	217.6411	37.5407	252	44	202.3169	39.3636	253	28
C1_E1_ROI.tif	c913824f-ca28-4bd4-aad6-26fdb430476a	Parenchyma: Positive	Parenchyma: Positive	PathAnnotationObject	Polygon	360.78	334.22	42.336	26.5018	0.7575	10.0132	5.5434	0.851	232.7602	170846	5.671	249	210	39	237.8406	174575	6.3689	250	205	45	217.9373	159966	7.2557	248	197	51	87.8976	36.4968	0.8292	12.97	8.9146	0.7318	198.8849	49.9073	249	31	218.0183	32.7299	250	82	213.7894	20.0825	249	103
C1_E1_ROI.tif	f31ecc5f-84f1-44db-9c18-8d479440e9a2	Fibers: Positive	Fibers: Positive	PathAnnotationObject	Polygon	508.78	339.69	132.48	46.6065	0.7664	16.3842	10.7594	0.7647	229.1717	527324	7.665	250	165	85	239.4746	551031	5.774	252	195	57	221.4628	509586	7.39	253	201	52	208.7424	56.1642	0.8316	20.01	13.8274	0.7124	211.4403	36.9538	251	18	225.4169	28.9931	252	74	213.7638	22.4773	254	79
C1_E1_ROI.tif	7f70081c-d526-429a-8ed1-c29304333d27	Parenchyma: Positive	Parenchyma: Positive	PathAnnotationObject	Polygon	337.09	335.12	33.696	24.3634	0.7134	9.9099	4.2844	0.9118	226.2173	133242	10.2808	247	163	84	239.8472	141270	5.566	250	216	34	225.91	133061	8.3391	249	204	45	71.8848	34.5399	0.7572	13.531	6.9835	0.8672	180.757	53.516	247	27	211.8729	36.3337	250	84	214.7482	26.1744	250	88
C1_E1_ROI.tif	bdcacb0a-e0d5-46be-8119-7fb79705a7e4	Misdetection: Positive	Misdetection: Positive	PathAnnotationObject	Polygon	381.75	354.78	178.0416	130.5945	0.1312	48.3079	8.9068	0.993	218.7316	677193	37.4952	252	0	252	231.4144	716459	21.0803	252	77	175	220.8253	683675	13.7994	253	132	121	372.0384	124.91	0.2996	51.3166	12.1371	0.9866	177.9496	64.7022	252	0	203.7093	41.482	252	50	206.5915	28.076	253	60
C1_E1_ROI.tif	d990b72c-5da9-4594-9594-d993d36c8abe	Parenchyma: Positive	Parenchyma: Positive	PathAnnotationObject	Polygon	195.45	340	69.7536	33.3757	0.7869	13.1363	6.9765	0.8625	232.6119	281693	8.6393	247	175	72	240.5648	291324	4.8022	248	217	31	222.8621	269886	7.3466	245	193	52	120.5568	42.799	0.8271	15.528	10.3969	0.7755	198.8426	54.4068	247	0	215.5799	39.1026	248	88	208.2127	29.0257	245	88
C1_E1_ROI.tif	bcac3f09-6583-42b0-80bb-f3180b3ab75f	Parenchyma: Positive	Parenchyma: Positive	PathAnnotationObject	Polygon	205.83	336.69	40.9536	25.8355	0.771	9.3788	5.7585	0.8374	224.0098	159719	12.107	247	150	97	232.2188	165572	10.6039	248	183	65	218.1992	155576	9.3651	243	180	63	84.96	35.7234	0.8366	12.9377	9.2284	0.7254	188.7167	47.7678	247	58	204.5206	38.3935	248	50	203.1474	27.4221	244	100
C1_E1_ROI.tif	269155d6-a501-4cc6-936d-aa05a1e13cb8	Parenchyma: Positive	Parenchyma: Positive	PathAnnotationObject	Polygon	352.85	335.39	9.8496	12.3772	0.8079	4.9888	2.7496	0.8218	223.4393	38655	23.7669	249	122	127	236.4451	40905	13.2671	251	195	56	228.4393	39520	12.1422	251	199	52	28.1664	21.0237	0.8008	7.8597	4.7125	0.7869	165.2495	68.645	249	3	196.0406	44.0688	251	88	201.3043	36.1273	251	78
C1_E1_ROI.tif	eae131a9-cbb6-42ce-9540-161b408e5da1	Parenchyma: Positive	Parenchyma: Positive	PathAnnotationObject	Polygon	379.11	338.46	76.032	35.6739	0.7508	11.7128	9.2934	0.4531	230.2189	303889	12.8529	251	110	141	235.2826	310573	11.171	252	157	95	215.8909	284976	11.1268	251	127	124	138.3552	45.3893	0.8439	15.2676	12.3266	0.573	190.7189	61.6409	251	0	197.0216	55.7956	252	39	195.2645	37.9955	251	36
C1_E1_ROI.tif	17ae5f00-2a3b-4f1f-920e-9eeeb973300f	Fibers: Positive	Fibers: Positive	PathAnnotationObject	Polygon	261.62	339.13	28.1088	29.5414	0.4048	12.4045	3.3168	0.9769	230.8621	113815	7.88	247	196	51	241.9736	119293	7.5194	249	199	50	233.2738	115004	10.5237	246	176	70	68.9472	36.6955	0.6434	15.202	6.0088	0.9275	214.806	22.233	247	88	219.821	28.1635	249	65	205.2556	33.3485	246	69
C1_E1_ROI.tif	1e9b7bd1-5c79-4ecb-8831-49403b110398	Parenchyma: Positive	Parenchyma: Positive	PathAnnotationObject	Polygon	347.39	339.21	41.8176	23.9409	0.9168	8.6066	6.4575	0.6162	230.239	167614	15.7068	248	91	157	240.8407	175332	5.7235	251	210	41	223.0989	162416	8.0691	249	199	50	78.5664	33.6454	0.8722	12.2681	9.2083	0.6455	185.407	67.0007	248	0	206.9759	48.4646	251	46	207.2356	29.9802	249	69
C1_E1_ROI.tif	7bf99c79-aa85-4350-af75-9c6e090a1d5e	Fibers: Positive	Fibers: Positive	PathAnnotationObject	Polygon	239.41	341.82	77.0688	35.1718	0.7829	14.1747	7.4381	0.8538	230.8241	309766	7.2324	247	188	59	240.9128	323305	5.1399	248	213	35	226.1498	303493	9.0883	246	187	59	133.6896	45.5222	0.8107	17.6324	10.7212	0.787	212.9453	35.1811	247	73	222.2432	30.9025	248	96	207.1756	33.184	246	82
C1_E1_ROI.tif	e1db2cb0-1907-447b-a070-1bc5c5b49c6d	Misdetection: Positive	Misdetection: Positive	PathAnnotationObject	Polygon	316.01	346.09	80.64	50.3221	0.4002	20.6961	5.6922	0.9754	224.8835	314612	26.4848	248	93	155	235.8728	329986	15.5692	249	123	126	224.2302	313698	15.201	248	111	137	160.5312	57.3093	0.6142	23.4334	9.3062	0.9344	175.4283	71.0089	248	0	199.685	48.6693	249	53	202.4039	36.2381	248	28
C1_E1_ROI.tif	9eaa7c57-3e76-4148-b523-78b9c9db3dcb	Parenchyma: Positive	Parenchyma: Positive	PathAnnotationObject	Polygon	217.9	339.56	32.4288	29.1079	0.481	11.7132	4.2775	0.9612	228.1578	128681	16.2623	247	162	85	239.6259	135149	10.3364	248	196	52	230.7003	130115	9.9416	246	194	52	74.7072	37.3921	0.6714	14.5535	6.943	0.9081	187.6497	44.1355	247	73	198.2902	48.0368	248	30	197.1124	40.4115	246	73
C1_E1_ROI.tif	b4406863-7831-46a9-a072-5aa429cf0ef5	Parenchyma: Positive	Parenchyma: Positive	PathAnnotationObject	Polygon	454.05	345.68	91.008	43.1042	0.6155	18.1173	6.961	0.9345	232.384	368561	7.9971	250	172	78	240.7024	381754	5.4826	251	204	47	222.6765	353165	7.6219	251	201	50	163.008	53.1235	0.7258	21.5511	10.4582	0.8866	191.9365	62.9512	250	0	210.0406	46.142	251	51	206.5411	29.6373	252	87
C1_E1_ROI.tif	7f0d557e-74fc-4334-aba9-3dcf6c2dc269	Fibers: Positive	Fibers: Positive	PathAnnotationObject	Polygon	364.57	343.49	54.72	33.2353	0.6225	12.3838	7.1688	0.8706	231.5743	219764	7.3224	250	203	47	240.1275	227881	6.2857	251	209	42	225.099	213619	9.6967	251	184	67	109.9584	42.4257	0.7677	16.1743	10.1924	0.8001	210.6994	37.6819	250	17	221.9572	30.0385	251	85	211.1858	27.5208	251	59
C1_E1_ROI.tif	74e3e882-69f7-454f-8134-d4f7a9776a93	Fibers: Positive	Fibers: Positive	PathAnnotationObject	Polygon	300.99	343.52	61.6896	31.4667	0.7829	12.4901	6.823	0.8431	235.8128	254442	6.6351	247	207	40	241.8638	260971	5.9144	249	194	55	226.3642	244247	11.6525	248	155	93	112.2048	41.1869	0.8312	16.2845	10.0414	0.7729	220.5887	30.5791	247	26	224.6436	30.7703	249	74	209.2097	32.0186	248	90
C1_E1_ROI.tif	571eea24-ba9a-4994-a2ec-73c5cae5d6ea	Parenchyma: Positive	Parenchyma: Positive	PathAnnotationObject	Polygon	336.03	342.02	34.9632	29.7832	0.4953	12.1337	4.122	0.9592	226.8204	137680	18.8898	248	105	143	236.9357	143820	12.96	249	160	89	223.1038	135424	11.9853	247	157	90	78.8544	37.8501	0.6917	15.237	6.9709	0.9062	178.5641	65.8346	248	0	201.191	47.0873	249	55	204.6429	29.6005	249	93
C1_E1_ROI.tif	74212d16-5840-4bd8-9ad4-b681ed5abc8d	Fibers: Positive	Fibers: Positive	PathAnnotationObject	Polygon	283.67	341.69	30.0672	20.3834	0.9094	7.431	5.28	0.6856	232.6629	122148	5.8736	247	196	51	242.7143	127425	4.0581	249	224	25	230.5162	121021	6.8594	247	204	43	62.6688	30.3213	0.8566	10.621	8.2331	0.6042	212.87	31.9807	247	82	218.0568	36.9418	249	67	202.2335	39.3864	247	63
C1_E1_ROI.tif	9ee64d0e-1b1c-4ec5-999b-59e1420bb9e8	Fibers: Positive	Fibers: Positive	PathAnnotationObject	Polygon	273.2	340.89	28.9152	24.1992	0.6205	10.4196	3.4182	0.9485	232.3591	117109	5.264	247	214	33	242.6171	122279	4.8813	249	219	30	231.7897	116822	7.2185	245	207	38	64.5696	32.6103	0.763	12.7407	6.0001	0.8734	214.5471	25.9541	247	117	219.9057	30.6737	249	70	205.395	35.8823	245	41
C1_E1_ROI.tif	f341615f-80e7-4ca5-9863-ba16db04fc6c	Parenchyma: Positive	Parenchyma: Positive	PathAnnotationObject	Polygon	356.18	342.23	19.008	16.3198	0.8968	5.9676	4.2233	0.6882	229.6637	76478	13.2144	248	176	72	237.5465	79103	9.5467	250	200	50	224.0661	74614	10.5297	248	194	54	47.9808	26.5162	0.8575	9.3891	7.3236	0.563	177.4904	56.568	248	6	196.9189	44.3587	250	43	200.1205	31.0119	248	101
C1_E1_ROI.tif	4f674a21-bced-4c60-9fe3-53ce9107aef3	Parenchyma: Positive	Parenchyma: Positive	PathAnnotationObject	Polygon	325.4	342.31	35.8848	24.0465	0.7799	9.6678	4.9839	0.854	232.5167	145788	6.7843	248	205	43	240.5024	150795	4.8592	249	216	33	223.2376	139970	8.1338	244	203	41	69.8688	33.1924	0.7969	13.1555	7.7162	0.8004	203.2742	42.9417	248	37	223.4048	29.0319	249	105	216.968	22.989	247	100
C1_E1_ROI.tif	f613539d-e91a-4a24-b729-71b6fb79cde2	Parenchyma: Positive	Parenchyma: Positive	PathAnnotationObject	Polygon	228.73	341.53	10.368	11.744	0.9446	4.1281	3.3966	0.5587	217.1522	39956	27.2837	247	119	128	238.5217	43888	14.9827	248	151	97	227.9456	41942	11.5903	243	156	87	32.1984	21.1269	0.9065	7.0552	6.2012	0.3673	161.8014	56.07	247	49	196.7979	43.4945	248	78	205.9468	29.6951	244	93
C1_E1_ROI.tif	c30fa7cf-8539-4229-b53d-8d213477c117	Fibers: Positive	Fibers: Positive	PathAnnotationObject	Polygon	257.83	343.67	41.472	28.7364	0.6311	12.3987	4.4351	0.9401	231.769	167569	6.7513	245	205	40	241.816	174833	5.638	248	218	30	230.1936	166430	7.3646	245	205	40	84.4416	38.2225	0.7263	15.5331	7.6331	0.8942	213.1212	30.0542	246	74	219.8414	32.0647	248	90	204.6297	36.7739	245	85
C1_E1_ROI.tif	be01395c-b790-47e4-9cca-e3f7c16701a8	Parenchyma: Positive	Parenchyma: Positive	PathAnnotationObject	Polygon	202.18	342.7	6.624	9.4419	0.9337	3.4623	2.451	0.6969	211.3417	25361	32.8126	247	121	126	230.875	27705	22.2422	247	131	116	224.6833	26962	19.1201	245	146	99	23.904	18.4209	0.8852	6.6517	4.9543	0.5598	150.1384	56.4269	247	34	187.3866	45.6078	247	43	201.1289	33.2684	245	93
C1_E1_ROI.tif	80530ef1-03d6-41d7-9d65-fc8b28b622d1	Parenchyma: Positive	Parenchyma: Positive	PathAnnotationObject	Polygon	370.98	347.48	35.6544	27.2971	0.6013	12.1425	3.7194	0.9526	214.3146	133518	36.3917	250	88	162	234.2103	145913	16.6107	251	146	105	223.3916	139173	12.9033	249	147	102	84.96	37.4239	0.7623	15.8245	7.1757	0.8676	147.5886	68.1566	250	21	190.3342	44.8088	251	75	202.136	29.4057	250	71
C1_E1_ROI.tif	d8eaeec1-db52-45c1-a633-1b0e8597ac14	Parenchyma: Positive	Parenchyma: Positive	PathAnnotationObject	Polygon	207.45	343.54	6.3936	9.3352	0.922	3.1945	2.7221	0.5665	183.2054	20519	53.7891	237	56	181	218.25	24444	32.4968	247	119	128	221.9107	24854	17.7924	242	156	86	20.5056	17.9862	0.7965	6.1434	4.9916	0.3458	156.8402	51.2218	237	25	189.1047	34.9673	247	104	200.1074	25.1201	242	106
C1_E1_ROI.tif	39445cd4-c53b-4f3b-97d4-ddda4690e59d	Parenchyma: Positive	Parenchyma: Positive	PathAnnotationObject	Polygon	477.92	348.44	43.7184	37.1589	0.3979	15.8191	5.1541	0.9663	149.4804	114203	24.35	201	70	131	203.7683	155679	14.9264	242	141	101	217.2971	166015	13.3693	249	160	89	113.8176	46.3035	0.6671	19.2134	8.9911	0.9131	115.9879	44.892	214	0	178.9823	34.4578	243	49	205.5422	24.5359	249	69
C1_E1_ROI.tif	705b8363-6996-4913-8530-cd84ebcfd743	Parenchyma: Positive	Parenchyma: Positive	PathAnnotationObject	Polygon	219.47	345.81	53.9712	43.0424	0.3661	19.0498	3.9571	0.9853	226.8291	212312	16.8223	246	143	103	236.4434	221311	12.0946	248	178	70	222.8697	208606	11.5142	245	171	74	117.1008	51.9559	0.5451	21.5051	6.8016	0.9593	188.9287	52.992	246	0	201.9926	42.285	248	66	200.7813	28.9265	245	87
C1_E1_ROI.tif	7bda7299-c9d3-4cec-8e35-9710a4bb5d7d	Fibers: Positive	Fibers: Positive	PathAnnotationObject	Polygon	183.92	348.12	63.5328	31.6127	0.7989	11.5207	7.5965	0.7221	231.2769	255561	5.4133	247	214	33	241.6633	267038	3.9214	249	225	24	227.7484	251662	6.7154	245	180	65	114.5664	41.5758	0.8329	14.3488	10.931	0.6395	218.7021	22.4471	247	105	224.9754	25.377	249	112	207.8506	29.3792	245	75
C1_E1_ROI.tif	1d410a11-cb5a-4fe9-9bbd-33e063a08620	Parenchyma: Positive	Parenchyma: Positive	PathAnnotationObject	Polygon	233.24	346.98	13.7664	18.5472	0.5029	7.0137	3.0603	0.934	202.3568	48768	42.2033	246	85	161	221.3237	53339	28.4578	247	127	120	217.2075	52347	18.31	243	147	96	44.5248	27.048	0.7648	10.7693	6.154	0.8385	160.113	48.8129	246	54	183.6021	41.0354	247	83	192.4942	31.8079	243	85
C1_E1_ROI.tif	78483e7e-c87d-4278-9321-26d8613c51bf	Fibers: Positive	Fibers: Positive	PathAnnotationObject	Polygon	249.67	348.72	45.9072	25.4306	0.892	9.8492	6.1975	0.7554	234.4261	187072	7.3369	246	195	51	242.6366	193624	4.7709	248	222	26	229.5263	183162	9.5429	246	197	49	87.3792	35.4747	0.8725	12.6483	9.811	0.5916	206.5227	41.4078	246	61	212.2157	43.8682	248	57	199.428	44.7826	246	42
C1_E1_ROI.tif	b955f619-c10b-44ef-85a4-360f89722542	Vessels: Positive	Vessels: Positive	PathAnnotationObject	Polygon	341.5	374.8	2112.4224	206.1593	0.6246	59.4876	48.6204	0.5505	229.7147	8425476	8.9294	249	17	232	238.6321	8752549	7.2123	250	87	163	218.9028	8028918	6.9618	248	76	172	2432.8513	208.2656	0.7048	62.9333	52.721	0.4851	222.8463	27.3886	250	0	232.5954	22.1197	250	41	215.7552	14.9008	248	33
C1_E1_ROI.tif	32764348-3da1-464d-ae9d-43b911ebaf7b	Fibers: Positive	Fibers: Positive	PathAnnotationObject	Polygon	290.88	348.96	51.6096	26.9671	0.8918	9.7569	7.022	0.6194	233.8799	210258	6.154	247	213	34	242.5673	218068	4.5705	248	221	27	229.7809	206573	8.3527	246	196	50	96.3072	37.5099	0.8602	13.3812	10.4819	0.5759	218.1363	29.8496	247	88	222.3125	34.772	248	63	207.5083	38.0348	246	47
C1_E1_ROI.tif	cfdbffed-3aa3-438a-84d7-c3c87072a98e	Fibers: Positive	Fibers: Positive	PathAnnotationObject	Polygon	271.97	349.48	78.7392	34.4031	0.836	11.2545	9.8745	0.3327	231.9308	318441	5.8233	247	213	34	240.9592	330837	4.8811	248	218	30	228.0175	313068	6.8133	246	208	38	134.6112	44.5874	0.8509	15.1605	12.7641	0.241	217.7451	29.0791	247	60	225.2429	30.819	248	72	213.1347	31.1288	246	64
C1_E1_ROI.tif	696ae24e-9d9f-4357-82d6-d5f715b1ba90	Parenchyma: Positive	Parenchyma: Positive	PathAnnotationObject	Polygon	205.47	347.5	6.2784	9.1915	0.9339	3.3223	2.4281	0.6669	221.8509	25291	15.5189	244	171	73	216.3333	24662	14.7328	243	172	71	205.9561	23479	11.7265	229	162	67	22.752	18.342	0.8498	6.3615	5.2364	0.5609	164.3291	67.2919	244	1	169.8618	46.7057	243	46	184.799	24.0789	245	117
C1_E1_ROI.tif	00ef631b-42a6-4313-b1c0-4ba19cff6458	Fibers: Positive	Fibers: Positive	PathAnnotationObject	Polygon	282.43	348.34	19.008	16.28	0.9012	5.6766	4.4531	0.6163	229.7237	76498	8.5332	247	189	58	241.3063	80355	6.2908	248	207	41	232.3934	77387	7.4913	246	204	42	44.352	24.9127	0.898	8.6007	6.6862	0.5304	214.5946	28.1352	247	98	222.0622	30.5	248	103	210.0894	32.7055	246	88
C1_E1_ROI.tif	31e3086e-1b26-4ac8-b7ca-a6ec07b464ee	Parenchyma: Positive	Parenchyma: Positive	PathAnnotationObject	Polygon	359.4	353.9	53.2224	45.1426	0.3282	20.0699	4.7536	0.9775	230.9297	213610	8.3055	248	190	58	239.2595	221315	8.0163	250	197	53	224.9719	208099	9.7222	250	171	79	122.1696	55.7195	0.4945	24.2434	7.8804	0.9567	200.9299	49.5922	249	0	211.9172	37.9034	250	42	208.6885	25.6657	250	73
C1_E1_ROI.tif	e0fd5f6b-a715-464b-b76a-a8d64885d87f	Parenchyma: Positive	Parenchyma: Positive	PathAnnotationObject	Polygon	200.53	349.22	8.0064	13.4015	0.5602	4.7666	3.1796	0.8104	203.1736	29257	48.2923	249	79	170	182.8542	26331	60.2635	247	23	224	189.9653	27355	36.2997	234	83	151	37.9584	23.3901	0.8719	8.0215	5.9594	0.6697	182.8569	44.6613	249	42	164.4277	56.2323	247	23	171.5	42.3374	240	64
C1_E1_ROI.tif	ea77a74e-696c-4651-8e0f-8372efb53e44	Parenchyma: Positive	Parenchyma: Positive	PathAnnotationObject	Polygon	323.17	350.28	28.512	23.7635	0.6345	10.0416	3.8981	0.9324	233.1617	116814	10.6773	248	182	66	240.7166	120599	5.3314	249	215	34	224.1577	112303	8.0856	246	206	40	65.8944	33.9803	0.7171	13.8799	7.1272	0.8642	175.6326	70.1059	248	0	202.4808	48.3697	249	58	206.4328	29.4547	246	88
C1_E1_ROI.tif	3d374429-dfcd-41ce-a62b-58c139b32e80	Parenchyma: Positive	Parenchyma: Positive	PathAnnotationObject	Polygon	500.38	351.9	35.712	27.1511	0.6088	10.9832	4.6855	0.9324	221.4489	136634	19.1811	251	140	111	235.6337	145386	9.1732	251	204	47	227.0373	140082	10.0041	250	204	46	80.2368	37.9753	0.6992	15.1434	7.8064	0.886	190.841	43.8603	251	30	208.2328	40.0336	251	59	206.1082	35.9468	250	54
C1_E1_ROI.tif	0387baa7-72fc-4fa3-bfeb-19b260c7b286	Parenchyma: Positive	Parenchyma: Positive	PathAnnotationObject	Polygon	378.05	349.43	13.3056	13.8867	0.8671	5.4887	3.2904	0.7798	189.0847	44624	56.6685	249	10	239	206.3729	48704	35.4493	251	98	153	211.3093	49869	25.7378	248	127	121	40.0896	24.0018	0.8745	9.2118	6.4206	0.688	152.0831	64.2754	249	0	160.1819	49.717	251	50	181.4585	36.9133	248	85
C1_E1_ROI.tif	20272045-eb20-4add-9db2-a2df727cf00c	Misdetection: Positive	Misdetection: Positive	PathAnnotationObject	Polygon	487.51	352.76	90.6048	55.5603	0.3688	19.9601	9.9442	0.9085	226.916	356712	17.7895	252	116	136	235.6139	370385	16.1816	251	134	117	221.5159	348223	16.4972	251	128	123	174.7584	59.1882	0.6269	23.0748	12.351	0.8759	206.2123	44.3513	253	1	214.4743	38.8569	251	53	202.843	35.8285	251	39
C1_E1_ROI.tif	73317b3e-7fd2-4f21-a4e4-df3f150b4ecf	Fibers: Positive	Fibers: Positive	PathAnnotationObject	Polygon	192.66	352.31	45.6768	26.5533	0.8141	9.8669	5.6622	0.823	233.6288	185034	6.9149	249	198	51	239.6944	189838	7.5244	249	203	46	219.3396	173717	21.74	246	128	118	90.3168	35.7021	0.8904	12.6912	9.2382	0.6088	206.1687	38.1636	249	42	211.9968	38.2004	249	83	198.8415	37.5498	246	64
C1_E1_ROI.tif	26ae22b9-a5a6-4b53-8cff-a9324139d8b8	Fibers: Positive	Fibers: Positive	PathAnnotationObject	Polygon	260.46	351.52	38.4768	27.9028	0.621	11.1054	5.0301	0.8586	225.5178	151999	14.1963	245	139	106	239.8398	161652	8.7524	248	198	50	228.2537	153843	9.1557	245	194	51	87.1488	37.5567	0.7764	15.0007	8.1015	0.8071	207.7869	31.0843	246	80	221.1682	26.8554	248	67	207.3668	32.7087	245	52
C1_E1_ROI.tif	4648013b-4c17-4f03-adf2-1145870426f8	Parenchyma: Positive	Parenchyma: Positive	PathAnnotationObject	Polygon	241.31	353.11	33.3504	23.8952	0.734	9.8067	4.4551	0.8889	229.2543	133426	16.2182	246	153	93	240.3488	139883	5.866	247	209	38	223.9244	130324	6.2502	244	194	50	75.5136	33.5421	0.8434	12.7152	7.9762	0.7641	179.3845	69.449	246	0	202.2888	46.237	247	53	206.0099	28.0486	244	93
C1_E1_ROI.tif	a21ca9be-d347-4f69-8919-0fa90e0ea3b0	Fibers: Positive	Fibers: Positive	PathAnnotationObject	Polygon	507.44	357.43	103.5648	42.1346	0.7331	16.3459	9.84	0.8086	230.3118	413640	7.5327	252	191	61	240.1771	431358	6.0859	251	189	62	222.2138	399096	9.1075	248	152	96	168.9408	50.5467	0.8309	19.0794	12.7276	0.7629	212.7177	37.8619	252	45	225.0797	31.9933	251	60	212.0276	27.7563	250	53
C1_E1_ROI.tif	90820df2-c2d4-4ada-9ea0-0e116102dd04	Parenchyma: Positive	Parenchyma: Positive	PathAnnotationObject	Polygon	299.51	356.54	68.6016	33.2782	0.7784	12.5323	7.5474	0.8273	226.3389	271154	10.3094	244	170	74	233.8715	280178	10.3258	248	172	76	219.3806	262818	11.0649	246	170	76	117.7344	43.1363	0.7951	15.5564	10.4552	0.7517	198.654	45.4242	244	3	217.389	30.6306	248	83	212.4627	22.6007	246	87
C1_E1_ROI.tif	16070d86-1f83-45b5-a78f-50a0c6a3fac1	Parenchyma: Positive	Parenchyma: Positive	PathAnnotationObject	Polygon	280.21	356.6	51.3792	26.8403	0.8962	9.7118	6.9517	0.6404	231.5617	206553	11.8009	247	141	106	239.676	213791	5.7237	248	208	40	224.6334	200373	7.8468	244	206	38	96.1344	37.5394	0.8573	13.2658	10.3318	0.6021	203.9354	44.9194	247	22	216.2877	40.0441	248	54	208.2877	34.9936	245	45
C1_E1_ROI.tif	0a753ef9-34ee-4806-bfd8-2fce0992c06d	Parenchyma: Positive	Parenchyma: Positive	PathAnnotationObject	Polygon	308.37	354.91	10.4832	15.8471	0.5246	6.6087	2.6012	0.9355	134.7059	25190	27.5641	210	61	149	197.385	36911	16.6249	238	147	91	212.9733	39826	12.5203	242	180	62	41.184	24.8804	0.836	9.4095	6.4329	0.7308	115.3138	34.3683	210	9	170.9442	30.1372	238	94	196.1939	23.9612	242	117
C1_E1_ROI.tif	e9303b06-a368-4fee-a940-0a1dc54ae9a4	Parenchyma: Positive	Parenchyma: Positive	PathAnnotationObject	Polygon	374.07	355.61	15.264	17.328	0.6388	6.2977	4.1164	0.7974	192.9338	52478	31.0571	241	107	134	215.9853	58748	14.4125	245	160	85	216.4706	58880	12.5327	243	177	66	44.7552	26.4122	0.8062	9.8829	6.1653	0.7668	157.5918	51.8397	241	14	184.7117	32.8167	245	87	197.0523	28.5946	246	94
C1_E1_ROI.tif	e51a59a6-42f8-41ce-94ca-a8c7ef1506e9	Parenchyma: Positive	Parenchyma: Positive	PathAnnotationObject	Polygon	366.79	356.33	16.2432	16.095	0.7879	6.058	3.4947	0.8375	227.3936	64125	13.0227	249	174	75	228.6915	64491	11.1671	249	190	59	214.5532	60504	11.6802	247	184	63	45.0432	25.9344	0.8416	9.4974	6.3155	0.7484	186.056	51.3726	249	5	206.2201	30.9573	249	96	208.3753	23.2681	248	102
C1_E1_ROI.tif	1f4440fa-eecc-4a6b-bd04-c171ae7bcefd	Parenchyma: Positive	Parenchyma: Positive	PathAnnotationObject	Polygon	465.02	360.25	104.1408	41.0532	0.7765	15.5695	9.8272	0.7749	230.8986	416772	11.1068	251	151	100	238.0548	429689	8.9899	251	185	66	219.6393	396449	9.1484	248	184	64	170.1504	51.7601	0.7981	19.1785	13.77	0.7145	189.184	63.5573	251	0	213.3714	41.8248	251	68	210.1918	27.3813	251	66
C1_E1_ROI.tif	2d258d21-d5bb-48b2-9386-76effa604b99	Parenchyma: Positive	Parenchyma: Positive	PathAnnotationObject	Polygon	251.26	357.43	23.0976	18.3888	0.8584	6.6557	4.6386	0.7114	227.5347	91924	16.6512	246	163	83	240.7426	97260	7.9663	248	186	62	229.1535	92578	7.8974	245	180	65	56.0448	28.2307	0.8837	10.1181	7.8972	0.6078	170.4887	66.4944	246	0	200.6219	46.9471	248	55	206.5625	31.0876	245	111
C1_E1_ROI.tif	d65c33b8-6914-47c6-b4f6-c56e767b152a	Fibers: Positive	Fibers: Positive	PathAnnotationObject	Polygon	289.87	360.25	60.8256	29.1741	0.898	10.2004	7.8168	0.6211	232.4179	246363	5.9222	247	213	34	241.8519	256363	3.8857	247	223	24	226.4443	240031	8.421	246	189	57	108.576	38.7391	0.9092	13.5236	11.2808	0.5056	212.6524	43.0208	247	0	220.5344	40.0621	247	28	206.982	37.1708	246	12
C1_E1_ROI.tif	b83294a2-f582-42ba-b570-34e1688e3c4a	Fibers: Positive	Fibers: Positive	PathAnnotationObject	Polygon	262.38	360.93	65.7216	32.9731	0.7596	10.8171	8.8816	0.3498	226.1821	258300	9.9277	247	175	72	234.8109	268154	8.3946	248	174	74	222.4361	254022	8.8819	244	172	72	126.5472	43.6729	0.8338	15.0207	12.4278	0.5183	210.3439	24.8746	247	110	216.8608	26.7501	248	97	205.5155	27.4657	244	65
C1_E1_ROI.tif	44b133ed-409f-4d41-881d-ae8f74b9d320	Fibers: Positive	Fibers: Positive	PathAnnotationObject	Polygon	452.46	363.6	31.2192	34.0181	0.339	15.3003	2.8034	0.9898	232.3523	126632	17.7514	251	162	89	237.4624	129417	13.9017	251	171	80	228.6899	124636	12.5891	250	171	79	76.608	43.4869	0.5091	17.8096	5.582	0.9643	189.2326	44.368	251	88	201.069	37.6863	251	95	199.2926	32.6146	250	78
C1_E1_ROI.tif	cc460777-38a8-47be-9878-224afaf4c255	Fibers: Positive	Fibers: Positive	PathAnnotationObject	Polygon	494.9	359.23	12.1536	13.4111	0.8492	4.4425	3.7621	0.5462	224.1435	48415	27.5633	252	124	128	238.338	51481	14.134	251	181	70	223.0231	48173	13.7541	249	175	74	37.3824	23.1288	0.8782	8.0032	6.0872	0.5558	181.0061	58.9749	252	11	206.9724	36.5812	251	104	204.3114	31.3016	249	88
C1_E1_ROI.tif	c33df3eb-9805-4ccd-94db-783ef36eeab8	Parenchyma: Positive	Parenchyma: Positive	PathAnnotationObject	Polygon	271.43	359.79	11.6928	15.9709	0.5761	5.4754	3.8376	0.7453	199.5459	41306	33.2593	245	97	148	220.9517	45737	18.3151	247	154	93	218.7101	45273	17.6782	245	160	85	43.5456	25.9629	0.8118	9.0998	6.6853	0.5078	179.1419	44.9069	245	62	200.5808	34.0321	247	76	202.2089	31.474	245	81
C1_E1_ROI.tif	89e1ac15-ec95-4e4a-8d5a-b71022a022e3	Misdetection: Positive	Misdetection: Positive	PathAnnotationObject	Polygon	313.64	368.25	83.808	53.6357	0.3661	23.6292	5.3729	0.9842	223.274	325980	35.3574	248	12	236	236.4336	345193	15.2873	248	121	127	226.8349	331179	13.7799	246	95	151	176.3712	63.3073	0.553	26.5411	8.8431	0.9525	170.0404	73.4278	248	0	193.6922	51.2471	248	46	202.7685	32.4592	246	77
C1_E1_ROI.tif	fc75017e-b697-4810-a461-b42e6449b533	Parenchyma: Positive	Parenchyma: Positive	PathAnnotationObject	Polygon	191.33	361.48	16.9344	16.3558	0.7955	6.3463	3.6204	0.8466	229.8243	68028	25.5411	250	101	149	239.7534	70967	10.8589	250	180	70	224.0372	66315	12.1193	244	168	76	43.5456	25.6396	0.8324	10.2488	5.9032	0.7887	188.5652	51.8394	250	49	191.2661	57.2549	250	33	189.8063	44.0475	244	69
C1_E1_ROI.tif	a3bb1ecc-5178-4e08-9cf5-d04ea63fa8a4	Fibers: Positive	Fibers: Positive	PathAnnotationObject	Polygon	245.75	363.83	43.1424	27.3091	0.7269	11.5674	5.1269	0.8979	233.4808	176278	6.9336	248	204	44	241.5709	182386	4.6962	249	214	35	227.7722	171968	7.796	246	197	49	86.2272	36.1636	0.8285	13.4082	8.4494	0.7854	210.2057	32.9968	248	6	217.4854	30.928	249	78	206.002	30.2209	246	85
C1_E1_ROI.tif	7c7a94b2-1e45-41ee-a1a8-afdb2dabfd64	Fibers: Positive	Fibers: Positive	PathAnnotationObject	Polygon	487.58	364.14	98.784	37.8147	0.8681	13.6672	10.4878	0.6288	232.3108	398413	11.0725	252	139	113	240.7329	412857	12.2725	251	124	127	227.1662	389590	17.2439	250	86	164	164.736	49.0623	0.86	17.4129	13.9246	0.6093	215.1085	38.5089	252	6	221.8343	35.627	251	62	208.9518	35.073	250	79
C1_E1_ROI.tif	adb5d4a2-831f-4fe1-9df1-e0df7549733f	Fibers: Positive	Fibers: Positive	PathAnnotationObject	Polygon	457.42	365.27	36.576	28.6087	0.5616	12.2349	4.4047	0.9425	233.9544	148795	7.5716	250	208	42	240.9859	153267	5.9163	250	223	27	224.7799	142960	6.1238	244	210	34	77.0688	37.7254	0.6805	16.1866	7.1261	0.9092	204.3567	53.7685	251	0	220.143	32.9881	250	86	213.6411	20.1675	248	95
C1_E1_ROI.tif	014ea299-aa36-40f3-983c-ffa3b4184dbb	Parenchyma: Positive	Parenchyma: Positive	PathAnnotationObject	Polygon	473.38	363.67	22.2912	24.2367	0.4769	10.4436	3.2275	0.9663	148.7621	58166	26.2186	218	93	125	207.1918	81012	10.2655	232	175	57	223.1535	87253	10.2112	250	186	64	62.6688	33.1319	0.7174	13.1144	6.0108	0.9055	117.2156	44.4833	218	0	178.3046	33.8626	232	51	207.8486	26.6524	250	110
C1_E1_ROI.tif	6b8f3509-8951-4c92-831f-e011105bc2d9	Parenchyma: Positive	Parenchyma: Positive	PathAnnotationObject	Polygon	305.23	371.28	76.9536	52.873	0.3459	23.9296	4.9088	0.9861	183.4463	245818	22.9702	212	45	167	219.7843	294511	12.0997	246	147	99	221.7702	297172	8.7462	245	181	64	166.176	60.5132	0.5703	26.3914	8.3726	0.9583	154.0558	44.3926	212	0	198.2116	32.7105	246	82	209.7316	21.8707	245	107
C1_E1_ROI.tif	34f70ba3-42e0-4803-8bdf-af51ecfd0755	Fibers: Positive	Fibers: Positive	PathAnnotationObject	Polygon	254.56	367.43	51.3216	27.3243	0.8638	9.7305	7.3984	0.6762	232.1448	206841	6.4849	247	183	64	241.4905	215168	6.5734	249	186	63	226.8687	202140	10.1568	246	161	85	98.4384	37.6114	0.8745	13.017	10.3844	0.5085	203.0175	40.2985	248	59	211.6264	39.8222	249	91	201.6264	37.0163	246	85
C1_E1_ROI.tif	54cace95-ebe1-450f-bf6f-8d69e8701fe7	Fibers: Positive	Fibers: Positive	PathAnnotationObject	Polygon	281.2	367.49	45.504	28.3421	0.7119	10.5633	6.6383	0.8446	233.244	184496	7.3174	248	213	35	242.531	191842	4.5608	248	219	29	230.2528	182130	8.0837	245	203	42	87.4944	36.7853	0.8125	13.529	9.197	0.7584	216.6767	28.7386	248	60	221.7306	33.8771	248	69	207.1459	36.5919	245	40
C1_E1_ROI.tif	0f81a848-34d7-43b4-bfb2-c8dba92e9690	Parenchyma: Positive	Parenchyma: Positive	PathAnnotationObject	Polygon	477.56	369.03	35.0784	28.808	0.5312	12.8946	3.8415	0.9599	232.6356	142373	19.7151	251	136	115	240.8448	147397	10.1794	251	197	54	227.2255	139062	9.9606	249	170	79	79.9488	38.3142	0.6844	16.0471	7.4203	0.9135	168.3838	78.421	251	0	199.0452	47.454	251	84	205.7174	32.6263	249	79
C1_E1_ROI.tif	8889aeba-643d-40b1-98b0-49094d098221	Parenchyma: Positive	Parenchyma: Positive	PathAnnotationObject	Polygon	514.14	367.51	62.3232	30.7488	0.8283	10.9133	8.1497	0.6425	235.4148	257073	5.9513	252	209	43	241.5119	263731	5.5837	251	184	67	221.793	242198	7.0618	250	188	62	114.912	40.7904	0.8679	14.5855	10.7331	0.6137	197.3761	54.8379	252	33	214.9554	45.3658	251	28	211.2824	29.3534	250	79
C1_E1_ROI.tif	431dccee-9717-4dab-8e09-e97a4c1a31a3	Fibers: Positive	Fibers: Positive	PathAnnotationObject	Polygon	273.8	368.16	36.9792	24.4343	0.7783	9.0026	5.6171	0.7929	231.5559	149122	6.3656	247	208	39	241.0978	155267	4.6843	248	219	29	226.5745	145914	6.2843	243	202	41	75.8592	34.5521	0.7985	12.1016	7.808	0.7302	206.3739	36.4858	247	62	217.8897	33.5182	248	69	205.9524	34.1291	243	71
C1_E1_ROI.tif	dd92c189-5781-46f5-8b65-58fe3965c238	Fibers: Positive	Fibers: Positive	PathAnnotationObject	Polygon	297.3	370.94	67.392	33.0377	0.7759	12.6086	6.7353	0.8746	234.6808	275750	7.0452	248	202	46	241.303	283531	4.9476	248	214	34	228.966	269035	9.3341	245	199	46	119.6928	42.2718	0.8417	15.3331	9.5618	0.7821	209.6436	47.5612	248	0	219.66	37.1421	248	56	210.7343	34.1185	245	93
C1_E1_ROI.tif	382701e3-502c-4d65-846a-736d98d4da80	Parenchyma: Positive	Parenchyma: Positive	PathAnnotationObject	Polygon	501.54	369.61	27.072	19.4499	0.8993	6.5354	5.3952	0.5719	230.697	108889	15.6021	251	173	78	238.1377	112401	11.2121	251	200	51	227.4703	107366	10.5589	249	191	58	69.2928	30.7656	0.92	10.221	9.2535	0.3325	182.3187	51.3166	251	48	202.9668	38.5249	251	54	205.2805	29.1124	249	75
C1_E1_ROI.tif	d3ce604a-5e5d-4554-94bd-2320c5f98f60	Parenchyma: Positive	Parenchyma: Positive	PathAnnotationObject	Polygon	266.01	369.78	21.6	18.1749	0.8217	5.9142	5.1858	0.5101	227.8871	86825	15.6903	248	154	94	238.7034	90946	9.4007	249	198	51	222.9344	84938	8.3049	242	185	57	55.0656	28.9711	0.8244	9.7307	8.3664	0.4473	185.3573	53.0113	248	35	202.7979	41.3633	249	88	202.3979	28.2767	243	93
C1_E1_ROI.tif	ef6c56c0-bf80-44d5-8bb8-0fac91385379	Fibers: Positive	Fibers: Positive	PathAnnotationObject	Polygon	288.59	374.21	70.1568	34.209	0.7534	12.5943	7.4694	0.8341	230.7989	282267	5.858	247	205	42	241.3491	295170	4.2651	248	216	32	229.2984	280432	7.9366	246	192	54	127.0656	43.9666	0.826	16.1406	10.6102	0.7643	206.8535	40.4504	248	20	218.1226	37.2641	248	65	209.0796	35.0309	246	57
C1_E1_ROI.tif	37f37a94-ba25-4460-bc7e-89227ebdb8b5	Fibers: Positive	Fibers: Positive	PathAnnotationObject	Polygon	461.32	376.22	78.336	34.3355	0.835	13.3057	7.7765	0.8223	234.7419	320188	7.8466	251	193	58	242.8196	331206	4.8512	250	223	27	226.5154	308967	9.9784	249	204	45	133.2864	44.3554	0.8513	16.2564	11.1558	0.7471	208.1757	50.3573	251	0	222.3608	36.0362	250	66	213.0276	28.1238	249	75
C1_E1_ROI.tif	5d32a0f6-4864-4279-9f65-111d3459638e	Parenchyma: Positive	Parenchyma: Positive	PathAnnotationObject	Polygon	470.53	373.58	20.8512	19.358	0.6992	7.6743	4.2203	0.8398	175.1169	64443	15.6493	216	138	78	203.1929	74775	9.5805	231	168	63	208.7853	76833	9.5492	240	176	64	52.5312	28.3741	0.8199	10.7956	7.024	0.7514	152.7808	35.3099	216	21	191.6467	25.7812	245	87	203.9946	21.7	249	98
C1_E1_ROI.tif	f2cec774-cf77-4155-bb2d-a2c50754e1cf	Parenchyma: Positive	Parenchyma: Positive	PathAnnotationObject	Polygon	383.01	379.71	80.8128	40.7025	0.613	17.2662	6.7941	0.9162	231.0249	324128	12.8515	249	145	104	239.7277	336338	8.3326	249	170	79	223.0706	312968	8.5204	248	151	97	153.4464	50.8971	0.7444	20.463	10.8687	0.8504	194.5706	57.3227	249	0	208.8059	43.276	249	57	204.7089	28.4308	248	54
C1_E1_ROI.tif	bb1256b7-fc91-42de-b878-e90ae4aeba27	Parenchyma: Positive	Parenchyma: Positive	PathAnnotationObject	Polygon	246.65	376.26	49.0176	28.5413	0.7562	10.6597	6.552	0.8167	232.7962	198808	12.2989	250	146	104	238.7119	203860	8.7331	250	192	58	223.5515	190913	9.2678	247	189	58	99.4752	38.6833	0.8354	14.3679	9.733	0.7307	192.3249	57.65	250	1	205.7243	43.0751	250	86	205.9613	25.4116	247	115
C1_E1_ROI.tif	296a63a7-3e98-469a-b780-8b06e7ceb86a	Parenchyma: Positive	Parenchyma: Positive	PathAnnotationObject	Polygon	494.39	371.93	5.1264	9.6385	0.6934	3.8559	2.1215	0.8169	191.1042	18346	18.8766	218	146	72	218.625	20988	17.2409	245	176	69	217.6979	20899	13.9564	242	183	59	27.9936	19.4885	0.9262	7.0814	5.653	0.5323	172.9633	26.9818	225	94	193.8327	29.0771	245	105	196.6612	25.7774	242	115
C1_E1_ROI.tif	64ace716-ff4a-4114-a5e8-143c593699aa	Parenchyma: Positive	Parenchyma: Positive	PathAnnotationObject	Polygon	513	375.55	42.9696	31.5783	0.5415	13.915	4.172	0.9621	233.7587	175319	10.5652	252	177	75	241.4147	181061	8.1745	251	195	56	225.1627	168872	7.7589	248	184	64	95.904	42.9825	0.6523	17.448	7.5786	0.9179	181.5875	65.738	252	0	198.9982	53.4724	251	24	202.7458	33.1414	249	69
C1_E1_ROI.tif	464ff2ab-51c2-4865-ac1b-c84aa6e4eabe	Fibers: Positive	Fibers: Positive	PathAnnotationObject	Polygon	484.82	375.95	80.64	35.6631	0.7968	13.9532	8.2717	0.8066	232.0953	323773	7.611	249	171	78	239.8265	334558	6.3358	250	189	61	220.2394	307234	6.7497	242	189	53	134.784	45.0742	0.8337	16.6093	11.7535	0.6986	213.1723	33.7452	249	47	223.5126	29.5954	250	100	211.2269	21.3347	243	106
C1_E1_ROI.tif	a9a9320e-913f-429f-8268-a0d381ae1c50	Parenchyma: Positive	Parenchyma: Positive	PathAnnotationObject	Polygon	255.79	376.01	19.5264	17.2633	0.8233	6.2587	3.9692	0.7949	227.6579	77859	13.1114	246	163	83	234.7456	80283	9.6052	249	197	52	221.6053	75789	10.7173	247	195	52	48.9024	26.7891	0.8563	10.2486	6.94	0.7369	185.4889	50.5706	246	4	197.9203	41.0563	249	64	200.5076	30.4322	247	88
C1_E1_ROI.tif	b6c37483-26ba-464c-a046-e0f0273792b9	Fibers: Positive	Fibers: Positive	PathAnnotationObject	Polygon	448.88	382.21	111.9168	46.3877	0.6536	19.0195	8.0978	0.9131	233.4101	454216	10.0408	251	77	174	241.0051	468996	9.4854	250	81	169	223.1819	434312	11.0756	248	73	175	192.3264	56.1613	0.7663	22.2982	11.255	0.8591	209.7854	40.3562	251	6	219.2534	36.5114	250	73	207.7782	31.2847	248	69
C1_E1_ROI.tif	5e4ae40d-7c28-46ae-a74e-962ba2d844af	Fibers: Positive	Fibers: Positive	PathAnnotationObject	Polygon	264.12	376.24	21.888	18.6482	0.7909	7.4267	4.0213	0.8417	230.8042	88398	9.1208	246	196	50	240.9608	92288	6.7118	249	213	36	230.1071	88131	8.2688	246	209	37	51.4368	28.4252	0.8	11.5828	6.3319	0.8319	201.5442	35.6905	248	49	211.0112	34.366	249	108	203.5969	33.3453	246	82
C1_E1_ROI.tif	3820a21a-36e3-4227-9d5d-b6cbf7c1b7b5	Fibers: Positive	Fibers: Positive	PathAnnotationObject	Polygon	273.06	380.42	71.5968	34.517	0.7552	13.6177	7.2	0.847	232.5016	288767	4.9657	248	212	36	241.7899	300303	3.8654	250	223	27	226.2601	281015	8.1167	247	211	36	126.3744	45.3711	0.7715	17.3204	10.6021	0.7866	215.5926	28.5038	248	81	223.2048	31.0041	250	66	209.9823	31.2073	247	46
C1_E1_ROI.tif	b3a24d53-458e-467b-851b-8ee99375f51b	Parenchyma: Positive	Parenchyma: Positive	PathAnnotationObject	Polygon	280.94	379.69	30.3552	22.8937	0.7278	9.3355	4.2427	0.9059	232.9622	123237	8.9175	248	190	58	239.1096	126489	5.0166	249	203	46	224.8658	118954	8.3919	246	189	57	66.24	31.973	0.8143	12.0548	7.4598	0.7978	196.9306	46.723	248	68	214.171	35.9596	249	87	211.6754	25.1755	246	88
C1_E1_ROI.tif	7e5b8d78-18ca-473e-9f99-7972db532c23	Parenchyma: Positive	Parenchyma: Positive	PathAnnotationObject	Polygon	366.39	388.92	69.408	46.5105	0.4032	20.925	4.7316	0.9781	231.3861	280440	19.9781	249	86	163	239.9398	290807	12.6538	249	147	102	227.2442	275420	10.966	247	137	110	149.1264	56.5899	0.5852	23.8445	8.3951	0.9444	175.652	72.917	249	0	201.1053	48.039	249	55	207.9792	29.5214	247	56
C1_E1_ROI.tif	ed2d7e71-d191-4e25-a884-9176fa3ce4f4	Parenchyma: Positive	Parenchyma: Positive	PathAnnotationObject	Polygon	468	382.79	30.2976	26.042	0.5614	10.3647	3.8822	0.9482	189.2895	99377	14.5808	224	147	77	211.4914	111033	13.7097	237	168	69	212.9581	111803	11.6271	237	170	67	67.68	32.6042	0.8001	12.7342	6.9145	0.8563	161.2432	43.6435	224	0	192.1822	32.9017	240	53	202.6593	22.3696	247	95
C1_E1_ROI.tif	03fc7271-c551-4f43-a4fa-26ba7977204b	Parenchyma: Positive	Parenchyma: Positive	PathAnnotationObject	Polygon	373.62	382.86	26.784	25.5602	0.5152	10.1678	4.1916	0.9465	181.5553	85331	24.9931	235	97	138	206.7702	97182	19.8499	244	115	129	211.8319	99561	13.3936	238	154	84	72.576	34.6074	0.7615	12.7767	7.1648	0.8278	146.523	43.5826	235	13	166.439	49.5664	244	42	189.1735	39.3021	242	66
C1_E1_ROI.tif	56fa5122-c33f-4a9a-bd1c-d41c3cdb7d6b	Parenchyma: Positive	Parenchyma: Positive	PathAnnotationObject	Polygon	474.33	381.31	15.552	16.5444	0.714	6.9157	2.749	0.9232	230.7074	62291	23.6113	251	126	125	236.5074	63857	16.6447	250	174	76	229.9889	62097	11.0992	247	194	53	41.76	24.9751	0.8413	9.4775	5.794	0.8132	162.8397	66.7177	251	39	181.674	55.1844	250	51	194.789	37.2578	247	84
C1_E1_ROI.tif	7a832f46-a20f-4b8e-96b3-ef5c7ff11df3	Parenchyma: Positive	Parenchyma: Positive	PathAnnotationObject	Polygon	262.16	382.93	33.8688	24.7416	0.6953	10.3767	4.2295	0.9182	230.7661	136152	12.3196	249	172	77	239.8068	141486	6.7457	249	206	43	223.2034	131690	6.1412	243	202	41	75.3408	35.095	0.7687	13.4584	7.8862	0.8204	172.7788	70.2209	249	0	196.5866	54.3562	249	30	205.0069	26.9763	245	105
C1_E1_ROI.tif	dc3fd8f3-1e19-47d1-8dba-9a88a5b18438	Parenchyma: Positive	Parenchyma: Positive	PathAnnotationObject	Polygon	297.23	386.45	92.6208	38.9099	0.7688	15.0078	8.3996	0.8298	227.853	367299	7.9454	247	186	61	234.6172	378203	8.3342	248	197	51	219.4479	353750	8.6271	246	195	51	150.624	47.6775	0.8327	17.7096	11.6435	0.7668	199.3331	50.7093	247	1	214.0633	38.874	248	76	209.4845	25.1118	246	75
C1_E1_ROI.tif	a7f48c10-74e3-4d95-8414-90666ab3ff50	Parenchyma: Positive	Parenchyma: Positive	PathAnnotationObject	Polygon	306.97	399.19	164.6784	137.2654	0.1098	35.1211	10.0733	0.9617	190.1275	544145	46.5555	250	0	250	217.3319	622004	22.3976	251	86	165	214.0999	612754	13.7628	246	144	102	351.4176	89.3168	0.5536	37.8966	13.3684	0.9533	152.5376	66.7507	250	0	187.1082	44.474	251	40	199.9414	26.6106	249	65
C1_E1_ROI.tif	ed70f7cf-1cc7-4280-a27a-89ddd2aa1b40	Fibers: Positive	Fibers: Positive	PathAnnotationObject	Polygon	478.03	389.54	70.6752	42.9457	0.4815	18.238	6.1434	0.9584	237.9357	292423	7.0952	251	178	73	242.5541	298099	7.1162	250	180	70	225.3849	276998	8.818	248	176	72	136.8576	53.2054	0.6075	22.0276	8.4364	0.9331	209.3196	42.8964	251	0	217.071	39.712	250	34	208.5573	31.329	248	52
C1_E1_ROI.tif	ef9462ed-62ed-4d5f-90ce-fd724384d84a	Parenchyma: Positive	Parenchyma: Positive	PathAnnotationObject	Polygon	287.64	385.57	26.5536	18.9964	0.9247	6.2795	5.4096	0.4029	234.2164	108208	7.2767	247	201	46	238.8571	110352	6.4169	249	201	48	220.71	101968	7.1965	243	185	58	58.6944	28.4812	0.9093	9.7754	8.3199	0.3975	194.7009	55.2321	247	36	207.0244	44.0471	249	53	206.4291	27.4127	243	91
C1_E1_ROI.tif	6e4d92d4-11b3-47d7-9439-fa58114b69df	Misdetection: Positive	Misdetection: Positive	PathAnnotationObject	Polygon	315.4	396.03	61.1136	61.5095	0.203	24.1545	6.8749	0.966	224.6535	239256	15.707	250	156	94	230.2432	245209	13.9021	250	165	85	217.6413	231788	13.552	245	135	110	141.1776	64.0944	0.4319	27.7604	9.8133	0.9498	191.7803	52.2262	250	1	207.9234	32.6264	250	77	205.8748	25.8636	249	70
C1_E1_ROI.tif	0e9244cd-b8fb-46d7-8ff6-ed049ce88fac	Parenchyma: Positive	Parenchyma: Positive	PathAnnotationObject	Polygon	457.77	390.45	106.272	39.8019	0.843	14.7549	10.3374	0.6922	233.4188	431358	8.1359	249	172	77	241.6201	446514	4.9428	249	214	35	222.8506	411828	8.4419	247	201	46	166.0608	49.811	0.8411	18.4275	13.2322	0.6256	199.3492	56.1892	249	0	221.0035	37.8484	249	59	215.0897	24.0847	247	73
C1_E1_ROI.tif	6f37f1a7-4de6-42b4-9b03-98e56edba866	Parenchyma: Positive	Parenchyma: Positive	PathAnnotationObject	Polygon	268.63	389.18	23.7888	18.9732	0.8304	7.2818	4.6192	0.7414	230.2115	95768	11.3581	249	183	66	237.0938	98631	9.5268	250	206	44	221.9976	92351	7.5425	242	201	41	57.1968	29.7212	0.8137	11.1181	7.8481	0.6981	192.7217	47.2018	250	15	207.7317	34.7506	250	77	204.5556	26.7314	242	65
C1_E1_ROI.tif	b67df398-f19b-46c8-a4aa-29349ca02330	Fibers: Positive	Fibers: Positive	PathAnnotationObject	Polygon	280.57	390.74	42.2784	24.2066	0.9067	8.6072	6.3821	0.6606	230.5981	170412	6.2441	247	191	56	239.4763	176973	5.6208	249	200	49	225.8931	166935	6.7774	245	194	51	81.8496	34.0251	0.8884	11.9671	8.9802	0.6209	215.5329	25.9674	247	75	224.4027	24.0207	250	110	213.4545	22.4534	246	106
C1_E1_ROI.tif	ef3cb480-0920-4dac-a254-97de5cd3d057	Misdetection: Positive	Misdetection: Positive	PathAnnotationObject	Polygon	399.79	394.06	94.0608	67.4721	0.2596	23.1822	8.1263	0.9526	233.3585	380841	8.8036	249	157	92	242.1979	395267	9.4342	248	156	92	234.0355	381946	12.3114	246	137	109	194.976	62.448	0.6283	26.2404	11.4845	0.924	210.5044	34.5748	249	74	214.2708	39.3352	248	39	203.995	40.6817	246	50
C1_E1_ROI.tif	0dacf6a5-7d42-4483-ab0c-2abb1ca60bbc	Parenchyma: Positive	Parenchyma: Positive	PathAnnotationObject	Polygon	471.8	389.78	13.0176	14.8664	0.7402	6.2064	2.6787	0.9097	233.7051	54687	19.6319	251	108	143	241.6624	56549	11.3803	250	199	51	231.9658	54280	9.5463	248	195	53	35.3088	23.3514	0.8137	9.3785	5.1939	0.8357	175.6862	65.4557	251	0	198.1106	46.0628	250	81	202.5073	32.001	248	114
C1_E1_ROI.tif	fabf31c2-5e05-4ab8-a5f1-acbf79862386	Misdetection: Positive	Misdetection: Positive	PathAnnotationObject	Polygon	374.08	397.59	78.1632	58.3906	0.2881	21.2002	7.1464	0.9601	203.7544	276291	32.8443	249	51	198	215.7611	292572	19.7113	248	139	109	210.806	285853	12.7457	245	153	92	183.3408	63.6818	0.5681	25.1943	10.9929	0.9114	167.2933	51.0338	249	2	187.2983	41.5102	248	37	198.3222	28.6429	245	77
C1_E1_ROI.tif	cf67c171-273a-4bc9-9bc9-6f84388a9c4f	Fibers: Positive	Fibers: Positive	PathAnnotationObject	Polygon	384.68	395.1	93.9456	36.7752	0.8729	13.4026	9.12	0.6314	232.5328	379261	6.5697	249	199	50	241.485	393862	4.6052	248	214	34	226.6266	369628	8.8726	246	203	43	149.8752	46.3136	0.8781	16.167	12.7037	0.5389	211.0514	45.494	249	0	222.6976	33.8078	248	53	211.6934	29.7707	246	88
C1_E1_ROI.tif	c90767a1-7c92-4254-bf20-89ec8e38ea17	Parenchyma: Positive	Parenchyma: Positive	PathAnnotationObject	Polygon	433.88	392.99	24.0192	24.7574	0.4924	10.6937	3.4518	0.9653	230.5165	97739	7.8511	247	188	59	239.0118	101341	6.8342	248	209	39	225.1109	95447	8.2848	245	198	47	62.208	34.0547	0.6741	14.0332	6.5019	0.9166	193.1937	52.0837	249	0	206.9391	40.5648	249	73	203.8598	30.9415	247	69
C1_E1_ROI.tif	aa4c3d27-8949-48b1-a0c9-916ca1a64669	Parenchyma: Positive	Parenchyma: Positive	PathAnnotationObject	Polygon	465.75	399.96	68.6592	48.9257	0.3604	18.7434	6.0319	0.9595	212.4749	254120	10.6036	239	158	81	226.4875	270879	11.5371	248	172	76	218.6154	261464	9.4622	246	168	78	148.7808	53.3686	0.6564	21.6062	9.631	0.9194	180.8182	45.8453	239	0	195.5466	44.05	249	44	199.212	33.5402	246	69
C1_E1_ROI.tif	d231f3ab-079f-424b-88d4-da2cd10937f1	Fibers: Positive	Fibers: Positive	PathAnnotationObject	Polygon	289.55	396.17	64.8	30.3254	0.8855	11.1121	8.0354	0.7068	231.016	260586	5.3319	248	207	41	240.4442	271221	4.5262	250	210	40	226.1418	255088	6.5744	246	193	53	116.1216	40.6502	0.8831	14.4393	10.9948	0.6278	211.4903	30.9133	249	90	220.6994	31.0434	250	86	210.7836	27.179	246	68
C1_E1_ROI.tif	d8e8b8f4-c207-44f6-be2d-b4752776c5c6	Parenchyma: Positive	Parenchyma: Positive	PathAnnotationObject	Polygon	272.43	397.47	60.1344	32.4151	0.7192	13.1216	6.7301	0.8699	230.9082	241530	8.9991	250	163	87	235.5172	246351	6.2519	250	205	45	217.8901	227913	7.2809	242	187	55	110.9952	41.9686	0.7919	15.8804	10.3417	0.7769	195.7024	53.1516	250	6	210.7735	37.6204	250	77	206.6045	24.7044	247	88
C1_E1_ROI.tif	32442f77-1cda-495d-8329-2720a5d74304	Parenchyma: Positive	Parenchyma: Positive	PathAnnotationObject	Polygon	438.71	395.52	24.5952	21.6631	0.6586	9.1813	3.7567	0.9169	224.7281	97532	20.984	247	94	153	236.6866	102722	9.2359	248	172	76	223.9608	97199	9.257	245	188	57	55.9296	30.7638	0.7426	12.2209	6.3765	0.8675	183.9764	51.1373	247	19	210.8923	32.8307	248	92	212.0954	23.3779	246	93
C1_E1_ROI.tif	83193aad-62af-4853-999a-e7ec1f203124	Parenchyma: Positive	Parenchyma: Positive	PathAnnotationObject	Polygon	446.37	394.91	24.768	18.7653	0.8839	7.015	4.7741	0.7327	232.9287	101324	9.5992	249	199	50	241.3379	104982	5.8804	249	217	32	224.9655	97860	5.7306	244	205	39	56.5632	28.2732	0.8892	10.3844	7.78	0.6527	192.1178	50.4207	249	33	213.5645	40.5583	249	29	210.4436	31.1004	247	27
C1_E1_ROI.tif	8895af56-6d3f-4532-b5ba-c3ca5338489e	Fibers: Positive	Fibers: Positive	PathAnnotationObject	Polygon	424.23	395.64	13.3632	13.9753	0.8598	5.3047	3.611	0.6994	221.9289	53041	12.9712	248	176	72	227.6653	54412	15.6516	247	174	73	217.3933	51957	20.2732	245	142	103	40.608	23.7763	0.9027	8.587	5.7729	0.7134	200.0823	31.0158	248	98	201.2894	33.8771	247	90	192.4113	32.4878	245	86
C1_E1_ROI.tif	68f322c4-cfe3-44e4-9b26-d9c3090d342e	Fibers: Positive	Fibers: Positive	PathAnnotationObject	Polygon	393.91	399.3	27.0144	21.1594	0.7582	8.8197	4.031	0.9011	233.625	110271	5.0987	247	213	34	244.2161	115270	3.9152	248	227	21	235.5064	111159	5.7595	245	216	29	60.0192	30.6746	0.8016	11.9427	7.1058	0.8239	203.8794	43.2871	248	8	215.644	38.2395	249	85	209.3416	37.0795	245	71
C1_E1_ROI.tif	8e823bd6-000a-4630-a12e-ad17fa2df791	Fibers: Positive	Fibers: Positive	PathAnnotationObject	Polygon	415.25	398.41	29.2608	21.2789	0.8121	8.459	4.5391	0.8365	233.2353	118950	5.0634	247	208	39	244.0157	124448	4.9234	248	207	41	231.849	118243	8.239	245	202	43	71.9424	32.6171	0.8498	12.1075	7.6999	0.7194	215.7484	31.2473	248	58	220.5152	37.3379	248	51	207.6022	38.4497	245	58
C1_E1_ROI.tif	4006b352-c048-4f8f-9114-ffecc9a24ab0	Fibers: Positive	Fibers: Positive	PathAnnotationObject	Polygon	297.47	404.62	73.0368	37.3702	0.6572	15.6228	6.3571	0.9253	234.0063	297422	8.0164	252	177	75	242.1558	307780	5.7434	252	222	30	228.7057	290685	9.2813	251	194	57	131.04	46.1648	0.7727	17.861	9.6632	0.869	210.2229	45.8007	252	0	220.3708	38.313	252	32	210.9359	30.3461	251	90
C1_E1_ROI.tif	30424397-a6ef-49a7-b9e6-7172312b17e0	Fibers: Positive	Fibers: Positive	PathAnnotationObject	Polygon	279.17	405.88	93.0816	43.0648	0.6307	17.9035	7.2985	0.9279	235.7029	379953	7.7711	253	204	49	240.072	386996	6.2884	253	207	46	220.5229	355483	5.9357	241	190	51	168.8256	53.3986	0.744	21.6225	10.5673	0.8889	213.8835	37.2059	253	19	221.0995	29.8402	253	99	210.7915	19.6523	245	110
C1_E1_ROI.tif	75a09dcf-3d64-4c84-84c3-c32a8325b7c4	Fibers: Positive	Fibers: Positive	PathAnnotationObject	Polygon	453.8	405.35	155.4048	49.2749	0.8043	16.5689	13.0909	0.55	230.6104	622648	6.2538	250	198	52	239.9067	647748	5.2118	249	212	37	223.7837	604216	8.7696	247	193	54	233.6256	58.102	0.8697	19.9824	16.0932	0.5093	214.6182	37.3708	250	0	224.6512	31.6295	249	57	212.1638	28.1798	247	57
C1_E1_ROI.tif	5cb4b445-2ac8-4760-9bb8-31d7895fc8ee	Fibers: Positive	Fibers: Positive	PathAnnotationObject	Polygon	425.64	402.49	58.6368	31.3355	0.7504	12.2546	6.2019	0.8688	231.1731	235103	5.0668	249	211	38	241.5959	245703	4.361	248	216	32	226.6037	230456	7.5103	246	202	44	104.7744	40.7125	0.7943	15.4877	9.1429	0.8163	214.6669	31.2287	249	79	222.3008	33.042	248	70	208.4791	32.5951	246	65
C1_E1_ROI.tif	1e2d7ff2-f87e-4e2b-a420-2c5cbbfabf5c	Fibers: Positive	Fibers: Positive	PathAnnotationObject	Polygon	328.31	404.03	38.7648	29.331	0.5662	12.3188	4.7699	0.9384	229.9127	155421	5.8636	246	201	45	241.0385	162942	5.2855	250	213	37	230.1598	155588	7.0657	248	193	55	84.7872	38.236	0.7288	15.8383	7.8963	0.8746	211.5716	23.6013	249	125	218.1731	29.154	250	89	208.2858	29.4817	248	53
C1_E1_ROI.tif	98fb6561-e96a-40a7-8016-1016cc274206	Parenchyma: Positive	Parenchyma: Positive	PathAnnotationObject	Polygon	361.38	405.14	77.6448	44.3399	0.4963	14.2465	9.102	0.8357	225.9142	305436	11.8355	246	178	68	235.2692	318084	8.7353	248	202	46	220.3972	297977	8.5341	245	198	47	148.32	48.8682	0.7805	17.5154	13.1331	0.6985	192.5398	45.6533	246	21	212.8312	33.5656	248	62	208.6259	24.6278	245	50
C1_E1_ROI.tif	fad1bcd1-7131-4768-b065-d45d74613453	Fibers: Positive	Fibers: Positive	PathAnnotationObject	Polygon	321.05	407.57	76.896	36.8519	0.7115	13.9979	8.0278	0.8396	231.5878	308475	5.6197	248	179	69	241.1074	321155	5.2391	251	182	69	227.5818	303139	8.8446	249	169	80	130.5792	46.5085	0.7586	17.3327	11.0481	0.7866	218.3801	24.2257	250	91	224.2341	29.9181	251	81	210.1588	31.7339	249	63
C1_E1_ROI.tif	7656b8d4-cf92-4373-b4ed-46673fac4dc2	Fibers: Positive	Fibers: Positive	PathAnnotationObject	Polygon	437.89	404.83	91.8144	39.9858	0.7216	15.4181	8.392	0.8474	230.0759	366971	6.0051	250	207	43	239.7411	382387	5.7125	248	212	36	224.4439	357988	9.9628	246	192	54	156.1536	49.6942	0.7946	18.7517	11.6265	0.7962	217.7732	28.7584	250	63	222.912	33.3795	248	46	206.9374	34.4258	246	51
C1_E1_ROI.tif	80f044e5-6bf9-408c-88cd-27ec35c40358	Fibers: Positive	Fibers: Positive	PathAnnotationObject	Polygon	352.94	404.14	16.0704	16.4495	0.7463	6.9116	3.3185	0.8927	237.4291	66955	6.0098	249	214	35	243.039	68537	4.8795	250	224	26	230.1879	64913	7.1594	247	214	33	41.1264	25.1222	0.8189	9.8106	5.7403	0.8278	205.1159	46.6208	249	16	216.9148	34.2945	250	99	209.6285	27.5512	247	88
C1_E1_ROI.tif	634f41f7-aa40-4cb6-b300-51f7c7d71302	Parenchyma: Positive	Parenchyma: Positive	PathAnnotationObject	Polygon	385.83	407.8	114.6816	42.7642	0.788	14.9691	9.4387	0.7664	226.7963	453139	6.0626	245	195	50	236.6261	472779	5.7154	248	210	38	220.4675	440494	6.83	243	195	48	184.0896	53.0764	0.8212	18.8679	12.3797	0.722	206.1406	36.2977	245	20	222.7259	28.0316	248	88	214.0294	20.6054	245	87
C1_E1_ROI.tif	2055c584-719f-4ca2-9d61-89e40baaedf7	Parenchyma: Positive	Parenchyma: Positive	PathAnnotationObject	Polygon	403.2	405.91	70.3296	38.0008	0.612	14.9932	6.3774	0.919	230.7668	281997	6.3948	246	190	56	241.6187	295258	4.5526	248	204	44	227.0139	277411	6.6805	245	207	38	125.9136	46.6647	0.7266	18.2957	8.8363	0.8646	208.4761	36.5564	246	55	222.508	34.8799	248	55	213.9148	29.9582	245	55
C1_E1_ROI.tif	c6bbce7d-4eae-4ea8-93fd-031aa404f9d2	Parenchyma: Positive	Parenchyma: Positive	PathAnnotationObject	Polygon	415.28	407.79	45.1584	24.3192	0.9595	8.1961	7.0839	0.4129	233.5691	182651	5.3502	246	211	35	240.8261	188326	3.7829	247	227	20	224.2276	175346	6.9355	244	209	35	84.384	34.5926	0.8861	11.4702	10.2109	0.3644	198.7721	49.4322	246	27	219.3054	35.3601	247	46	215.1701	24.4638	245	85
C1_E1_ROI.tif	2664f867-d9c9-497c-b248-9ac9041a7b73	Fibers: Positive	Fibers: Positive	PathAnnotationObject	Polygon	286.67	414.41	155.52	52.6208	0.7058	20.1916	10.172	0.8575	233.0055	631445	6.2252	252	185	67	240.4192	651536	5.0771	253	221	32	220.9048	598652	7.4419	253	204	49	240.8832	61.6756	0.7958	23.4091	13.1825	0.8082	217.3489	32.5607	252	33	226.0301	28.2994	253	59	212.6685	21.5316	253	72
C1_E1_ROI.tif	59275202-4951-462b-8d57-9aa490f04cbf	Fibers: Positive	Fibers: Positive	PathAnnotationObject	Polygon	342.17	408.98	73.6704	34.4097	0.7819	13.4742	7.0986	0.852	231.15	295872	10.3429	251	106	145	241.3586	308939	10.4203	250	109	141	228.4758	292449	11.5935	248	99	149	127.9296	43.8922	0.8345	16.626	10.2149	0.7678	213.7594	29.2685	251	99	219.2716	35.9125	250	58	206.3237	37.3934	248	34
C1_E1_ROI.tif	ce433168-22e7-4240-9c75-650012000902	Parenchyma: Positive	Parenchyma: Positive	PathAnnotationObject	Polygon	372.28	419.28	102.9888	55.4257	0.4213	23.2942	7.911	0.9424	221.5758	397507	16.8302	249	130	119	224.9554	403570	16.3897	249	127	122	212.3584	380971	13.3769	242	130	112	198.0288	63.7354	0.6126	26.5579	11.354	0.9097	188.6846	53.0768	249	0	193.5607	45.0392	249	39	194.9994	30.9926	247	63
C1_E1_ROI.tif	dee855d3-cf5f-4443-bbaa-688251d4baec	Parenchyma: Positive	Parenchyma: Positive	PathAnnotationObject	Polygon	423.89	412.75	54.3168	28.676	0.8301	11.5033	6.6345	0.8288	233.1432	219854	4.9622	246	190	56	240.7476	227025	4.0532	247	220	27	220.5355	207965	6.4819	245	200	45	101.088	38.523	0.856	14.7478	9.7737	0.7537	196.4164	53.954	247	17	213.5199	42.4532	247	69	208.227	26.3917	245	72
C1_E1_ROI.tif	5def4d0a-24fb-4e37-a992-ec951af46c2a	Fibers: Positive	Fibers: Positive	PathAnnotationObject	Polygon	351.26	412.14	12.5568	13.5455	0.86	5.2567	2.8979	0.8181	229.2152	51115	14.7916	248	146	102	235.9417	52615	6.8911	250	216	34	222.2556	49563	8.6526	244	201	43	34.7328	22.5107	0.8613	8.1388	5.6162	0.7161	183.4802	54.6356	248	31	200.9984	40.3351	250	85	202.863	29.1634	244	100
C1_E1_ROI.tif	7b0bfc6c-18f4-4db3-a62e-d8f6ce4dcc8b	Fibers: Positive	Fibers: Positive	PathAnnotationObject	Polygon	446.51	414.06	29.088	21.2788	0.8073	7.4049	5.8268	0.6162	232.4373	118543	6.5347	249	216	33	243.0039	123932	4.5492	248	226	22	233.9471	119313	8.4532	246	210	36	64.3968	30.8866	0.8483	10.5976	8.7824	0.5784	213.0571	29.6117	249	89	217.3604	35.0965	248	71	204.2765	38.7635	246	76
C1_E1_ROI.tif	44336fa3-bb3f-4755-914d-126ffb75111b	Fibers: Positive	Fibers: Positive	PathAnnotationObject	Polygon	332.42	415.64	75.5136	32.4073	0.9035	10.8891	9.2656	0.4969	232.6309	305677	4.582	251	213	38	242.1933	318242	4.4574	251	224	27	228.5731	300345	7.9229	249	209	40	127.6416	42.2107	0.9002	14.5408	12.3319	0.4523	217.5784	25.9702	251	99	224.3149	29.668	251	82	211.7707	30.9819	249	47
C1_E1_ROI.tif	8ecc4ad3-315f-446b-a1e2-31268c155877	Fibers: Positive	Fibers: Positive	PathAnnotationObject	Polygon	435.46	416.74	110.4192	42.6659	0.7622	15.2337	10.2007	0.7344	230.4281	442422	4.759	248	211	37	240.8068	462349	4.2697	248	221	27	227.1432	436115	7.6122	245	207	38	179.5968	51.6949	0.8445	18.6355	12.7381	0.6609	221.5739	23.906	250	67	228.4636	26.0323	248	64	213.3302	29.2805	245	53
C1_E1_ROI.tif	dd912b20-86c6-485b-ae15-c258d2769b75	Parenchyma: Positive	Parenchyma: Positive	PathAnnotationObject	Polygon	467.27	416.06	20.8512	22.2677	0.5284	10.1284	2.6275	0.9712	233.0385	84826	14.9454	250	166	84	243.3983	88597	6.0565	248	211	37	232.3214	84565	6.6269	245	205	40	54.2016	32.1969	0.657	13.6819	4.8	0.9389	170.4148	69.6738	250	0	195.7037	53.0913	248	62	202.291	35.5909	246	89
C1_E1_ROI.tif	9f536b87-cf30-48b9-9438-95b696d350c9	Fibers: Positive	Fibers: Positive	PathAnnotationObject	Polygon	403.19	413.85	60.48	34.8192	0.6269	13.9546	5.6338	0.9418	232.6892	244789	7.9328	250	173	77	242.2624	254860	5.5073	249	194	55	231.7966	243850	7.6318	246	194	52	117.5616	45.8558	0.7026	17.7451	8.8514	0.8957	207.6297	40.2101	250	15	213.5005	42.7066	249	58	203.6394	41.0753	246	58
C1_E1_ROI.tif	6bfa2e9e-321f-48ea-9101-40ad3a200191	Fibers: Positive	Fibers: Positive	PathAnnotationObject	Polygon	314.3	418.25	66.9312	34.4376	0.7092	14.0853	6.5827	0.9099	236.3265	275084	6.0021	252	191	61	242.951	282795	5.2708	253	227	26	225.0661	261977	9.9479	251	202	49	119.6928	43.5526	0.793	17.334	10.0641	0.8426	208.5531	51.3995	252	2	222.4815	36.3085	253	66	212.2391	29.3377	251	61
C1_E1_ROI.tif	77215a7c-f78c-4d0f-bdb3-921e6514b342	Parenchyma: Positive	Parenchyma: Positive	PathAnnotationObject	Polygon	460.76	418.74	52.9344	35.8029	0.5189	14.7369	6.0141	0.9187	210.8074	194786	14.4274	250	130	120	223.9535	206933	15.7015	247	102	145	217.4578	200931	12.8563	241	126	115	117.0432	45.4468	0.7121	18.3824	8.5544	0.8993	168.9862	52.1443	250	3	182.7756	49.4621	247	39	194.1998	34.9901	246	86
C1_E1_ROI.tif	58d8748e-d896-42b7-951a-28d8965e4846	Fibers: Positive	Fibers: Positive	PathAnnotationObject	Polygon	358.96	418.86	122.3424	42.2554	0.861	14.9684	11.8676	0.3797	231.8365	493348	7.8311	252	151	101	239.656	509988	5.8533	251	164	87	221.5907	471545	7.6887	248	155	93	194.8032	53.2078	0.8647	18.8616	15.3667	0.4639	205.5998	43.1781	252	12	218.0484	36.9	251	90	209.8913	25.2212	248	101
C1_E1_ROI.tif	9df15a82-e1b4-43df-9903-74fea4dea5f0	Parenchyma: Positive	Parenchyma: Positive	PathAnnotationObject	Polygon	414.01	417.19	26.0352	18.6915	0.9364	6.8609	4.9372	0.6888	230.9956	104872	15.2792	247	150	97	241.7247	109743	5.5843	249	199	50	228.4736	103727	7.5988	244	204	40	55.5264	28.2126	0.8766	10.087	7.7722	0.5928	182.9565	59.4477	247	1	200.5176	52.325	249	35	203.7329	38.7225	244	76
C1_E1_ROI.tif	8344333e-2c02-425f-9ece-dc5834f4af1c	Fibers: Positive	Fibers: Positive	PathAnnotationObject	Polygon	384.39	418.32	82.8864	41.93	0.5924	17.4713	7.5132	0.9223	232.2991	334743	4.8382	250	205	45	241.2346	347619	4.5242	250	202	48	225.5607	325033	7.5943	246	182	64	150.048	51.9597	0.6984	20.96	10.8979	0.8784	212.7571	33.2534	251	0	221.9317	30.8717	251	98	209.7513	28.1884	246	96
C1_E1_ROI.tif	14e9ba1d-f267-487b-900b-cb027716d0ff	Fibers: Positive	Fibers: Positive	PathAnnotationObject	Polygon	296.8	421.6	110.4192	42.328	0.7745	15.4332	9.8454	0.7493	231.0808	443444	6.6594	252	210	42	238.0433	456805	6.7016	254	216	38	220.9062	423919	7.6696	251	203	48	178.7904	51.5269	0.8462	18.6733	13.0486	0.6636	204.2426	49.5026	252	4	219.9016	36.4611	254	35	213.6451	21.7936	253	96
C1_E1_ROI.tif	1aea4588-53a8-49ad-98cb-296d8448e81d	Fibers: Positive	Fibers: Positive	PathAnnotationObject	Polygon	343.93	422.02	120.5568	41.2396	0.8908	14.6409	11.1018	0.6278	232.4816	486584	5.9242	253	214	39	241.3574	505161	5.0488	253	224	29	225.3937	471749	9.3968	250	203	47	186.3936	50.8573	0.9056	17.8009	14.322	0.5338	216.5988	33.4635	253	28	224.9852	32.3505	253	74	211.551	29.8949	250	48
C1_E1_ROI.tif	84bae33e-4ffd-4cb8-a727-201e288bde1f	Fibers: Positive	Fibers: Positive	PathAnnotationObject	Polygon	323.66	419.56	34.848	24.4074	0.7351	9.797	4.9658	0.8781	230.8231	139648	4.5931	246	209	37	239.6959	145016	5.3043	252	213	39	226.195	136848	6.7256	250	207	43	74.1312	33.1161	0.8494	12.8184	8.039	0.7891	210.4299	32.0968	249	78	221.3586	28.647	252	103	213.1348	25.2999	250	89
C1_E1_ROI.tif	67589ad3-3dc7-46a8-9334-5b6877ae9870	Misdetection: Positive	Misdetection: Positive	PathAnnotationObject	Polygon	449.89	425	115.3728	63.7174	0.3571	17.9921	11.608	0.745	230.9331	462328	6.9925	251	192	59	241.1369	482756	5.6301	249	191	58	229.1863	458831	8.9039	247	173	74	212.9472	58.7077	0.7764	21.0957	15.3099	0.6585	209.775	43.6599	251	0	218.5366	39.8956	249	51	207.8458	35.9638	247	67
C1_E1_ROI.tif	91fa9059-9ad1-44b6-a439-d57e16fefa27	Fibers: Positive	Fibers: Positive	PathAnnotationObject	Polygon	271.97	423.31	56.2752	31.6016	0.7081	11.9567	6.062	0.8729	229.9218	226243	8.446	253	196	57	240.7246	236873	7.6333	255	206	49	227.7795	224135	11.317	255	191	64	110.88	41.6817	0.802	15.579	9.7424	0.7958	206.9244	39.019	254	51	216.0409	38.6002	255	47	208.4583	35.23	255	38
C1_E1_ROI.tif	0845484f-3201-4a4c-976e-dd01e98b3743	Parenchyma: Positive	Parenchyma: Positive	PathAnnotationObject	Polygon	405.45	423.77	66.1824	35.7591	0.6504	14.8678	6.2443	0.9066	234.8207	269809	7.2313	250	181	69	241.9017	277945	3.6142	249	223	26	222.9304	256147	6.7347	247	211	36	123.4944	45.7483	0.7415	18.0929	9.7219	0.8346	199.8724	53.2647	250	5	211.7504	48.8731	249	42	207.6516	33.4869	247	76
C1_E1_ROI.tif	8d09db36-8dfd-4802-bed6-6a8e75f6d1af	Fibers	Fibers	PathAnnotationObject	Polygon	389.19	433.25	489.5424	95.6229	0.6728	32.071	25.3867	0.572	231.1735	1965437	5.5077	252	136	116	239.5234	2036428	4.929	251	134	117	219.6053	1867084	5.6846	247	134	113	643.104	104.2819	0.7431	35.4515	28.5124	0.5543	220.4312	29.4575	252	3	228.3572	29.0748	251	63	212.9102	20.7867	247	53
C1_E1_ROI.tif	1c6a627b-9c9e-4e0c-b1be-20e5f44680f7	Parenchyma: Positive	Parenchyma: Positive	PathAnnotationObject	Polygon	422.17	423.53	62.3232	29.4324	0.9041	10.5584	8.4909	0.5709	231.7761	250550	5.1121	243	205	38	240.1665	259620	3.3172	248	229	19	221.7965	239762	5.8474	245	207	38	108.288	39.5426	0.8703	13.8867	11.4007	0.5158	197.3346	51.039	243	38	215.2614	42.6827	248	57	208.8224	31.4739	245	62
C1_E1_ROI.tif	9fb93e8c-a54c-4223-a9f1-701771cecfcb	Parenchyma: Positive	Parenchyma: Positive	PathAnnotationObject	Polygon	306.18	430.91	99.072	66.239	0.2837	22.6671	7.4883	0.9591	227.534	391586	17.2607	255	131	124	233.9291	402592	13.15	255	123	132	217.7734	374788	9.4642	251	153	98	199.872	64.7279	0.5995	25.9497	10.1043	0.9377	182.3203	66.9668	255	0	196.9513	56.2617	255	13	201.6238	35.0399	255	64
C1_E1_ROI.tif	f655042f-b96f-4588-b479-7d72f8b65e8d	Parenchyma: Positive	Parenchyma: Positive	PathAnnotationObject	Polygon	413.86	424.73	20.2752	17.1175	0.8695	6.6684	3.8434	0.8146	232.8596	82898	11.0381	247	188	59	240.7949	85723	5.1644	248	210	38	225.6376	80327	5.5392	241	211	30	42.7968	24.7092	0.8809	8.9712	6.24	0.623	189.8005	56.5979	247	15	211.0683	43.3424	248	76	211.253	26.587	241	105
C1_E1_ROI.tif	85ef0e76-9e81-4aa0-85d1-135f31c3eb71	Fibers: Positive	Fibers: Positive	PathAnnotationObject	Polygon	278.81	426.75	32.1408	22.5241	0.7961	8.1978	5.461	0.7816	233.3392	131370	7.124	255	208	47	243.8721	137300	7.4605	255	215	40	238.6341	134351	9.2909	255	208	47	69.12	31.4594	0.8776	11.6769	8.08	0.709	212.9359	30.798	255	75	219.2413	34.5832	255	43	211.9534	37.9106	255	54
C1_E1_ROI.tif	e70f1259-7ece-489e-8975-658e8c691b7e	Fibers: Positive	Fibers: Positive	PathAnnotationObject	Polygon	332.76	428.25	61.1136	30.5265	0.8241	10.16	8.6259	0.326	232.8927	247332	6.4919	252	210	42	242.162	257176	5.5045	253	225	28	229.5461	243778	9.8894	252	193	59	111.168	40.6847	0.844	13.8873	11.6754	0.2441	215.7756	30.7619	252	62	223.7415	30.4624	253	63	210.2808	32.95	252	55
C1_E1_ROI.tif	782bfc99-0753-46be-ac7d-3622d7e69b05	Fibers: Positive	Fibers: Positive	PathAnnotationObject	Polygon	322.37	427.76	46.08	27.486	0.7665	10.0346	6.1088	0.7792	233.4893	186091	6.1033	249	210	39	241.9034	192797	5.5938	254	221	33	224.5734	178985	7.9599	250	203	47	84.6144	35.6787	0.8353	13.1686	8.5966	0.7006	211.0727	40.7387	252	26	225.9232	31.4547	254	74	214.981	28.2461	251	16
C1_E1_ROI.tif	9a27e4bd-0f38-42cb-b64c-61b63b82296f	Fibers: Positive	Fibers: Positive	PathAnnotationObject	Polygon	435.12	428.49	102.5856	40.3969	0.79	14.5119	9.3261	0.8143	231.4053	412827	4.578	246	220	26	241.7007	431194	3.6114	249	231	18	229.1771	408852	6.5368	246	210	36	167.8464	50.9624	0.8121	18.3904	12.6295	0.744	218.2355	28.5388	250	76	225.0736	33.2266	249	51	211.7898	34.7382	246	63
C1_E1_ROI.tif	f455a736-2162-41bd-abc5-37e22f280b2a	Fibers: Positive	Fibers: Positive	PathAnnotationObject	Polygon	355.43	432.01	115.8912	41.8611	0.8311	13.7521	11.28	0.5832	231.3211	466112	5.5847	252	187	65	239.8273	483252	4.8427	253	220	33	220.5027	444313	6.8861	250	193	57	178.3296	50.3953	0.8824	17.4205	13.5692	0.57	210.4195	41.0914	252	15	224.6163	31.9002	253	67	213.8929	21.2437	251	92
C1_E1_ROI.tif	c4384221-dd47-4c75-8cf2-3c333377d023	Parenchyma: Positive	Parenchyma: Positive	PathAnnotationObject	Polygon	365.36	429.1	13.248	15.0839	0.7317	6.3225	2.8761	0.9078	185.5385	43416	21.829	223	123	100	216.3248	50620	15.7487	237	135	102	218.7222	51181	10.173	235	163	72	42.1056	25.7394	0.7986	10.4066	6.074	0.8145	151.4884	34.7529	223	62	170.8786	48.6766	237	54	190.266	37.1433	244	82
C1_E1_ROI.tif	3e7a4c92-afff-4160-a495-ad6a29bcfa45	Fibers: Positive	Fibers: Positive	PathAnnotationObject	Polygon	284.82	432.79	66.8736	32.4028	0.8004	12.1395	7.6436	0.8243	232.9596	270932	7.9846	254	207	47	243.6999	283423	7.0894	255	225	30	228.8435	266145	12.3058	255	190	65	116.352	41.5884	0.8454	15.3866	10.314	0.7527	210.5504	39.6075	255	52	220.4516	39.5034	255	54	209.375	37.0927	255	21
C1_E1_ROI.tif	9aff3ad5-1e50-4791-a2e7-6ebb5261767b	Fibers: Positive	Fibers: Positive	PathAnnotationObject	Polygon	313.16	432.16	26.9568	24.5438	0.5623	10.1083	3.5019	0.9552	229.8298	109399	13.6032	254	136	118	238.458	113506	8.4288	255	208	47	220.3403	104882	11.7778	254	197	57	58.752	31.6177	0.7385	12.2053	6.2994	0.8872	195.9005	50.8131	254	19	215.3483	35.3193	255	65	212.1785	22.7011	254	68
C1_E1_ROI.tif	67ecddf1-febb-4abd-8701-46979686a11c	Fibers: Positive	Fibers: Positive	PathAnnotationObject	Polygon	295.94	432.99	52.4736	28.8852	0.7903	10.1758	6.9515	0.7464	230.7045	211556	8.2098	253	148	105	242.2214	222117	6.702	255	200	55	224.8299	206169	10.3452	253	201	52	96.8256	37.4498	0.8676	13.501	9.12	0.7129	203.6045	48.7124	255	20	221.1657	39.7048	255	44	212.4768	32.0447	254	75
C1_E1_ROI.tif	79137c24-5c3e-49a7-8c9d-1190e51f09bf	Parenchyma: Positive	Parenchyma: Positive	PathAnnotationObject	Polygon	413.98	433.32	37.6128	22.8768	0.9031	8.3938	6.0306	0.6887	235.0761	154445	8.3209	251	182	69	242.0654	159037	4.2859	250	215	35	226.4155	148755	7.7445	247	213	34	70.848	32.4469	0.8457	11.4744	8.9117	0.5839	200.5105	50.8812	251	13	215.4724	41.3736	250	73	211.1613	31.0896	247	74
C1_E1_ROI.tif	d3c33401-04b8-461a-bfe3-cc6f4c9936de	Parenchyma: Positive	Parenchyma: Positive	PathAnnotationObject	Polygon	422.25	433.55	36.576	22.0301	0.9471	7.7558	6.1796	0.5979	235.5236	149793	5.516	247	209	38	241.7264	153738	3.1334	249	233	16	222.8616	141740	6.2375	244	211	33	70.3296	31.6131	0.8843	11.4792	8.7494	0.5879	201.8971	46.758	247	67	216.2686	40.5372	250	65	210.6555	28.3675	248	73
C1_E1_ROI.tif	d4015980-34c5-4967-9160-93c6e0ebeb4a	Fibers: Positive	Fibers: Positive	PathAnnotationObject	Polygon	343.22	438.38	100.8	39.6553	0.8055	14.5388	8.4154	0.8306	232.7656	407107	6.6039	253	191	62	241.4145	422234	6.0667	254	224	30	226.2647	395737	9.6096	253	201	52	162.5472	49.3978	0.8371	17.6156	11.85	0.7518	212.8379	38.0476	253	39	221.9819	36.5181	254	43	211.422	32.5025	253	42
C1_E1_ROI.tif	5ebbc8e5-8d33-4a05-b410-77a94b7b600f	Parenchyma: Positive	Parenchyma: Positive	PathAnnotationObject	Polygon	366.73	439.13	42.8544	36.1302	0.4125	14.4648	5.0228	0.9605	207.6158	155089	21.798	251	122	129	219.2356	163769	15.998	253	177	76	213.8889	159775	13.2165	253	181	72	102.6432	44.0386	0.6651	18.2872	8.2555	0.8978	169.8907	49.0404	251	15	192.4165	38.9975	253	48	203.8273	23.172	253	98
C1_E1_ROI.tif	986d83c5-099c-4d51-9008-bf194d127330	Fibers: Positive	Fibers: Positive	PathAnnotationObject	Polygon	320.56	436.81	65.8944	31.2883	0.8459	10.4681	8.7755	0.4234	232.1897	266786	6.5303	253	207	46	241.5544	277546	5.8265	255	224	31	226.3812	260112	10.1806	254	203	51	113.6448	40.6418	0.8646	14.0076	11.3715	0.4536	205.3634	48.5394	253	1	221.6695	38.2426	255	60	214.4757	30.0807	254	66
C1_E1_ROI.tif	e13e7840-05ee-44d6-ab21-947e8ce4dd7f	Fibers: Positive	Fibers: Positive	PathAnnotationObject	Polygon	403.81	442.07	97.632	42.5966	0.6762	17.7445	7.9265	0.9	234.1402	397570	5.6132	253	207	46	241.8233	410616	4.6553	253	218	35	223.361	379267	8.5005	251	191	60	163.9872	51.7682	0.7689	21.0298	10.7867	0.8588	214.3463	37.7348	253	0	222.0126	36.5466	253	57	207.6898	33.0433	251	65
C1_E1_ROI.tif	b789a36b-cf75-4221-bfb6-b4b1f9e59a18	Fibers: Positive	Fibers: Positive	PathAnnotationObject	Polygon	332.25	440.6	93.2544	37.8962	0.816	12.9704	9.4636	0.6687	231.992	376291	6.7888	254	190	64	241.8792	392328	5.7256	255	223	32	225.8742	366368	9.6386	253	205	48	153.4464	47.8252	0.843	16.6143	12.6195	0.5957	219.4891	28.9742	255	17	228.1762	27.1979	255	83	213.8392	28.184	253	74
C1_E1_ROI.tif	f2eb4d58-e219-423f-80d8-96b19cdd26c9	Fibers: Positive	Fibers: Positive	PathAnnotationObject	Polygon	311.76	443.14	28.3968	21.1545	0.7974	8.3429	4.4401	0.8462	239.1104	119077	7.7999	255	203	52	244.0643	121544	6.5268	255	216	39	223.3936	111250	11.6813	254	190	64	57.9456	28.7102	0.8834	10.6986	7.4376	0.6997	206.1029	54.7979	255	6	219.2097	41.1464	255	59	211.456	30.4476	254	65
C1_E1_ROI.tif	aa81f94f-f403-4cdc-bdc8-53987cc72350	Fibers: Positive	Fibers: Positive	PathAnnotationObject	Polygon	355.84	443.22	75.0528	35.753	0.7378	12.9815	7.9865	0.8325	231.5802	301749	6.5738	253	186	67	241.0284	314060	6.2383	254	194	60	226.1589	294685	9.1338	251	191	60	127.5264	45.5436	0.7726	16.2185	9.9003	0.7923	207.431	46.0562	253	3	223.1628	34.2308	254	80	214.5906	29.8345	252	75
C1_E1_ROI.tif	eda20c55-ccce-4341-a20c-4e44bd7e7936	Fibers: Positive	Fibers: Positive	PathAnnotationObject	Polygon	373.71	444.89	55.8144	28.4616	0.8658	9.7531	7.6439	0.549	233.1289	226135	7.511	250	197	53	239.5577	232371	8.7745	253	185	68	221.1969	214561	8.7182	251	180	71	103.5648	38.72	0.8681	13.0606	10.7304	0.5009	193.618	58.5065	250	1	206.9556	45.1366	253	48	204.1122	27.7662	251	97
C1_E1_ROI.tif	dfabebdb-146a-47f9-8b3c-b68706258aa2	Fibers: Positive	Fibers: Positive	PathAnnotationObject	Polygon	384.65	449.36	50.0544	27.8788	0.8093	10.2655	6.8805	0.7575	231.2651	202357	5.668	248	202	46	243.1429	212750	5.4211	253	220	33	233.12	203980	9.2075	251	212	39	96.5952	37.699	0.8541	14.0265	9.6	0.7145	211.8869	30.0755	252	84	222.6482	30.442	253	122	213.7238	30.6909	251	51
C1_E2_ROI.tif	db066e4f-9253-4e3c-9bac-a996fbd57c24	Misdetection: Positive	Misdetection: Positive	PathAnnotationObject	Polygon	337.43	37.29	33.8112	32.5591	0.4008	13.1052	4.5712	0.9667	206.2971	121509	24.1929	250	114	136	220.9236	130124	27.6629	254	108	146	226.3922	133345	31.8088	255	69	186	88.5312	42.3532	0.6202	17.0869	7.7601	0.9248	172.8211	43.8734	250	29	168.6986	58.2265	254	1	177.5891	59.8394	255	15
C1_E2_ROI.tif	765c2019-4caf-45b6-aa54-1188f5f4b8e9	Fibers: Positive	Fibers: Positive	PathAnnotationObject	Polygon	329.19	35.3	61.92	31.3102	0.7937	11.1031	8.1094	0.6067	220.0791	236585	19.4066	255	140	115	239.2893	257236	16.5472	254	165	89	242.6428	260841	16.7957	255	149	106	114.5088	41.0112	0.8555	14.6514	11.5151	0.5206	186.0567	48.0444	255	49	195.6884	59.3324	254	23	197.426	62.5948	255	8
C1_E2_ROI.tif	e9b12459-e95e-4fe7-a712-8d2fa6e5ed88	Fibers: Positive	Fibers: Positive	PathAnnotationObject	Polygon	408.69	37.98	55.8144	28.7854	0.8465	10.8697	7.1184	0.7486	219.9825	213383	10.7289	252	155	97	236.2412	229154	9.4335	252	175	77	235.3784	228317	11.4537	254	177	77	101.8368	39.3698	0.8256	14.6438	9.8745	0.7368	176.3794	58.0581	252	19	180.0446	75.6803	252	0	187.0096	70.2138	254	3
C1_E2_ROI.tif	7f224370-18a5-4489-9045-5b2dc4c96018	Fibers: Positive	Fibers: Positive	PathAnnotationObject	Polygon	310.63	36.54	21.2544	16.9557	0.929	6.2964	4.4311	0.7179	227.5827	83978	14.3134	247	131	116	243.6098	89892	16.0767	255	154	101	245.8618	90723	14.7265	255	152	103	53.2224	27.4074	0.8904	10.2097	6.503	0.7382	179.9644	51.4367	253	54	173.8121	71.5096	255	11	182.9644	67.4569	255	1
C1_E2_ROI.tif	33bf201f-931f-4115-9728-fac0275fcae8	Fibers: Positive	Fibers: Positive	PathAnnotationObject	Polygon	420.53	40.87	81.6768	35.4625	0.8161	13.5991	9.12	0.7567	221.0014	314706	14.611	255	113	142	237.8406	338685	12.156	252	158	94	237.4831	338176	13.6916	254	140	114	142.272	46.0398	0.8435	17.2203	12.4246	0.6923	170.4113	73.8712	255	0	182.7523	76.6415	252	0	186.6945	71.5208	254	1
C1_E2_ROI.tif	3a6b9b40-74b4-4287-a4a9-aa7bb8c8884f	Parenchyma: Positive	Parenchyma: Positive	PathAnnotationObject	Polygon	319.53	39.92	25.2288	21.177	0.7069	7.2013	5.4549	0.6704	137.0227	60290	21.5202	208	67	141	163.5	71940	21.6918	220	87	133	203.4182	89504	23.2631	255	110	145	71.3664	31.4902	0.9044	10.8718	8.7181	0.5476	127.1763	33.8236	251	31	130.5805	39.2577	248	35	168.4525	41.8017	255	38
C1_E2_ROI.tif	442d9668-e051-4e0b-8939-c384531dfb83	Fibers: Positive	Fibers: Positive	PathAnnotationObject	Polygon	401.75	39.27	5.7024	8.8356	0.9179	3.2138	2.3983	0.5947	199.6476	20963	27.7977	245	99	146	219.5524	23053	27.7527	252	149	103	234.8381	24658	22.3341	255	158	97	20.9664	17.7228	0.8388	6.5638	4.32	0.7027	153.125	47.5525	245	43	136.8587	71.579	252	13	151.9456	75.6527	255	0
C1_E2_ROI.tif	f873e573-4342-45d9-b8d3-809b6e8ca9ee	Fibers: Positive	Fibers: Positive	PathAnnotationObject	Polygon	395.29	42.66	41.7024	24.6783	0.8605	9.7114	5.3856	0.833	224.1488	162732	13.5386	248	108	140	244.8196	177739	7.4485	253	208	45	247.657	179799	7.4233	255	219	36	73.2096	33.0078	0.8444	12.0736	8.2345	0.7457	194.8082	48.6508	253	13	207.3469	59.3426	253	33	211.4487	59.1351	255	10
C1_E2_ROI.tif	ae3d5bf5-7238-48b6-9f63-7b0618a50581	Fibers: Positive	Fibers: Positive	PathAnnotationObject	Polygon	302	40.64	23.4432	19.7183	0.7577	6.9938	4.9831	0.7308	218.371	88877	18.0995	255	145	110	233.769	95144	18.3717	255	166	89	236.226	96144	17.6371	255	160	95	61.1712	29.9639	0.8562	10.311	8.4027	0.432	177.0103	53.2922	255	0	178.2749	57.9897	255	22	181.2448	57.4485	255	4
C1_E2_ROI.tif	08c15f6d-4041-4f3b-b46c-12b236de3c5c	Parenchyma: Positive	Parenchyma: Positive	PathAnnotationObject	Polygon	428.11	47.62	48.96	40.1167	0.3823	17.843	4.2638	0.9813	112.9013	96079	18.5949	170	42	128	174.3607	148381	14.3982	202	113	89	210.5699	179195	10.09	242	162	80	114.6816	51.3367	0.5468	22.2435	6.9251	0.9624	89.4605	38.4982	170	0	124.6892	54.6693	202	0	178.5976	43.2517	242	34
C1_E2_ROI.tif	e9829e56-454b-4af7-a2a2-afd75311c01a	Fibers: Positive	Fibers: Positive	PathAnnotationObject	Polygon	310.69	43.65	30.9312	21.5058	0.8404	8.1648	4.7381	0.8249	225.1171	121113	16.2448	254	149	105	243.2825	130886	14.3019	255	164	91	245.5409	132101	13.9605	255	159	96	65.3184	31.2233	0.842	10.9379	7.7406	0.7272	173.21	60.492	254	24	177.1301	72.4076	255	6	182.6564	70.0934	255	16
C1_E2_ROI.tif	e307d75d-da24-4250-b4c0-95182b0c0995	Parenchyma: Positive	Parenchyma: Positive	PathAnnotationObject	Polygon	431.75	56.74	118.0224	63.6665	0.3659	27.9752	6.695	0.983	114.7483	235234	35.2236	195	0	195	202.8727	415889	20.0598	250	118	132	224.4605	460144	16.0829	254	147	107	220.032	74.0688	0.504	31.2985	10.4145	0.9624	85.6942	54.0726	195	0	150.3811	66.8788	250	0	192.5281	49.2319	254	26
C1_E2_ROI.tif	784bbd2a-2851-40fb-be26-f8338e331608	Fibers: Positive	Fibers: Positive	PathAnnotationObject	Polygon	330.34	45.07	38.016	26.3116	0.6901	11.0242	4.6747	0.9057	224.388	149218	18.6217	254	115	139	241.4601	160571	15.8137	254	127	127	245.0977	162990	14.406	255	127	128	87.264	37.8558	0.7652	14.9551	7.7505	0.8596	175.3397	55.9689	254	25	176.998	68.687	254	10	178.4707	71.6012	255	1
C1_E2_ROI.tif	754635d0-c8d7-47f4-a50b-b3244e11a585	Fibers: Positive	Fibers: Positive	PathAnnotationObject	Polygon	383.72	44.48	7.2576	10.9457	0.7612	4.5742	1.944	0.9092	218.7846	28442	28.0144	255	147	108	223.3	29029	26.5384	253	152	101	234.7615	30519	23.0909	255	169	86	31.5648	22.1967	0.8051	8.8215	4.2097	0.8831	162.2127	51.5243	255	0	142.3473	59.9282	253	38	159.0873	58.6431	255	30
C1_E2_ROI.tif	d4272ed7-feee-4387-853e-b8b53c5dac2e	Fibers: Positive	Fibers: Positive	PathAnnotationObject	Polygon	400.55	45.91	11.9232	13.555	0.8155	5.1944	3.2988	0.7926	194.2113	41367	28.2348	246	108	138	226.7371	48295	27.1928	252	138	114	239.2535	50961	20.6501	254	137	117	31.8528	22.1298	0.8173	8.2945	5.5266	0.7386	145.6929	54.1344	246	42	153.9697	74.6643	252	10	167.1464	76.0572	254	17
C1_E2_ROI.tif	6f7f60dd-9002-4047-aa5b-301e86484f2d	Fibers: Positive	Fibers: Positive	PathAnnotationObject	Polygon	407.26	46.83	31.2768	20.9996	0.8913	7.3011	5.9648	0.606	222.7445	122064	9.9397	252	171	81	243.2573	133305	6.8463	252	210	42	245.0766	134302	7.4147	254	218	36	64.512	30.5069	0.8711	10.7497	8.4	0.5473	183.6913	54.731	253	40	195.0996	67.2747	252	8	201.0302	66.8505	254	7
C1_E2_ROI.tif	376a3f59-b40b-4e0a-98ba-f0f4023ea32c	Fibers: Positive	Fibers: Positive	PathAnnotationObject	Polygon	387.17	48.58	31.8528	23.659	0.7151	9.8561	3.9722	0.9236	225.3411	125515	22.9866	255	107	148	239.1741	133220	15.7824	253	158	95	239.1867	133227	14.7344	255	144	111	69.8688	33.2661	0.7934	12.7594	7.2646	0.8374	167.8634	66.6304	255	5	167.3942	77.3532	253	1	170.8082	75.396	255	2
C1_E2_ROI.tif	06ca2610-15df-4a99-8f3f-87f4282363a6	Fibers: Positive	Fibers: Positive	PathAnnotationObject	Polygon	342.22	48.78	32.3136	22.0872	0.8324	8.4971	4.8663	0.8088	220.5241	123714	13.9129	254	164	90	237.6185	133304	14.0135	254	158	96	239.4581	134336	14.9813	255	166	89	78.8544	33.3339	0.8918	11.8805	8.365	0.655	170.3788	58.3995	254	3	179.4584	60.0586	254	33	186.5584	59.7725	255	14
C1_E2_ROI.tif	def0413f-39e2-44b6-a73f-58772dffef74	Fibers: Positive	Fibers: Positive	PathAnnotationObject	Polygon	414.48	47.56	16.9344	15.0631	0.9379	5.5349	3.84	0.7137	218.9461	65027	37.5249	254	32	222	235.7677	70023	21.2238	252	149	103	240.6835	71483	20.16	254	145	109	42.624	24.5746	0.8869	9.0318	6.6833	0.6647	154.9505	70.6384	254	0	155.9331	78.0028	252	6	166.7858	78.0528	254	3
C1_E2_ROI.tif	f778d13e-868b-4715-bc2f-663e1b3b9028	Vessels: Positive	Vessels: Positive	PathAnnotationObject	Polygon	287.21	78.09	3192.0193	208.754	0.9205	68.1456	60.9395	0.4027	216.3206	11985026	6.1689	255	130	125	230.0946	12748163	6.3778	255	121	134	214.1332	11863836	9.5898	255	100	155	3557.376	219.8136	0.9252	72.1828	64.6028	0.3905	213.3618	16.2832	255	0	226.1647	17.6314	255	16	210.5915	18.389	255	30
C1_E2_ROI.tif	4adf782d-cff4-4a41-84cd-f941bff6ecb4	Misdetection: Positive	Misdetection: Positive	PathAnnotationObject	Polygon	321.74	64.84	191.808	117.6637	0.1741	41.7893	9.4322	0.9871	147.081	490221	24.0756	216	14	202	179.3477	597766	21.8916	231	49	182	201.5413	671737	16.7777	254	80	174	395.5968	107.8901	0.4271	45.7842	12.7882	0.9738	118.955	46.0622	241	0	146.1133	47.6787	238	9	184.3837	33.3436	255	41
C1_E2_ROI.tif	264c31a8-4120-41ba-ab21-8a7e4732a871	Fibers: Positive	Fibers: Positive	PathAnnotationObject	Polygon	311.05	51.21	30.528	24.9495	0.6163	10.4414	4.1104	0.9223	216.1854	115443	14.0588	239	147	92	229.7566	122690	17.8196	254	159	95	226.3876	120891	19.5509	255	167	88	76.032	35.9254	0.7403	14.5734	7.6075	0.8674	167.2723	62.5739	241	0	170.9327	66.9065	254	9	184.7867	49.9542	255	47
C1_E2_ROI.tif	a91486de-cb63-46df-8b45-1c3459e4a012	Fibers: Positive	Fibers: Positive	PathAnnotationObject	Polygon	392.97	54.37	53.0496	27.9447	0.8537	10.4803	6.2252	0.8198	227.1105	209623	11.7243	253	155	98	245.8624	226931	6.4789	252	206	46	246.299	227334	7.8831	254	199	55	97.344	37.8575	0.8535	13.3792	9.66	0.7108	189.039	53.5498	253	49	196.8867	68.3837	252	9	196.9097	70.2332	254	5
C1_E2_ROI.tif	0d86a8ab-6d7c-4948-a0b0-1bd4ad6a25d5	Parenchyma: Positive	Parenchyma: Positive	PathAnnotationObject	Polygon	332.35	55.44	94.2912	38.5602	0.7969	14.6781	9.6598	0.7539	212.8778	348481	14.5678	237	107	130	232.7569	381023	10.1096	254	169	85	227.9554	373163	13.1973	255	180	75	164.7936	49.9144	0.8312	18.2486	13.1682	0.664	173.0814	55.8978	237	16	192.1952	56.708	254	33	200.1917	44.8878	255	65
C1_E2_ROI.tif	5c08eb83-5ebf-4273-a00c-b347d4d49c87	Fibers: Positive	Fibers: Positive	PathAnnotationObject	Polygon	402.34	53.61	36.2304	23.3566	0.8346	8.8295	5.9496	0.7665	223.1429	140580	8.8466	248	175	73	243.1064	153157	7.0137	252	216	36	241.5905	152202	9.4142	254	217	37	69.2352	31.8328	0.8586	11.8987	8.6674	0.6603	192.2448	48.1529	248	33	205.1071	60.8941	252	18	204.3261	61.3425	254	12
C1_E2_ROI.tif	2364f038-f067-403c-9d37-fe45f276d27f	Fibers: Positive	Fibers: Positive	PathAnnotationObject	Polygon	419.08	55.64	69.408	32.6996	0.8157	11.9523	8.5485	0.6506	213.6293	257637	18.8954	254	109	145	232.7678	280718	18.2948	252	161	91	237	285822	14.6814	254	165	89	126.5472	43.4439	0.8426	15.7007	11.9757	0.5489	166.4226	69.6175	254	0	181.1575	75.6598	252	0	190.0994	69.2353	254	2
C1_E2_ROI.tif	0c3b8b1c-21bf-4d55-b5e1-6d107f2704a8	Fibers: Positive	Fibers: Positive	PathAnnotationObject	Polygon	378.13	53.06	18.6624	18.8907	0.6572	8.1222	2.9174	0.9384	223.0123	72702	34.742	255	84	171	238.4969	77750	19.9682	253	153	100	242.9724	79209	16.6883	255	157	98	50.688	28.434	0.7878	11.0526	5.4003	0.8722	161.4643	66.7027	255	0	163.2707	72.1847	253	0	170.2752	69.5596	255	1
C1_E2_ROI.tif	c1d5895f-53e5-4bad-beeb-72aa5e1fdf89	Fibers: Positive	Fibers: Positive	PathAnnotationObject	Polygon	457	53.45	23.7312	17.4966	0.9741	6.0271	5.04	0.5491	221.0779	90863	10.6542	241	152	89	243.9002	100243	7.4812	251	198	53	247.6131	101769	7.3544	254	209	45	48.96	26.0651	0.9056	8.8913	7.6848	0.3993	176.3357	57.5307	241	26	186.9509	74.7671	251	1	192.1158	72.5442	254	7
C1_E2_ROI.tif	9d0a8378-ea2a-4988-aafb-13e5c59511af	Fibers: Positive	Fibers: Positive	PathAnnotationObject	Polygon	447.88	54.66	46.944	25.8915	0.88	9.7735	5.8728	0.7965	224.3027	183031	9.2836	249	188	61	244.4841	199499	6.0302	252	221	31	245.6042	200413	7.5432	254	223	31	86.6304	35.4285	0.8673	12.8634	8.8218	0.7018	186.1939	52.7509	249	32	201.5405	63.4745	252	0	203.3486	63.6304	254	3
C1_E2_ROI.tif	7a62d78c-2bd9-4fc3-a2a5-c5b0872991f9	Fibers: Positive	Fibers: Positive	PathAnnotationObject	Polygon	410.37	55.36	22.464	18.3684	0.8367	7.0932	4.0109	0.8351	234.9154	91617	11.5086	254	167	87	247.8359	96656	8.4679	252	196	56	248.0949	96757	8.7475	252	195	57	52.1856	28.1319	0.8286	10.7793	6.7271	0.791	184.065	55.611	254	45	180.1996	74.1789	252	10	183.7056	71.9647	252	7
C1_E2_ROI.tif	ef7d7dc4-4733-45cd-971d-101892724794	Fibers: Positive	Fibers: Positive	PathAnnotationObject	Polygon	439.41	55.65	23.7888	18.8793	0.8387	7.4504	4.08	0.8523	217.3463	89764	16.2294	246	157	89	243.3075	100486	11.521	252	192	60	247.5109	102222	9.4148	254	190	64	56.0448	28.8071	0.8487	10.8801	6.9478	0.7759	155.1631	65.3952	246	1	178.9733	70.257	252	0	194.9805	63.1534	254	5
C1_E2_ROI.tif	e4b6ae85-bbf2-4947-963c-eade76258474	Fibers: Positive	Fibers: Positive	PathAnnotationObject	Polygon	346.96	57.41	42.9696	24.4558	0.9028	8.5198	7.0078	0.5757	230.7047	171875	13.508	255	170	85	245.3718	182802	9.378	254	190	64	245.3651	182797	10.3353	255	193	62	89.3952	35.9692	0.8683	12.5821	10.2239	0.497	184.1247	59.8686	255	10	185.4788	71.1456	254	14	184.7211	70.9721	255	5
C1_E2_ROI.tif	9cebceb7-f82b-4601-8161-55929b4e5af4	Fibers: Positive	Fibers: Positive	PathAnnotationObject	Polygon	381.12	58.53	37.8432	26.8451	0.6599	11.7151	4.262	0.9358	231.1732	152112	14.009	254	154	100	247.1155	162602	8.6689	253	185	68	248.8556	163747	9.1343	255	191	64	78.912	36.6481	0.7383	15.3205	7.354	0.8755	179.1702	62.6379	254	23	186.8771	71.7544	253	16	188.5847	72.9113	255	8
C1_E2_ROI.tif	13de4655-9594-49ee-a3ce-a46ec8b13398	Fibers: Positive	Fibers: Positive	PathAnnotationObject	Polygon	465.19	58.46	41.2416	26.6803	0.7281	11.0617	4.7049	0.9152	221.3667	159384	14.5646	251	115	136	242.3514	174493	9.7784	251	145	106	241.7389	174052	11.4526	254	157	97	80.352	35.5456	0.7992	13.4367	7.6238	0.8226	177.9129	57.1414	251	25	190.4775	69.2801	251	1	197.9015	62.7512	254	7
C1_E2_ROI.tif	dfbe9739-f380-4208-b50f-aebddc743934	Fibers: Positive	Fibers: Positive	PathAnnotationObject	Polygon	357.42	57.59	21.6	21.5267	0.5857	9.4106	2.7482	0.9603	225.1689	85339	21.2348	254	109	145	242.4433	91886	16.6863	254	171	83	243.7757	92391	18.3961	255	154	101	57.0816	31.2606	0.734	12.6726	5.3975	0.9014	170.3628	64.8833	254	0	175.402	65.6785	254	11	176.9095	64.5003	255	16
C1_E2_ROI.tif	50a8e003-9083-45ee-b328-cac24230f8d2	Fibers: Positive	Fibers: Positive	PathAnnotationObject	Polygon	369.32	59.45	34.3872	24.3652	0.7279	9.8082	4.4008	0.908	218.2915	130320	18.8295	254	156	98	234.6047	140059	17.5061	253	151	102	241.9816	144463	16.1336	255	121	134	75.744	34.5473	0.7975	13.0984	7.699	0.8177	167.6954	65.8773	254	0	168.6818	72.3475	253	1	179.1561	70.4624	255	17
C1_E2_ROI.tif	6def4b7b-5adc-4ef2-ab87-f36cde599b5b	Fibers: Positive	Fibers: Positive	PathAnnotationObject	Polygon	257.18	59.39	7.3152	12.079	0.63	5.1924	1.9483	0.9288	232.437	31379	14.2314	255	166	89	245.1407	33094	12.9972	255	204	51	244.8	33048	15.2035	255	187	68	35.2512	24.0312	0.7671	9.4455	4.6022	0.8814	201.0489	34.8267	255	96	203.5945	39.4863	255	103	198.1189	43.4163	255	70
C1_E2_ROI.tif	15d02051-6b98-44ff-b42d-1acbca4fb4f3	Fibers: Positive	Fibers: Positive	PathAnnotationObject	Polygon	401.93	61.65	53.4528	28.4429	0.8303	10.49	6.3452	0.7888	221.639	205681	12.078	253	160	93	243.4903	225959	9.0155	252	189	63	242.1315	224698	10.1445	254	190	64	98.1504	38.5991	0.8278	14.3863	9.1977	0.7102	186.9285	50.3522	253	36	204.0311	58.8554	252	17	205.0439	57.1911	254	12
C1_E2_ROI.tif	d9aae1c9-7530-41a2-84fe-a8f29c395893	Fibers: Positive	Fibers: Positive	PathAnnotationObject	Polygon	455.64	61.47	23.7312	18.0389	0.9165	6.4172	4.7226	0.6775	222.7215	91984	16.7977	243	136	107	240.4044	99287	13.6	251	158	93	241.3463	99676	11.8786	254	188	66	53.1648	27.8822	0.8594	9.5558	8.0136	0.5051	173.2678	55.4533	243	26	177.3737	69.0953	251	10	182.6944	65.4032	254	7
C1_E2_ROI.tif	25d63613-0dfc-4a42-8d8a-958e25b9e100	Fibers: Positive	Fibers: Positive	PathAnnotationObject	Polygon	339.96	62.63	20.16	16.6726	0.9114	6.1227	3.927	0.7555	230.2479	80817	13.107	254	177	77	246.4872	86517	9.3747	254	198	56	246.7692	86616	9.7706	255	194	61	48.4416	26.7124	0.8531	9.7347	6.3162	0.7031	177.174	61.097	254	0	179.6698	72.1093	254	8	176.5763	76.4305	255	3
C1_E2_ROI.tif	88a679f2-a777-44da-8631-04ea003edaeb	Fibers: Positive	Fibers: Positive	PathAnnotationObject	Polygon	386.1	62.2	13.9392	14.1565	0.874	5.5713	3.0053	0.8376	235.2314	56926	15.9534	255	182	73	242.5496	58697	16.1838	252	173	79	246.5083	59655	12.7179	254	184	70	37.3248	23.3095	0.8633	8.5945	5.4386	0.7509	178.8031	55.0364	255	55	173.1123	68.1586	252	39	177.3185	71.0786	255	25
C1_E2_ROI.tif	1ee8815a-301f-47cb-b842-fbd77ef88e50	Fibers: Positive	Fibers: Positive	PathAnnotationObject	Polygon	446.79	63.29	45.3888	25.1742	0.9	8.8433	6.8358	0.6612	226.3655	178376	9.1516	251	184	67	244.5673	192719	6.8825	251	204	47	245.9048	193773	8.554	254	193	61	84.7296	34.4983	0.8946	11.8983	9.7332	0.5445	187.4187	50.3242	251	40	197.0264	63.0852	251	4	196.1938	66.9263	254	10
C1_E2_ROI.tif	944bdea2-50a6-48b3-bd3c-e348b2eba3a7	Fibers: Positive	Fibers: Positive	PathAnnotationObject	Polygon	357.13	64.21	44.5248	26.5772	0.7921	10.0912	5.2795	0.8659	227.845	176352	15.1362	254	138	116	246.2829	190623	8.9589	253	181	72	247.6318	191667	9.3445	255	192	63	90.3168	37.1408	0.8228	13.8762	8.2811	0.7902	180.8707	59.4345	254	23	188.9197	69.2128	253	5	189.4363	71.5122	255	3
C1_E2_ROI.tif	ee5fc105-c96a-414f-9b1c-ed5275657744	Fibers: Positive	Fibers: Positive	PathAnnotationObject	Polygon	438.06	65.35	33.4656	21.5576	0.9049	8.1056	5.52	0.7279	217.89	126812	13.8668	244	155	89	243.3832	141649	9.8067	251	192	59	244.1272	142082	11.2927	254	191	63	67.392	30.665	0.9006	11.1492	8.6525	0.598	173.3296	55.7211	244	14	199.316	61.8299	251	0	203.5886	58.6397	254	6
C1_E2_ROI.tif	e0f1591f-227b-4fe1-9045-5945b5de3840	Fibers: Positive	Fibers: Positive	PathAnnotationObject	Polygon	391.69	66.58	57.1392	28.4759	0.8855	9.9112	7.2423	0.6445	225.335	223983	9.846	252	189	63	247.0805	245598	5.6445	252	216	36	246.7656	245285	6.9677	254	213	41	100.2816	38.3047	0.8589	13.1597	9.9077	0.5948	191.0086	53.0874	252	41	206.5292	63.8958	252	7	206.4174	64.7373	254	14
C1_E2_ROI.tif	d9403dab-1d5c-4328-9948-2275d1dd4753	Fibers: Positive	Fibers: Positive	PathAnnotationObject	Polygon	417.17	66.91	73.0944	33.1105	0.8378	11.4117	9.0431	0.4725	220.9772	281083	14.3649	254	144	110	241.6643	307397	8.8622	251	171	80	241.2657	306890	9.8031	252	162	90	132.2496	44.2132	0.8502	15.2144	12.1408	0.2942	175.5776	64.6188	254	0	190.3628	71.1195	251	0	195.8934	62.0771	252	11
C1_E2_ROI.tif	4f89ce07-a7b4-424f-92fc-60656adcad5d	Fibers: Positive	Fibers: Positive	PathAnnotationObject	Polygon	464.41	65.17	32.7744	25.129	0.6522	10.0736	4.313	0.9194	216.028	123568	22.3868	254	84	170	239.7325	137127	14.8003	251	165	86	243.4003	139225	13.9623	254	164	90	72.8064	35.0282	0.7457	13.3911	7.2994	0.8581	162.5205	58.1822	254	42	175.0598	73.0929	251	5	183.1402	69.8583	254	10
C1_E2_ROI.tif	88f10cdb-3ac3-4b54-afb9-78f58942c627	Fibers: Positive	Fibers: Positive	PathAnnotationObject	Polygon	408.82	66.59	15.0336	15.3724	0.7995	6.2592	3.12	0.8564	225.4868	59754	22.6517	254	109	145	241.4868	63994	14.9309	251	175	76	244.3245	64746	12.5439	252	179	73	39.3408	25.478	0.7616	10.097	5.7865	0.8244	166.2926	59.8008	254	32	169.9607	73.6361	251	2	177.0742	74.0818	252	4
C1_E2_ROI.tif	e1fef7c5-26f8-42a6-b82e-223e2ce6c389	Fibers: Positive	Fibers: Positive	PathAnnotationObject	Polygon	333.85	71.15	119.7504	43.4714	0.7963	17.5093	9.922	0.8304	222.9014	463189	10.0018	255	171	84	238.6011	495813	9.5033	254	172	82	231.9894	482074	14.6188	255	153	102	196.8192	54.5002	0.8327	21.0087	13.4693	0.7747	199.4511	42.0137	255	11	202.622	54.2257	254	6	195.8983	55.5067	255	6
C1_E2_ROI.tif	d811cd83-990a-4af9-9b2f-45dc28ba414c	Fibers: Positive	Fibers: Positive	PathAnnotationObject	Polygon	346.59	67.56	45.792	25.2521	0.9024	8.9018	6.3805	0.6762	228.3048	181274	12.1734	253	160	93	245.471	194904	8.624	254	176	78	246.9232	196057	8.9549	255	193	62	90.72	35.7818	0.8904	12.7583	9.5995	0.5536	187.584	54.4558	253	9	194.5295	65.4231	254	2	195.1978	66.8629	255	11
C1_E2_ROI.tif	b79491e7-d20c-43d8-aab6-591599d68e62	Fibers: Positive	Fibers: Positive	PathAnnotationObject	Polygon	368.29	67.7	52.128	27.2892	0.8796	10.1092	7.2861	0.6269	222.5028	201810	13.1759	253	158	95	246.3682	223456	7.1677	253	199	54	246.0055	223127	9.2457	255	198	57	96.5376	37.501	0.8626	13.5772	10.3923	0.5729	181.7118	54.0362	253	31	197.5383	65.5663	253	6	199.0368	64.4577	255	3
C1_E2_ROI.tif	72ad4b44-74f9-4d95-8a86-397520584e0d	Fibers: Positive	Fibers: Positive	PathAnnotationObject	Polygon	379.28	68.31	56.5056	27.7483	0.9222	9.6318	7.25	0.6458	222.6124	218828	9.8426	250	165	85	244.9736	240809	6.997	252	203	49	244.468	240312	8.9481	255	220	35	101.6064	37.7417	0.8964	12.7174	10.4637	0.544	183.9378	54.8496	250	20	196.2781	69.5185	252	0	197.251	68.9839	255	1
C1_E2_ROI.tif	45123b0a-adc6-44e1-b275-df65198ac5a5	Fibers: Positive	Fibers: Positive	PathAnnotationObject	Polygon	452.99	69.83	26.0928	19.059	0.9027	6.4392	5.2921	0.5531	222.6277	101073	15.2732	242	134	108	242.6234	110151	8.3442	251	188	63	242.3304	110018	8.5194	254	204	50	58.1184	28.7831	0.8816	10.0688	8.2282	0.5131	172.9604	63.8694	242	0	189.3462	68.3073	251	4	197.8685	60.2321	254	20
C1_E2_ROI.tif	01e1cfac-af36-45db-95ee-570f897f4b42	Fibers: Positive	Fibers: Positive	PathAnnotationObject	Polygon	482.45	72.04	43.3728	24.7956	0.8865	8.9777	6.1306	0.732	222.2626	167586	15.4753	249	120	129	242.9589	183191	9.0363	251	192	59	241.4138	182026	10.1232	252	190	62	81.6192	34.9489	0.8397	12.3832	9.2662	0.6671	175.4248	60.6062	249	40	187.4782	74.1258	251	0	190.2391	71.0711	252	10
C1_E2_ROI.tif	878e2ce9-b9c0-4910-81ab-8ccf6fcc2a30	Fibers: Positive	Fibers: Positive	PathAnnotationObject	Polygon	239.98	74.44	79.0272	37.4784	0.707	13.0682	8.8027	0.6249	210.9854	289683	17.216	254	107	147	228.6497	313936	15.4389	255	154	101	223.5666	306957	16.2156	255	167	88	138.9312	46.5518	0.8056	16.7705	12.0389	0.5935	177.855	50.932	254	21	189.0659	59.9722	255	14	193.5833	51.5653	255	19
C1_E2_ROI.tif	e3866500-fd64-4a75-8053-040472f5992d	Fibers: Positive	Fibers: Positive	PathAnnotationObject	Polygon	401.26	73.11	96.9408	36.5886	0.91	12.4821	10.6657	0.4691	220.2443	369570	9.2271	250	170	80	240.7408	403963	7.6249	252	207	45	236.0209	396043	11.0919	252	207	45	152.4096	46.5365	0.8844	16.0487	13.5197	0.4217	189.3316	50.2025	251	28	202.8739	63.5478	252	0	198.9407	64.3355	252	1
C1_E2_ROI.tif	a703bb9e-a039-4aab-b700-87be536bcb91	Fibers: Positive	Fibers: Positive	PathAnnotationObject	Polygon	461.95	75.03	73.9584	34.466	0.7824	13.8563	7.6446	0.8487	216.8872	278700	14.1972	244	121	123	236.9191	304441	13.2481	250	169	81	234.9626	301927	14.9865	254	175	79	130.752	44.9436	0.8134	17.6644	10.6991	0.7965	178.3412	53.532	244	25	190.7625	66.0762	250	0	192.1201	63.6935	254	7
C1_E2_ROI.tif	369ef6fd-057e-45e9-ad88-c7536918a776	Fibers: Positive	Fibers: Positive	PathAnnotationObject	Polygon	469.12	72.36	22.0608	19.1713	0.7543	7.5999	3.9523	0.8753	219.7396	84380	23.7153	252	102	150	243.25	93408	9.8006	250	177	73	246.5026	94657	9.5546	254	184	70	49.824	28.5283	0.7693	10.9091	6.3628	0.8037	172.0704	58.689	252	26	190.3326	62.537	251	25	195.8972	63.2	254	43
C1_E2_ROI.tif	65e717c3-ab20-4e7b-b9b4-22fdc1f296a4	Fibers: Positive	Fibers: Positive	PathAnnotationObject	Polygon	475.1	72.25	28.6272	20.1577	0.8853	7.4686	4.6327	0.7793	223.9238	111738	13.7646	253	152	101	245.1062	122308	7.7645	251	192	59	246.6934	123100	7.9	254	186	68	58.752	29.7833	0.8323	11.2445	6.8643	0.7365	177.3815	57.979	253	45	191.3698	67.461	251	23	195.4732	66.4698	254	34
C1_E2_ROI.tif	4249c693-f688-44e0-acef-29bd6dadb25e	Fibers: Positive	Fibers: Positive	PathAnnotationObject	Polygon	444.04	73.41	52.8192	27.0153	0.9095	9.2622	7.841	0.5059	221.9346	203736	11.8391	251	170	81	244.7146	224648	6.8941	251	212	39	244.1601	224139	8.4074	253	207	46	100.3968	37.406	0.9017	12.7694	10.9464	0.3805	184.1433	51.2764	251	25	200.2917	61.4908	251	5	199.8069	62.2829	253	7
C1_E2_ROI.tif	7bb946ab-fb54-4b3c-9208-6a2d7459bb40	Fibers: Positive	Fibers: Positive	PathAnnotationObject	Polygon	356.78	73.6	60.9408	30.0169	0.8499	10.0389	8.599	0.4242	222.4661	236259	11.6627	253	144	109	245.032	260224	7.5431	253	189	64	244.0989	259233	9.6381	255	198	57	113.2992	40.2973	0.8768	13.5999	11.5592	0.354	177.6665	59.8529	253	14	190.469	71.5978	253	3	194.2152	69.9478	255	0
C1_E2_ROI.tif	a5e6120e-6888-46d8-8229-5039b3a0c611	Fibers: Positive	Fibers: Positive	PathAnnotationObject	Polygon	433.89	71.61	13.1904	13.4721	0.9133	4.7985	3.5407	0.6625	200.0129	46603	23.5962	247	116	131	224.7725	52372	25.2865	251	124	127	227.5923	53029	23.8136	252	123	129	38.6496	23.9347	0.8478	8.5475	6.24	0.7118	144.8815	56.8308	247	0	156.6859	67.1805	251	28	173.2919	59.3303	252	43
C1_E2_ROI.tif	cb3f24be-1c2a-43c9-a3c0-35e2ede262cb	Parenchyma: Positive	Parenchyma: Positive	PathAnnotationObject	Polygon	423.45	85.75	111.2256	68.7147	0.296	30.6085	6.2828	0.9885	124.2605	239947	29.6862	188	28	160	177.1652	342106	22.4976	227	65	162	208.7706	403136	16.0955	250	146	104	238.8672	78.8724	0.4825	33.9268	10.0896	0.9708	95.6235	40.7195	188	0	142.3538	46.2136	227	0	189.6479	36.6032	252	9
C1_E2_ROI.tif	194d4013-efc1-4d75-b038-6c10780bd2a5	Fibers: Positive	Fibers: Positive	PathAnnotationObject	Polygon	388.56	76.48	59.8464	30.1852	0.8254	10.8068	6.7591	0.7919	221.1043	231054	9.1202	245	180	65	246.0402	257112	5.7478	252	224	28	241.6574	252532	9.708	254	219	35	108.9216	39.6986	0.8685	14.2452	9.4312	0.7003	185.1192	52.2569	245	24	205.5211	63.1486	252	0	204.6888	60.9345	254	0
C1_E2_ROI.tif	b5328660-d8f3-466d-84d0-92ad3331b9db	Fibers: Positive	Fibers: Positive	PathAnnotationObject	Polygon	375.96	77.12	54.72	28.3529	0.8554	10.3321	6.8991	0.7291	224.795	213780	9.9302	254	183	71	246.3701	234298	6.094	252	213	39	246.2292	234164	8.7214	255	215	40	102.0672	38.3876	0.8704	13.5583	9.8696	0.6374	183.0951	56.2638	254	28	198.1109	66.7277	252	15	199.251	66.2948	255	11
C1_E2_ROI.tif	4f0597cd-0d8b-48c1-b41b-62e6cfc2772a	Fibers: Positive	Fibers: Positive	PathAnnotationObject	Polygon	346.38	78.19	70.4448	31.1531	0.9121	10.9899	8.6873	0.5623	221.721	271830	8.6424	251	192	59	241.9886	296678	7.5585	253	209	44	237.8825	291644	11.7226	255	211	44	122.8032	41.7479	0.8854	14.3901	11.8597	0.4639	191.6004	48.2011	251	26	200.8821	62.2973	253	4	198.2204	61.3947	255	1
C1_E2_ROI.tif	0a5b2d5e-7440-4132-be24-bd5c31de83fb	Fibers: Positive	Fibers: Positive	PathAnnotationObject	Polygon	415.05	77.61	53.856	33.5901	0.5998	11.3696	6.7749	0.841	214.1394	201291	18.531	254	151	103	235.6702	221530	15.9041	251	177	74	237.7064	223444	13.2528	251	185	66	110.4768	40.7213	0.8372	15.1022	9.7665	0.7409	171.8864	53.2115	254	2	183.6613	66.2738	251	0	189.1657	63.5763	251	10
C1_E2_ROI.tif	6b43f742-a072-446e-8677-db160190b602	Fibers: Positive	Fibers: Positive	PathAnnotationObject	Polygon	365.76	78.63	49.824	27.0678	0.8546	8.8364	7.8112	0.5308	219.9885	190950	14.0137	252	148	104	240.7097	208936	14.9335	252	150	102	240.7373	208960	15.0809	255	159	96	98.5536	37.5854	0.8767	12.3251	11.3116	0.3	179.8062	54.7435	252	2	193.4682	65.1563	252	0	198.1384	62.8872	255	3
C1_E2_ROI.tif	a18f1e3a-f2a6-4d5e-82a8-a7518a2464a4	Fibers: Positive	Fibers: Positive	PathAnnotationObject	Polygon	229.33	79.06	62.3808	30.1331	0.8633	10.4207	8.0897	0.5831	213.7814	232808	15.1282	253	147	106	231.5748	252185	19.5212	255	145	110	230.2268	250717	18.665	255	152	103	114.1632	40.4142	0.8784	14.0675	11.083	0.4956	180.7027	46.4132	254	53	186.4477	63.4705	255	4	189.668	60.1885	255	8
C1_E2_ROI.tif	6c9a1b9f-08f4-49c5-a67e-633f90bec5ea	Fibers: Positive	Fibers: Positive	PathAnnotationObject	Polygon	488.87	79.87	35.424	24.7399	0.7273	10.3793	4.2616	0.9162	225.8947	139377	14.0348	255	161	94	244.8639	151081	8.1548	250	182	68	245.0746	151211	11.0907	252	168	84	71.8848	34.0486	0.7792	13.2956	7.3727	0.8437	183.2326	54.2986	255	6	191.4868	66.8456	250	1	188.8433	71.5225	252	5
C1_E2_ROI.tif	81d4868d-cb3c-4ece-baef-824f7f53d0a8	Fibers: Positive	Fibers: Positive	PathAnnotationObject	Polygon	495.11	78.47	24.0768	19.306	0.8118	7.6801	3.833	0.8771	229.4524	96370	10.8722	250	176	74	244.8286	102828	7.1328	250	203	47	245.3548	103049	8.3137	252	200	52	54.8928	28.9876	0.8209	11.2925	6.5628	0.8316	188.5826	49.3135	250	65	189.3452	66.3405	250	16	185.1381	67.8896	252	27
C1_E2_ROI.tif	9a0583de-d30e-447b-babf-2f6fceb2848f	Fibers: Positive	Fibers: Positive	PathAnnotationObject	Polygon	434.31	78.55	39.2256	23.3056	0.9075	7.9732	6.3748	0.5078	219.0455	149389	18.7583	251	141	110	242.2419	165209	12.0141	251	190	61	242.2375	165206	11.0192	252	196	56	79.3728	33.4484	0.8915	11.3739	8.7781	0.5699	168.369	61.1011	251	7	183.474	71.5483	251	23	190.8321	65.3584	252	16
C1_E2_ROI.tif	72434e36-f376-4008-a081-12e17798aa5d	Fibers: Positive	Fibers: Positive	PathAnnotationObject	Polygon	452.76	78.97	31.104	20.5673	0.924	7.0835	5.8716	0.536	219.6869	119290	13.5654	244	146	98	242.8121	131847	8.7177	250	191	59	244.5506	132791	8.2254	252	194	58	67.68	30.7996	0.8966	10.4771	9.0564	0.4735	174.1593	52.0026	244	44	185.7941	67.9775	250	6	189.539	68.2365	252	11
C1_E2_ROI.tif	f66196b1-46a9-4c2c-8292-8ce9cea3fdaa	Fibers: Positive	Fibers: Positive	PathAnnotationObject	Polygon	406.7	80.21	12.2688	12.8834	0.9289	4.6193	3.3537	0.6973	219.066	46442	22.8698	250	146	104	243.0189	51520	12.2691	251	188	63	246.5802	52275	9.1241	251	186	65	33.0048	21.5774	0.8908	7.4768	5.77	0.5264	179.1337	50.7416	250	33	190.0191	61.6029	251	34	192.2778	63.8661	251	34
C1_E2_ROI.tif	dd766f72-bf21-49a9-9f4d-49e986731e66	Fibers: Positive	Fibers: Positive	PathAnnotationObject	Polygon	472.74	82.09	51.9552	27.0667	0.8912	10.115	6.7584	0.7218	220.4131	199033	10.9344	242	151	91	240.6501	217307	7.5137	250	205	45	240.5825	217246	9.3466	252	199	53	96.8256	37.4013	0.8698	13.4905	9.8861	0.653	185.7779	48.5841	242	26	200.3765	58.385	250	11	202.7553	58.4105	252	16
C1_E2_ROI.tif	e29695d3-b78d-4c42-bb78-dcc0c73e41d6	Fibers: Positive	Fibers: Positive	PathAnnotationObject	Polygon	482.04	81.17	20.448	16.3536	0.9608	5.4987	4.56	0.5196	228.3437	81062	13.2422	250	179	71	245.5155	87158	6.3697	250	207	43	246.9577	87670	6.7907	252	213	39	46.3104	25.4755	0.8967	8.713	7.0108	0.4069	189.3119	48.2327	250	66	203.5928	56.8974	250	37	206.2228	60.1857	252	36
C1_E2_ROI.tif	9874dfca-11a5-4023-9037-d7c5254160c1	Parenchyma: Positive	Parenchyma: Positive	PathAnnotationObject	Polygon	331.21	89.07	129.5424	47.9407	0.7083	19.6169	9.1672	0.8956	218.6009	491852	8.8563	245	163	82	235.7431	530422	8.3867	254	188	66	226.5378	509710	12.46	255	201	54	211.6224	58.6339	0.7735	23.6405	12.7186	0.8498	185.0438	54.5855	253	5	199.655	58.7293	254	6	202.8461	45.2643	255	19
C1_E2_ROI.tif	e9a27080-f159-4dda-9af6-195aa26fbace	Fibers: Positive	Fibers: Positive	PathAnnotationObject	Polygon	444.18	83.02	40.4352	24.1554	0.8708	8.644	5.9817	0.7402	218.942	154792	15.9511	253	161	92	241.8232	170969	10.3936	251	190	61	243.1033	171874	9.7146	252	196	56	83.0592	34.3092	0.8867	12.0839	9.4095	0.5928	173.2159	54.3503	253	6	191.5197	62.5586	251	1	194.2955	62.3461	252	1
C1_E2_ROI.tif	61f38961-dd85-4480-bd7b-6bd4d3cdd8ce	Fibers: Positive	Fibers: Positive	PathAnnotationObject	Polygon	398.07	84.91	62.7264	30.4578	0.8497	10.3345	7.8183	0.6027	218.9651	238234	8.1761	245	188	57	242.0643	263366	6.8809	251	217	34	237.9053	258841	10.3494	252	210	42	108.2304	39.2663	0.8821	13.1942	10.5044	0.446	189.3583	45.8362	245	17	206.9091	56.9391	251	0	204.1228	56.7683	252	17
C1_E2_ROI.tif	2d923203-c192-4fe8-9a97-4926d2eb34ec	Fibers: Positive	Fibers: Positive	PathAnnotationObject	Polygon	355.36	85.49	41.8752	26.3225	0.7595	10.0793	5.8522	0.8319	222.3567	162098	13.3774	247	150	97	246.1097	179414	7.31	253	205	48	246.93	180012	8.67	255	208	47	85.536	37.0813	0.7817	13.5199	9.3779	0.7602	172.5117	59.5875	247	21	185.5541	75.3652	253	0	193.3653	71.5221	255	0
C1_E2_ROI.tif	2b2a7703-b67c-43ab-b2da-1164218f7f75	Fibers: Positive	Fibers: Positive	PathAnnotationObject	Polygon	385.96	84.8	48.9024	27.9091	0.7889	10.8405	5.4392	0.8678	219.3697	186903	11.5052	250	166	84	244.4308	208255	7.8241	252	208	44	242.6009	206696	9.1976	253	211	42	94.752	37.7935	0.8336	14.0499	8.4657	0.7705	180.8498	49.212	250	34	200.8928	60.0557	252	3	200.0267	60.3214	253	21
C1_E2_ROI.tif	5d20fd4f-af46-47d5-8ec0-a9c929824e12	Fibers: Positive	Fibers: Positive	PathAnnotationObject	Polygon	339.06	85.69	26.8416	21.8565	0.7061	8.9452	4.1476	0.9063	214.1346	100215	12.5289	233	142	91	241.6325	113084	7.9736	253	207	46	241.7415	113135	7.6225	255	218	37	61.5744	31.6507	0.7724	12.0021	7.3575	0.839	163.6086	55.9309	244	19	178.6356	72.2491	253	1	195.479	59.6052	255	30
C1_E2_ROI.tif	2f420974-c579-4187-b7c4-76ca5fc4ade2	Fibers: Positive	Fibers: Positive	PathAnnotationObject	Polygon	460.07	86.4	70.1568	31.6102	0.8823	11.7627	7.8918	0.7128	223.9393	272982	12.5373	255	159	96	243.0443	296271	7.2325	250	192	58	243.2756	296553	8.1861	252	185	67	128.2176	42.6348	0.8864	15.2593	11.526	0.5626	190.4421	47.8815	255	50	201.8083	57.3581	250	26	199.276	61.5082	252	11
C1_E2_ROI.tif	91ddfea6-98ee-41cf-ae8e-b70e32e5054d	Fibers: Positive	Fibers: Positive	PathAnnotationObject	Polygon	240.21	87.34	57.4848	30.5408	0.7745	11.0489	7.2883	0.7873	221.185	221185	15.7802	254	124	130	242.229	242229	10.303	255	185	70	242.203	242203	11.5725	255	191	64	109.44	41.4299	0.8012	14.6079	10.7449	0.7016	182.733	53.3328	254	3	188.4869	69.2682	255	4	188.7886	71.0354	255	0
C1_E2_ROI.tif	acf5c198-80ee-43b2-9768-fe8591cc036e	Parenchyma: Positive	Parenchyma: Positive	PathAnnotationObject	Polygon	255.04	89.9	25.2864	29.2049	0.3726	13.6719	2.5197	0.986	212.3682	93442	20.2154	252	127	125	212.975	93709	21.2463	252	141	111	217.5977	95743	13.0632	253	165	88	78.5664	40.7098	0.5957	17.6952	5.7526	0.9567	140.5377	71.2606	252	0	147.6525	63.1565	252	17	178.1829	42.9749	255	72
C1_E2_ROI.tif	311081a2-c8ac-47e5-9a1b-2fd307ecff23	Fibers: Positive	Fibers: Positive	PathAnnotationObject	Polygon	414.13	86.67	41.76	25.9336	0.7803	9.6792	5.6256	0.8495	224.7668	163855	14.3119	252	151	101	243.8944	177799	10.9215	251	156	95	242.9547	177114	11.9901	251	141	110	86.1696	35.6486	0.8521	12.7985	8.7008	0.7155	173.5873	59.7876	252	1	186.4927	67.9283	251	11	185.942	67.3063	251	1
C1_E2_ROI.tif	292e9047-4c73-4222-ba2e-792df68a8a2e	Parenchyma: Positive	Parenchyma: Positive	PathAnnotationObject	Polygon	249.67	94.56	94.5216	50.3175	0.4691	21.2468	6.5109	0.9651	192.0744	317691	37.1966	240	3	237	222.292	367671	15.4137	251	156	95	219.8283	363596	14.0493	255	131	124	179.5392	59.5796	0.6356	24.1881	10.1709	0.9305	138.5773	73.823	240	0	178.9139	59.6312	251	1	203.0564	38.261	255	30
C1_E2_ROI.tif	8c2bd2f3-a274-470f-b957-e217d0ca2cf0	Fibers: Positive	Fibers: Positive	PathAnnotationObject	Polygon	373.19	89.37	112.8384	39.1661	0.9244	13.6444	11.2113	0.5428	220.6583	432711	9.6369	250	173	77	241.8174	474204	8.3964	252	201	51	236.5212	463818	13.2685	255	207	48	174.8736	49.4062	0.9003	17.0555	14.2089	0.5357	190.2612	50.1477	250	20	205.9789	60.8964	252	0	204.9204	56.829	255	6
C1_E2_ROI.tif	dcc71037-ee52-4b72-a82f-99c0efecdc2e	Fibers: Positive	Fibers: Positive	PathAnnotationObject	Polygon	433.24	86.56	32.4864	22.2949	0.8213	7.885	5.8478	0.6621	209.5053	118161	26.8756	251	106	145	236.7039	133501	22.0063	251	150	101	239.3741	135007	20.0659	251	153	98	74.1888	33.1004	0.8509	11.5768	8.6165	0.6531	147.5748	65.845	251	10	162.1038	76.4245	251	16	175.416	69.7981	251	1
C1_E2_ROI.tif	9845db85-6aa3-46c0-9998-a8c192da0ad2	Fibers: Positive	Fibers: Positive	PathAnnotationObject	Polygon	406.37	86.88	15.2064	14.2784	0.9373	5.2934	3.6676	0.7273	227.1023	59955	13.3323	250	188	62	245.8068	64893	9.3908	251	200	51	246.3295	65031	9.429	251	193	58	34.9056	22.4382	0.8712	8.1827	5.5296	0.7203	188.7533	44.3573	250	47	196.9194	55.2369	251	36	195.0345	57.3449	251	28
C1_E2_ROI.tif	73e41cb1-84e8-4734-b9dc-956701cd59ca	Fibers: Positive	Fibers: Positive	PathAnnotationObject	Polygon	362.53	88.05	34.4448	22.2399	0.8751	7.9467	5.76	0.6194	222.0084	132539	13.4765	248	166	82	244.3702	145889	8.7471	252	200	52	244.8124	146153	9.8372	255	207	48	70.5024	31.6891	0.8823	11.4145	8.16	0.5662	177.8949	55.647	249	33	192.6153	66.5612	252	15	195.0359	65.4381	255	7
C1_E2_ROI.tif	fba5ab1d-1302-4e39-a1ad-9a83d007243f	Fibers: Positive	Fibers: Positive	PathAnnotationObject	Polygon	493.67	88.72	34.1568	21.2395	0.9515	7.5296	5.76	0.6164	228.3987	135212	15.3522	254	144	110	245.1351	145120	6.7929	250	205	45	244.326	144641	8.8032	252	192	60	70.6176	31.4533	0.897	10.8075	8.8793	0.5211	191.8219	47.1142	254	55	197.8455	55.937	250	47	194.3984	60.8358	252	39
C1_E2_ROI.tif	07be4ff0-af51-41d7-8939-2ae152a53a3a	Fibers: Positive	Fibers: Positive	PathAnnotationObject	Polygon	346.88	89.53	53.4528	26.7874	0.9361	9.1848	7.5857	0.5488	218.0505	202787	7.5569	239	190	49	242.3107	225349	7.5277	253	219	34	240.8237	223966	12.0745	255	210	45	96.2496	36.5266	0.9065	12.6973	10.8105	0.4581	184.9027	48.615	243	31	199.6143	63.2901	253	20	201.5403	63.2363	255	2
C1_E2_ROI.tif	d1b34242-f808-497d-a9f1-74f7ac8e948d	Fibers: Positive	Fibers: Positive	PathAnnotationObject	Polygon	477.98	88.31	21.888	17.098	0.9409	5.9999	4.9164	0.6098	216.2625	82396	23.5084	252	142	110	238.8084	90986	12.3262	250	189	61	245.2231	93430	8.5113	251	206	45	51.8976	27.0967	0.8882	8.8352	7.9145	0.3489	176.0299	46.7543	252	50	189.9712	53.1448	250	8	193.0731	58.9005	251	6
C1_E2_ROI.tif	70e344f0-a459-4309-8636-a230ac7d1f84	Fibers: Positive	Fibers: Positive	PathAnnotationObject	Polygon	484.83	87.44	11.9808	12.5876	0.9502	4.5896	3.3165	0.6762	210.5762	44221	27.1123	248	138	110	230.3762	48379	19.0413	250	159	91	238.519	50089	15.8845	252	173	79	31.392	21.2965	0.8698	7.1832	5.6823	0.4431	165.7847	49.5921	248	58	167.0748	61.2199	250	18	170.3832	67.0197	252	35
C1_E2_ROI.tif	055fd2ff-c915-4eed-ab81-96a3db3414a5	Fibers: Positive	Fibers: Positive	PathAnnotationObject	Polygon	229.74	89.95	66.3552	30.2731	0.9099	10.2152	9.0041	0.3706	218.6986	253253	11.6415	252	157	95	240.2038	278156	8.8847	255	205	50	238.0147	275621	11.6463	255	193	62	117.4464	40.7043	0.8908	13.6685	11.8596	0.2212	188.4201	45.1056	252	26	200.0931	58.4156	255	3	196.8995	60.8721	255	1
C1_E2_ROI.tif	1e82b5ac-2d79-4f2e-824a-72dea9e9513f	Fibers: Positive	Fibers: Positive	PathAnnotationObject	Polygon	450.45	89.71	26.4384	18.8939	0.9307	6.9548	5.0289	0.6969	227.3196	104567	13.676	250	160	90	245.8913	113110	8.1196	250	201	49	247.013	113626	8.6737	252	197	55	58.6368	28.9798	0.8774	10.3086	7.8985	0.5994	180.3278	53.9111	250	41	185.5656	68.863	250	0	186.5636	70.1177	252	9
C1_E2_ROI.tif	988bb2d2-6c05-4a5d-98ed-45665d18e768	Fibers: Positive	Fibers: Positive	PathAnnotationObject	Polygon	441.12	92.53	56.7936	27.3641	0.9531	9.0462	7.9425	0.4167	220.4594	217373	17.5365	253	116	137	243.4523	240044	8.5914	251	192	59	243.1582	239754	8.4669	251	195	56	105.4656	37.7795	0.9286	12.6333	11.2396	0.2735	175.091	59.6996	253	25	192.2376	66.1197	251	23	195.5629	64.6942	251	6
C1_E2_ROI.tif	70b04d7c-d409-4e5d-a9f6-97ca629a82f7	Fibers: Positive	Fibers: Positive	PathAnnotationObject	Polygon	468.94	93.17	49.0176	26.0692	0.9064	9.1194	6.2998	0.7054	230.4026	196303	11.1285	254	194	60	245.1843	208897	5.8691	250	215	35	245.0188	208756	7.4977	251	205	46	97.2864	36.4806	0.9186	12.472	9.6093	0.586	193.4469	46.6472	254	45	203.039	53.2561	250	37	198.3111	59.6018	251	7
C1_E2_ROI.tif	2a8fd4b3-c989-425a-a920-59f474782d63	Fibers: Positive	Fibers: Positive	PathAnnotationObject	Polygon	503.21	92.14	50.5152	27.593	0.8337	9.5792	6.9074	0.6235	227.1587	200354	11.2763	255	187	68	243.6497	214899	7.0555	250	209	41	242.822	214169	9.7698	254	209	45	100.9728	38.4224	0.8595	13.0514	10.2117	0.4777	194.4508	47.6416	255	31	203.7786	58.1013	250	0	200.5396	61.7508	254	12
C1_E2_ROI.tif	180aa5ee-07c0-428e-a39a-843fe0b210b4	Fibers: Positive	Fibers: Positive	PathAnnotationObject	Polygon	385.8	95.56	82.0224	34.9991	0.8415	12.4918	9.1002	0.6215	217.0673	309755	9.7948	242	148	94	241.5739	344726	7.804	252	187	65	235.9993	336771	12.1969	252	178	74	139.2768	45.6458	0.84	15.9099	12.3299	0.5574	186.9563	47.616	249	28	205.1259	59.4305	252	0	202.9926	55.8792	252	0
C1_E2_ROI.tif	dcc3d606-0d9c-4361-92e8-c00be5ead704	Fibers: Positive	Fibers: Positive	PathAnnotationObject	Polygon	396.04	94.55	51.2064	28.005	0.8205	9.665	7.7577	0.5337	218.6516	193944	8.4613	247	179	68	241.097	213853	7.0983	251	210	41	236.6945	209948	11.1194	251	212	39	92.8512	36.8654	0.8585	13.1662	10.1176	0.5336	191.616	39.315	247	70	208.4762	49.768	251	30	204.2517	52.2976	251	21
C1_E2_ROI.tif	dae6521f-3aae-484d-8f3f-5c8d9370b75c	Fibers: Positive	Fibers: Positive	PathAnnotationObject	Polygon	404.08	92.48	10.0224	11.347	0.9782	3.987	3.2831	0.5189	214.7159	37790	18.5278	243	150	93	241.1023	42434	16.2678	251	170	81	246.2216	43335	10.8466	251	179	72	26.3808	19.4153	0.8794	6.733	5.7416	0.4639	168.9007	46.6688	243	51	175.9352	63.2554	251	44	182.6695	63.933	251	44
C1_E2_ROI.tif	bf8351e1-77ce-4622-93f7-bce1eb55a109	Fibers: Positive	Fibers: Positive	PathAnnotationObject	Polygon	485.78	94.85	57.024	28.623	0.8747	10.2566	7.1656	0.7095	222.4343	220210	11.2796	248	161	87	241.304	238891	7.0571	250	202	48	238.7586	236371	10.232	251	213	38	99.9936	38.1472	0.8635	13.338	9.8021	0.6559	193.7083	43.4035	250	81	208.6864	49.2216	250	55	209.2204	48.652	251	38
C1_E2_ROI.tif	67344796-1695-462f-8ca8-7602d14ff577	Fibers: Positive	Fibers: Positive	PathAnnotationObject	Polygon	412.06	97.54	83.0592	36.2802	0.793	12.7924	9.553	0.5832	217.1371	313546	14.9681	248	125	123	235.5332	340110	15.5986	251	108	143	232.2639	335389	16.0351	251	112	139	147.9168	45.9083	0.882	16.6426	12.6239	0.5956	181.7575	53.9573	248	0	193.7018	61.1328	251	9	194.2764	56.8954	251	3
C1_E2_ROI.tif	7a4a2876-c700-4553-a0db-8fcac3efe5c7	Fibers: Positive	Fibers: Positive	PathAnnotationObject	Polygon	431.27	97.14	50.688	27.1657	0.8631	9.5956	7.3745	0.6226	219.2395	193150	20.9033	252	126	126	239.8876	211341	16.5036	251	157	94	238.2849	209929	16.8714	251	158	93	109.0944	39.0517	0.8989	13.109	11.4464	0.4562	165.45	65.8981	252	1	173.4726	75.3605	251	1	178.5174	68.9392	251	2
C1_E2_ROI.tif	1960f738-be9a-48b4-a56d-b8fa459a09af	Fibers: Positive	Fibers: Positive	PathAnnotationObject	Polygon	219.44	96.44	60.6528	30.4193	0.8237	10.2448	7.4419	0.6714	216.4545	228576	10.5396	248	174	74	235.3002	248477	10.4465	255	195	60	233.2462	246308	12.9119	255	178	77	113.8176	41.2074	0.8423	13.8113	10.911	0.5189	186.2015	42.3746	250	46	196.0409	56.4943	255	8	196.6121	55.6238	255	15
C1_E2_ROI.tif	dd4f93e0-2788-4d8e-a0ca-1bccd5f69c84	Fibers: Positive	Fibers: Positive	PathAnnotationObject	Polygon	457.97	97.45	61.056	29.9726	0.8541	10.7262	6.972	0.7793	220.3593	234903	16.5951	253	137	116	244.6022	260746	8.7919	250	181	69	245.0994	261276	9.0005	251	183	68	117.4464	40.1935	0.9136	14.0265	10.5261	0.614	176.8775	55.4954	253	13	195.5887	62.2327	250	9	194.0387	65.4953	251	4
C1_E2_ROI.tif	7d7d4aec-81ad-487a-99e3-de79c9e822be	Fibers: Positive	Fibers: Positive	PathAnnotationObject	Polygon	353.23	97.92	40.896	24.9824	0.8234	9.4595	6.1014	0.757	220.9888	157565	14.909	249	150	99	246.1865	175531	7.6788	252	201	51	246.8724	176020	8.8158	255	209	46	83.232	35.3462	0.8372	13.0003	8.8572	0.6828	172.1479	58.7118	249	27	187.6883	72.7228	252	0	195.7277	67.6271	255	3
C1_E2_ROI.tif	67f92576-98e7-4d87-bc1a-9b6a7874a1ac	Fibers: Positive	Fibers: Positive	PathAnnotationObject	Polygon	476.07	96.92	25.92	19.7719	0.8332	7.7803	4.3857	0.8332	215.2053	97488	24.2877	248	97	151	235.3598	106618	18.0113	250	148	102	235.9448	106883	17.0365	251	178	73	60.3072	29.8377	0.8512	11.1203	7.2797	0.7642	175.4051	51.5443	248	29	186.296	57.5298	250	30	182.3292	61.6816	251	27
C1_E2_ROI.tif	b3caeff2-1f68-40e4-9aa3-69607934f98e	Fibers: Positive	Fibers: Positive	PathAnnotationObject	Polygon	236.79	96.17	15.6672	15.0438	0.8699	5.3361	4.0969	0.6544	221.7437	61423	14.616	252	151	101	242.9531	67298	13.0659	255	189	66	245.7762	68080	14.9016	255	168	87	41.5296	24.2949	0.8842	9.1093	6.6751	0.5966	173.6414	55.4119	252	25	180.4414	68.0297	255	10	187.051	67.3689	255	23
C1_E2_ROI.tif	eacf7f8f-d4bf-4e40-be24-9db8256e9ffb	Parenchyma: Positive	Parenchyma: Positive	PathAnnotationObject	Polygon	317.57	103.91	132.8832	60.3176	0.459	24.9795	7.2171	0.9591	174.8446	402842	17.3718	220	84	136	181.9175	419138	19.544	231	100	131	198.7535	457928	17.7469	255	119	136	244.3968	67.826	0.6676	28.6544	10.7544	0.9262	139.556	52.6485	232	0	145.0262	53.1521	241	1	178.8206	39.1164	255	32
C1_E2_ROI.tif	7555af00-7293-4452-a2a5-b2c0a3ba0ecb	Fibers: Positive	Fibers: Positive	PathAnnotationObject	Polygon	342.02	99.89	89.1072	35.851	0.8712	12.8857	9.3628	0.5845	221.2951	343450	7.5067	244	192	52	239.8305	372217	7.9211	253	201	52	234.2616	363574	13.0423	255	198	57	148.7232	46.5461	0.8626	16.3135	12.8686	0.5218	196.1578	42.9756	249	26	203.6298	59.2355	253	0	201.1752	56.2751	255	2
C1_E2_ROI.tif	34698e71-6634-4223-91d6-7406143c63e1	Fibers: Positive	Fibers: Positive	PathAnnotationObject	Polygon	362.25	97.71	55.4688	28.9736	0.8303	10.1865	7.9764	0.5685	218.8851	211443	15.7543	248	154	94	244.3944	236085	8.9533	252	202	50	242.9897	234728	10.0694	255	202	53	103.68	39.1908	0.8483	13.696	10.8787	0.5145	179.6059	52.6553	248	11	197.6813	63.7033	252	2	199.3176	61.3725	255	7
C1_E2_ROI.tif	62270693-2a78-4b11-be1b-a870e03eb302	Fibers: Positive	Fibers: Positive	PathAnnotationObject	Polygon	378.03	96.92	6.624	9.2301	0.977	3.2063	2.5392	0.5802	230.8718	27012	15.9971	253	173	80	245.5043	28724	9.0949	252	210	42	245.3333	28704	8.1431	252	211	41	23.4432	18.4031	0.8698	6.5381	5.3174	0.5126	171.4161	56.0522	253	31	176.528	65.7725	252	11	172.309	70.9431	252	3
C1_E2_ROI.tif	ca3989fe-9a45-4c67-93f5-19c8f0b11c74	Fibers: Positive	Fibers: Positive	PathAnnotationObject	Polygon	448.24	99.29	27.648	19.5399	0.91	7.1087	5.2366	0.6811	230.1193	111838	16.1389	253	139	114	246.0062	119559	8.3188	250	197	53	247.1337	120107	7.6501	251	199	52	63.648	29.9489	0.8917	10.4899	8.2533	0.5594	190.1101	46.9247	253	59	198.3583	54.3218	250	47	197.9377	56.7992	251	42
C1_E2_ROI.tif	529ae51c-cecf-42b4-a081-10ffe7598b15	Vessels: Positive	Vessels: Positive	PathAnnotationObject	Polygon	490.49	139.3	2843.0784	253.0603	0.5579	80.9454	54.6257	0.6714	215.9524	10656819	7.7588	254	88	166	229.9694	11348531	6.2769	252	118	134	214.9911	10609382	8.8655	253	102	151	3267.1873	244.2807	0.688	84.7941	58.0676	0.6821	210.3861	21.874	254	0	222.9296	22.8042	252	34	208.8467	22.004	253	26
C1_E2_ROI.tif	a6f634d3-553a-45df-99b7-47886133d425	Fibers: Positive	Fibers: Positive	PathAnnotationObject	Polygon	242.69	103.47	68.3136	33.9317	0.7456	13.1241	7.7213	0.8127	218.0042	259425	14.7578	255	152	103	235.9983	280838	14.2588	254	148	106	234.2084	278708	15.6021	255	138	117	129.8304	43.6907	0.8547	16.4016	10.858	0.7424	180.848	54.4765	255	0	189.9575	62.0776	254	2	193.7435	57.6144	255	0
C1_E2_ROI.tif	024a341c-ee78-4dec-8cf6-5857711481a1	Fibers: Positive	Fibers: Positive	PathAnnotationObject	Polygon	402.12	99.23	15.9552	15.0245	0.8882	5.8109	3.3571	0.8194	223.2491	61840	15.3495	249	162	87	243.1697	67358	10.0537	251	200	51	244.9856	67861	8.5732	251	211	40	38.1888	23.9367	0.8376	8.8169	5.7577	0.7848	168.8844	60.8079	249	15	177.7643	70.1608	251	21	180.5135	70.6013	251	22
C1_E2_ROI.tif	d8ab1593-1235-45d9-a9a1-224853b9d973	Fibers: Positive	Fibers: Positive	PathAnnotationObject	Polygon	230.73	102.28	67.7952	32.3981	0.8117	12.0009	8.0758	0.7551	211.5697	248806	14.7611	254	133	121	232.1225	272976	14.6837	255	175	80	229.4039	269779	15.5962	255	172	83	125.9136	43.1435	0.8501	15.7109	11.326	0.6895	179.8767	45.2352	254	35	191.6058	58.6346	255	3	193.4815	55.7842	255	4
C1_E2_ROI.tif	9fdb5e60-efdb-4698-a7ac-a3e7052bc76a	Fibers: Positive	Fibers: Positive	PathAnnotationObject	Polygon	373.07	103.05	63.36	28.8771	0.9548	9.7467	8.7297	0.3836	219.2364	241160	9.199	248	173	75	242.4309	266674	7.1117	252	207	45	238.8509	262736	10.7209	252	209	43	112.4352	39.3856	0.9108	12.8619	11.9027	0.3385	183.2873	52.5378	248	23	201.3778	61.8307	252	25	202.6743	58.5877	252	21
C1_E2_ROI.tif	314b3540-cb58-4636-a210-5c1d78bb1f9b	Fibers: Positive	Fibers: Positive	PathAnnotationObject	Polygon	504.46	101.29	31.392	21.9783	0.8167	8.3006	5.2337	0.8014	231.5978	126684	13.5487	255	184	71	243.1664	133012	10.3648	250	194	56	243.3583	133117	14.9224	252	175	77	70.3296	32.4393	0.8399	11.9936	8.9917	0.6109	194.768	45.9449	255	5	191.7181	59.6967	250	0	183.1422	69.3957	252	0
C1_E2_ROI.tif	0e14735d-3d2f-40dd-bd98-d0e10c4e0892	Fibers: Positive	Fibers: Positive	PathAnnotationObject	Polygon	327.32	107.2	90.3744	37.9567	0.7883	15.1392	8.1572	0.8697	228.3802	358557	12.4659	255	183	72	242.0586	380032	8.4936	253	182	71	237.9726	373617	12.7441	255	165	90	158.3424	49.3989	0.8154	18.6471	11.0503	0.8128	200.5455	45.465	255	18	199.2443	62.2656	253	13	193.1684	63.1443	255	11
C1_E2_ROI.tif	9e21d96a-65c8-4466-8abc-81c59b80e2f9	Fibers: Positive	Fibers: Positive	PathAnnotationObject	Polygon	439.89	103.36	35.8272	22.637	0.8786	7.4867	6.1163	0.5285	222.9456	139341	15.244	253	169	84	242.1392	151337	12.6695	251	189	62	243.8448	152403	10.3371	250	201	49	81.3312	33.2036	0.927	11.1358	9.3876	0.4303	179.7737	52.2133	253	17	193.6803	59.6089	251	3	195.6245	60.89	250	0
C1_E2_ROI.tif	4cb9bef2-7dba-495b-9f3f-58ba49bc2db3	Fibers: Positive	Fibers: Positive	PathAnnotationObject	Polygon	199.11	104.57	20.6208	20.68	0.6059	8.9514	2.7106	0.9523	210.95	75942	23.7227	254	150	104	228.575	82287	22.9693	255	137	118	233.6583	84117	25.3874	255	113	142	52.7616	29.9345	0.7399	11.8638	5.5424	0.88	172.5218	46.2114	254	55	164.1122	63.5838	255	9	161.0871	72.0902	255	14
C1_E2_ROI.tif	bd502d96-3bf7-4bf3-a036-66bca7637c90	Parenchyma: Positive	Parenchyma: Positive	PathAnnotationObject	Polygon	483.87	102.63	40.32	34.4908	0.4259	15.3234	3.9723	0.9774	211.4617	148869	19.4874	242	104	138	231.5597	163018	16.295	249	124	125	233.4318	164336	16.0928	251	131	120	95.616	43.7856	0.6267	17.7536	7.0583	0.9397	169.801	52.7254	242	0	184.2946	53.7596	249	23	192.169	46.8246	251	31
C1_E2_ROI.tif	3419def9-bead-43e6-b108-b39a8e6c1ac1	Fibers: Positive	Fibers: Positive	PathAnnotationObject	Polygon	262.31	107.32	78.624	37.2967	0.7103	15.4751	7.1648	0.8863	217.9101	298101	9.5614	245	138	107	234.5775	320902	8.4349	254	158	96	224.0475	306497	13.4191	255	197	58	150.8544	49.0677	0.7874	19.1535	10.659	0.8242	181.7508	49.2546	245	18	192.6765	55.0756	254	23	193.0202	46.2486	255	46
C1_E2_ROI.tif	17b21eb3-e987-403c-8f8c-b846a7884614	Fibers: Positive	Fibers: Positive	PathAnnotationObject	Polygon	467.05	103.3	35.424	22.5284	0.8771	8.6009	5.77	0.7509	226.9252	139559	21.3935	254	100	154	242.374	149060	10.5042	250	191	59	242.8992	149383	10.1365	251	183	68	74.4768	32.8074	0.8695	11.9391	8.5818	0.7026	182.8503	54.4961	254	30	190.7608	60.0013	250	32	188.4738	63.0846	251	28
C1_E2_ROI.tif	269b5350-e87e-487e-ae36-8411a42ef0ac	Misdetection: Positive	Misdetection: Positive	PathAnnotationObject	Polygon	516.04	105.99	54.8928	40.2616	0.4255	14.7886	5.9672	0.9379	201.7125	193644	24.8522	247	97	150	228.4542	219316	18.0828	250	138	112	231.7073	222439	16.5351	254	156	98	117.504	46.4397	0.6847	18.4398	8.8574	0.892	165.4057	49.1006	247	3	181.2166	57.1061	250	12	190.8378	51.1086	254	27
C1_E2_ROI.tif	c7aa6f26-c582-467a-a443-f3fdccb84dc7	Fibers: Positive	Fibers: Positive	PathAnnotationObject	Polygon	395.88	107.26	77.7024	34.4583	0.8223	12.7432	9.253	0.7131	216.5791	292815	14.2	248	97	151	239.6109	323954	8.4148	251	174	77	236.2367	319392	10.4537	251	185	66	137.4336	45.1588	0.8469	16.4858	12.3144	0.6811	186.4569	46.3018	248	41	201.7594	56.8457	251	17	200.9109	56.5326	251	2
C1_E2_ROI.tif	82e08960-cc37-406a-89dc-8ab9a9c31cf0	Fibers: Positive	Fibers: Positive	PathAnnotationObject	Polygon	404.31	104.29	13.7664	14.074	0.8734	5.4306	3.1678	0.7912	232.4245	56944	23.0594	254	152	102	242.6572	59451	14.713	251	179	72	243.5551	59671	13.0554	251	182	69	37.4976	23.5953	0.8464	8.8124	5.77	0.7081	181.0046	53.342	254	46	180.0076	60.1516	251	43	177.0015	62.2175	251	38
C1_E2_ROI.tif	0404b266-d8c4-4639-b542-4a5fb28e111a	Fibers: Positive	Fibers: Positive	PathAnnotationObject	Polygon	206.82	106.66	62.8416	32.2734	0.7582	12.2703	7.6403	0.7892	221.6219	242676	12.4885	252	140	112	240.4356	263277	11.0515	255	149	106	241.0603	263961	11.5407	255	148	107	117.5616	42.4679	0.8191	16.236	10.9585	0.7267	183.8224	54.7807	252	2	192.6908	66.6143	255	7	194.8532	64.9498	255	5
C1_E2_ROI.tif	5ae86500-84f8-4726-907a-c3b63b6af0e7	Fibers: Positive	Fibers: Positive	PathAnnotationObject	Polygon	220.1	107.41	67.4496	33.3045	0.7642	12.6795	7.6205	0.7886	216.2491	252579	15.2863	252	133	119	237.6678	277596	14.1202	255	160	95	238.988	279138	15.406	255	153	102	126.72	43.8477	0.8283	16.6422	11.3942	0.7237	185.341	43.2569	252	20	197.1033	55.2542	255	0	198.894	53.5856	255	0
C1_E2_ROI.tif	61765197-87fc-4ea9-9e13-ae21f71e9b9f	Fibers: Positive	Fibers: Positive	PathAnnotationObject	Polygon	384.84	107.25	57.024	28.177	0.9026	9.6346	8.0926	0.4966	222.3407	219895	9.5869	247	158	89	243.4793	240801	7.0987	251	197	54	240.3519	237708	9.6889	251	201	50	104.0832	38.9165	0.8636	13.6947	10.9865	0.5875	186.693	49.8132	247	29	197.4197	62.6943	251	16	194.6764	62.427	251	19
C1_E2_ROI.tif	ebd76172-122c-4b64-a7f9-a9b53ce43a5d	Parenchyma: Positive	Parenchyma: Positive	PathAnnotationObject	Polygon	420.72	104.6	9.4464	12.082	0.8132	4.4753	2.7696	0.8036	77.3333	12992	13.9003	112	42	70	149.2083	25067	8.5218	169	124	45	205.7857	34572	11.936	229	170	59	39.2256	24.4315	0.8258	8.6395	5.6362	0.7677	61.2576	23.6292	158	0	127.4702	26.8114	194	36	195.2868	24.5603	244	95
[truncated: 35,747 more rows]
[truncated: 13 more columns]
