# Supplementary material for: Xylem cell size regulation is a key adaptive response to water deficit in Eucalyptus grandis
Source: Tree Physiol. 2024 Jun 18;44(7):tpae068. doi: 10.1093/treephys/tpae068 (PMC11247191; doi:10.1093/treephys/tpae068)
Supplement: Table_S7_ir_tpae068 [file table_s7_ir_tpae068.zip › Table_S7_ir_tpae068.csv]

Table S7. Cell detection variables measured for two or more vessels that share a secondary cell wall contact in Eucalyptus grandis for both control and droughted conditions.
Image	Lumen_area	LC_ratio	Double_wall_thickness	Diameter_max	Treatment
C1_E2	2358.4319	0.8754	4.9675	62.4753	C
C1_E2	3428.5249	0.8962	4.9675	71.6745	C
C1_E2	2778.624	0.8824	5.2407	71.8917	C
C1_E2	2843.0784	0.8702	5.2407	80.9454	C
C1_E3	3236.8896	0.8814	5.6778	68.1483	C
C1_E3	4460.1982	0.8955	5.6778	84.218	C
C2_E1	2997.6191	0.8939	5.301	72.9581	C
C2_E1	4894.0991	0.9144	5.301	88.6529	C
C2_E1	3938.9185	0.909	4.4007	76.0216	C
C2_E1	1435.1616	0.8425	4.4007	52.6932	C
C2_E2	1760.6016	0.8612	4.5549	58.2891	C
C2_E2	2655.7632	0.8801	4.5549	69.1419	C
C3_E2	3670.5024	0.8919	4.0021	88.6581	C
C3_E2	3007.6992	0.8812	4.0021	81.3553	C
C3_E3	3019.6799	0.8931	4.8582	69.0426	C
C3_E3	2828.2751	0.8924	4.8582	64.3537	C
C4_E1	1512.1152	0.8464	4.6333	56.181	C
C4_E1	1530.0864	0.8399	4.6333	53.2426	C
C4_E2	3011.8464	0.8763	4.8493	71.6918	C
C4_E2	3185.1648	0.8957	4.8493	69.7389	C
C4_E3	2816.6399	0.8874	4.7941	67.9246	C
C4_E3	2388.0383	0.8882	4.7941	63.9121	C
C4_E3	2595.8015	0.835	4.5721	69.5306	C
C4_E3	1876.7808	0.8515	4.5721	54.7934	C
C5_E1	2168.2944	0.8418	5.0644	66.7496	C
C5_E1	2707.1423	0.8395	5.0644	71.7231	C
C5_E1	581.7024	0.7536	4.7708	38.9977	C
C5_E1	4227.0337	0.9034	4.7708	79.2014	C
C5_E3	4671.9937	0.9092	4.9277	82.3417	C
C5_E3	3155.4431	0.8922	4.9277	76.1169	C
C5_E3	3978.5471	0.904	4.8017	79.9885	C
C5_E3	1952.64	0.8558	4.8017	68.148	C
C6_E2	1802.4768	0.8493	4.0146	53.913	C
C6_E2	730.0224	0.811	4.0146	38.216	C
C6_E2	367.8912	0.7167	4.2721	31.8855	C
C6_E2	2185.344	0.8807	4.2721	57.373	C
C6_E2	2504.448	0.8882	4.056	62.9803	C
C6_E2	353.0304	0.7224	4.056	30.7654	C
C7_E1	2963.1167	0.888	4.7095	70.7623	C
C7_E1	1528.2432	0.8578	4.7095	59.703	C
C7_E1	3037.4785	0.8979	3.8051	71.3259	C
C7_E1	507.1104	0.7832	3.8051	31.3392	C
C7_E3	383.5008	0.7341	3.472	29.9486	C
C7_E3	2770.1567	0.9012	3.472	62.9256	C
C8_E3	1247.5583	0.8019	4.4621	62.0879	C
C8_E3	1703.1168	0.8332	4.4621	54.762	C
C9_E3	2526.7393	0.8845	4.9788	62.3856	C
C9_E3	2059.488	0.8759	4.9788	59.173	C
C9_E3	2167.8911	0.8837	3.7731	62.9636	C
C9_E3	2584.9153	0.8945	3.7731	67.3521	C
C9_E3	1648.7424	0.8459	4.0488	61.9046	C
C9_E3	3091.5647	0.8985	4.0597	70.164	C
C9_E3	2198.5344	0.8754	4.0597	58.9535	C
C10_E2	940.4928	0.8266	4.2533	42.401	C
C10_E2	2569.9392	0.8864	4.2533	64.6362	C
C10_E3	3132.9216	0.9016	4.3519	74.5478	C
C10_E3	2698.5601	0.8935	4.3519	69.1968	C
C11_E1	374.9184	0.7301	5.1032	28.8867	C
C11_E1	2733.8113	0.8864	5.1032	66.3307	C
C11_E3	2678.6304	0.8879	4.3557	66.6342	C
C11_E3	1952.064	0.8668	4.3557	62.1074	C
C12_E1	4330.0801	0.8999	4.4493	81.4862	C
C12_E1	3026.0735	0.8652	4.4493	76.6027	C
C12_E2	2206.0225	0.872	4.1422	59.4721	C
C12_E2	4651.4878	0.9139	4.1422	82.6521	C
C12_E3	2543.7312	0.8769	4.7358	62.0335	C
C12_E3	2350.0225	0.8797	4.7358	61.458	C
D1_E1	286.848	0.7111	4.4105	28.4005	D
D1_E1	2145.2544	0.8773	4.4105	64.5059	D
D1_E1	372.672	0.7406	4.1246	28.4316	D
D1_E1	1576.1088	0.8533	4.1246	52.855	D
D1_E2	1349.1072	0.8492	4.7141	44.6956	D
D1_E2	677.1456	0.7998	4.7141	32.3906	D
D1_E2	908.4672	0.8211	3.9617	40.9168	D
D1_E2	215.2512	0.6307	3.9617	28.3905	D
D1_E3	930.528	0.8163	4.9576	39.8041	D
D1_E3	450.9504	0.7434	4.9576	27.9266	D
D1_E3	2333.8943	0.8808	4.9914	57.7236	D
D1_E3	718.7904	0.7597	4.9914	37.2714	D
D1_E3	981.7344	0.8398	4.7999	39.6964	D
D1_E3	346.9824	0.729	4.7999	28.1001	D
D1_E3	242.0928	0.6467	3.7352	28.6942	D
D1_E3	723.1104	0.81	3.7352	36.1008	D
D2_E3	229.8816	0.6679	4.046	25.7792	D
D2_E3	717.408	0.8125	4.046	35.8411	D
D2_E3	1809.9072	0.8676	4.4229	55.499	D
D2_E3	1258.272	0.8624	4.4229	47.1925	D
D2_E3	1116.4032	0.8562	4.0179	47.1975	D
D2_E3	570.7584	0.7842	4.0179	39.8281	D
D3_E1	342.8352	0.7148	4.4641	31.7222	D
D3_E1	235.4688	0.6027	4.4641	35.0633	D
D3_E1	1631.7504	0.8563	3.928	53.9206	D
D3_E2	1668.2112	0.8448	3.9907	63.4441	D
D3_E2	259.9488	0.6759	3.9907	31.3284	D
D3_E3	2562.5664	0.887	5.6155	68.1513	D
D3_E3	2744.1792	0.8816	5.6155	92.6445	D
D4_E1	214.3872	0.6929	3.966	21.1248	D
D4_E1	1023.9552	0.8451	3.966	39.7305	D
D4_E3	1582.7904	0.8583	4.5626	50.5389	D
D4_E3	1192.4352	0.8392	4.5626	47.7288	D
D4_E3	1097.7408	0.8459	4.8465	41.4228	D
D4_E3	1690.9056	0.867	4.8465	50.1707	D
D5_E1	1785.2544	0.8587	4.7359	50.5435	D
D5_E1	1306.8864	0.8383	4.7359	47.5694	D
D5_E2	1803.5712	0.8664	4.165	54.9933	D
D5_E2	1282.5216	0.8372	4.165	49.2542	D
D5_E2	2449.0369	0.8836	4.5912	59.794	D
D5_E3	1564.8768	0.8495	4.1855	53.2953	D
D5_E3	463.6224	0.7847	4.1855	32.0796	D
D5_E3	974.1312	0.8393	3.5359	42.4896	D
D5_E3	1651.5684	0.829	3.5359	54.8719	D
D6_E2	1345.7087	0.8402	3.9395	53.5046	D
D6_E2	1820.6783	0.8639	3.9395	63.9163	D
D6_E2	2162.9951	0.8719	4.6813	57.6067	D
D6_E2	2234.6497	0.8786	4.6813	58.0453	D
D6_E3	1473.9264	0.8391	5.0329	49.7254	D
D6_E3	4621.939	0.9036	5.0329	90.4713	D
D6_E3	1932.4224	0.8673	5.2983	56.7137	D
D6_E3	2033.3951	0.8435	5.2983	63.4445	D
D6_E3	1731.2832	0.8474	4.4446	57.4028	D
D7_E3	376.9344	0.6872	4.3204	40.0072	D
D7_E3	1893.0815	0.8778	4.3204	57.7644	D
D8_E2	1422.2592	0.8422	5.4408	49.2367	D
D8_E2	1578.7008	0.7797	5.4408	63.4171	D
D8_E2	893.664	0.7992	4.9541	42.2604	D
D8_E2	1376.8704	0.8302	4.9541	47.6745	D
D8_E3	306.7776	0.7138	4.0998	32.1852	D
D8_E3	1813.0176	0.8672	4.0998	62.0978	D
D8_E3	1896.8832	0.8762	5.4703	52.8589	D
D8_E3	2485.4976	0.8775	5.4703	59.5657	D
D9_E1	914.8032	0.8127	5.0483	36.7	D
D9_E1	1216.3969	0.8254	5.0483	45.5879	D
D9_E2	2570.9761	0.8832	5.1655	64.162	D
D9_E2	1140.3073	0.8214	5.1655	47.3001	D
D9_E2	1098.2017	0.7906	4.9468	52.6495	D
D9_E2	2691.5327	0.8772	4.9468	69.7535	D
D9_E2	657.6768	0.7942	4.1837	37.5317	D
D9_E2	445.0176	0.7562	4.1837	30.7774	D
D9_E3	1674.4896	0.8569	5.356	53.1285	D
D9_E3	2189.3184	0.8683	5.356	61.4476	D
D10_E3	1701.6768	0.8663	4.4216	52.077	D
D10_E3	1424.736	0.8448	4.4216	47.1779	D
D11_E2	1475.424	0.8637	4.1384	51.8741	D
D11_E2	1731.5135	0.8762	4.1384	56.7948	D
D11_E2	1771.0272	0.8768	4.7112	48.9737	D
D11_E2	780.1344	0.8205	4.7112	36.1258	D
D11_E3	278.5536	0.6666	3.7865	34.6184	D
D11_E3	1280.3328	0.8457	3.7865	51.7539	D
D11_E3	2463.7825	0.8761	4.2929	62.2951	D
D11_E3	2116.7424	0.8583	4.2929	58.7121	D
D11_E3	862.4448	0.7725	4.3149	46.7615	D
D11_E3	1485.6768	0.8613	4.3149	46.2918	D
D11_E3	704.736	0.7997	4.6339	34.7008	D
D11_E3	768.672	0.822	4.6339	38.1552	D
D12_E1	1435.8528	0.8549	4.5765	44.7685	D
D12_E1	1961.28	0.8738	4.5765	55.7987	D
