# Supplementary material for: Xylem cell size regulation is a key adaptive response to water deficit in Eucalyptus grandis
Source: Tree Physiol. 2024 Jun 18;44(7):tpae068. doi: 10.1093/treephys/tpae068 (PMC11247191; doi:10.1093/treephys/tpae068)
Supplement: Table_S8_gsea_tpae068 [file table_s8_gsea_tpae068.zip › Table_S8_gsea_tpae068.csv]

Table S8. Gene set enrichment analysis results representing the significantly enriched or depleted biological process ontologies in Eucalyptus grandis.
ID	Description	setSize	enrichmentScore	NES	pvalue	p.adjust	qvalue	rank	leading_edge	core_enrichment
GO:0009408	response to heat	461	0.569132468	2.361681666	2.63E-26	2.27E-23	1.62E-23	2643	tags=28%, list=11%, signal=25%	104433086/104436331/104423843/104423239/104429945/104437376/104423141/104418747/104422428/104447535/104449668/104442142/104422427/104431659/104430586/104452453/104417707/108958104/104423734/104433188/104450557/104424548/104436613/104443693/104419505/104422452/104437870/104433189/104422431/104438621/104442796/104422433/104431598/104449685/104415724/104438090/104444704/104450758/104452405/104433195…
GO:0006457	protein folding	211	0.659372501	2.575127829	5.82E-22	2.52E-19	1.79E-19	2251	tags=27%, list=10%, signal=25%	104433086/104436331/104423843/104423239/104429945/104452372/104422428/104442142/104422427/104431659/104452453/104417707/108958104/104419505/104422452/104437870/104422431/104422433/104431598/104433182/104450758/104422442/104425703/104449754/104430445/104430869/104452509/104414844/104432744/104450645/104422443/104451046/104422438/104422449/104440990/104445680/104448896/104430446/104452953/104450646…
GO:0007017	microtubule-based process	230	-0.612050162	-2.387870108	1.69E-19	4.86E-17	3.47E-17	5667	tags=59%, list=24%, signal=45%	104422595/104421478/104425502/104427007/104425382/104414812/104443084/104455704/104450591/104415140/104425495/104414085/104423135/104443750/104452430/104425084/104441722/104417527/104433897/104419518/104450241/104421362/104421380/104418882/104416374/104449227/104453632/104448108/104456492/104437670/104449951/104416509/104449307/104433772/104426500/104419448/104448130/104446691/104441567/104451783…
GO:0007010	cytoskeleton organization	296	-0.570109766	-2.282723074	1.22E-18	2.63E-16	1.87E-16	5829	tags=52%, list=25%, signal=40%	104424911/104445604/104433934/104438608/104422595/104420924/104425502/104427007/104456572/104425382/104450162/104414812/104455704/104450591/104418362/104415140/104442140/104425495/104414085/104423135/104443750/104452430/104425084/104418942/104441722/104416283/104417527/104433897/104419518/104450241/104421362/104449227/104453632/104456492/104420889/104432936/104437670/104442305/104449951/104416509…
GO:0051321	meiotic cell cycle	320	-0.546387489	-2.199784454	2.21E-17	3.82E-15	2.73E-15	4156	tags=42%, list=18%, signal=35%	104424724/104454477/104438015/104436526/104440222/104436168/104456556/104417781/104456402/104438490/104451930/104436406/104422651/104454389/104423592/104421704/104422367/104456536/104418257/108957028/104425861/104430614/104447202/108955903/104422636/104425353/104421462/104419690/104457005/104453781/104420482/104416017/104415172/104415583/104444125/104449339/104436379/104450473/104450552/104444449…
GO:1903046	meiotic cell cycle process	298	-0.552986975	-2.211587835	8.45E-17	1.22E-14	8.69E-15	4156	tags=43%, list=18%, signal=35%	104424724/104454477/104436526/104440222/104436168/104456556/104417781/104456402/104438490/104451930/104436406/104422651/104454389/104423592/104421704/104422367/104456536/104418257/108957028/104425861/104430614/104447202/108955903/104422636/104425353/104421462/104419690/104457005/104453781/104420482/104416017/104415172/104415583/104444125/104449339/104436379/104450473/104450552/104444449/104453968…
GO:0000280	nuclear division	196	-0.610222075	-2.326381059	2.16E-16	2.67E-14	1.91E-14	4048	tags=46%, list=17%, signal=38%	104436526/104436168/104417781/104456402/104451930/104422651/104456536/104452720/104425861/104452745/104430614/104424405/104422636/104421462/104457005/104416017/104415172/104449339/104436379/104418872/104450473/104450552/104427736/104422707/104449731/104452721/104440258/104457403/104450731/108959726/104424613/104435089/104449856/104419362/104417677/104426970/104425628/104432805/104440057/104425065…
GO:0000226	microtubule cytoskeleton organization	180	-0.618898678	-2.33113639	2.90E-16	3.13E-14	2.23E-14	5743	tags=60%, list=25%, signal=46%	104433934/104422595/104425502/104427007/104425382/104414812/104455704/104450591/104415140/104425495/104414085/104423135/104443750/104452430/104425084/104441722/104417527/104433897/104419518/104450241/104421362/104449227/104453632/104456492/104437670/104449951/104416509/104449307/104433772/104426500/104419448/104448130/104446691/104441567/104451783/104426864/104454041/104419668/104426040/104445423…
GO:0000302	response to reactive oxygen species	257	0.575518325	2.282916259	1.37E-15	1.31E-13	9.36E-14	2601	tags=29%, list=11%, signal=26%	104433086/104436331/104423843/104442057/104423141/104422428/104421217/104422427/104431659/104452453/104435432/108958104/104426361/104456178/104438143/104419505/104422452/104437870/104422431/108959428/104422433/104431598/104437968/104438090/104449580/104450758/104422442/104426362/104426300/104449754/104430445/104438083/104432744/104430392/104438140/104435850/104422443/104451046/104450319/104422438…
GO:0000278	mitotic cell cycle	331	-0.518130666	-2.084201532	1.18E-14	1.02E-12	7.28E-13	3488	tags=38%, list=15%, signal=33%	108959299/104440204/104418234/104452720/104424727/104425861/104452745/104448925/108957567/104424405/104453754/104422636/104444906/104425083/104457005/104426581/104416017/104415172/104443501/104418505/104436379/104429717/104448060/104418872/104450473/104428708/104427736/104434039/104434005/104449731/104422119/104452721/104424418/104453153/104440258/104449298/104457403/104433741/104436023/104437724…
GO:0048285	organelle fission	232	-0.562844859	-2.200438952	1.93E-14	1.52E-12	1.08E-12	4048	tags=39%, list=17%, signal=33%	104436526/104436168/104417781/104456402/104451930/104422651/104456536/104452720/104425861/104452745/104430614/104424405/104422636/104421462/104457005/104416017/104415172/104449339/104436379/104418872/104450473/104450552/104427736/104422707/104449731/104452721/104440258/104457403/104450731/108959726/104424613/104435089/104449856/104419362/104417677/104426970/104425628/104432805/104440057/104425065…
GO:0042542	response to hydrogen peroxide	116	0.684950302	2.422673405	7.92E-14	5.71E-12	4.07E-12	2852	tags=41%, list=12%, signal=37%	104433086/104436331/104423843/104422428/104422427/104431659/104452453/108958104/104456178/104419505/104422452/104437870/104422431/104422433/104431598/104438090/104449580/104450758/104422442/104449754/104430445/104438083/104432744/104422443/104451046/104450319/104422438/104417293/104422449/104430446/104438084/108955342/104425908/104426206/104422426/104420162/104422434/104436316/104422451/104448931…
GO:0009832	plant-type cell wall biogenesis	386	-0.4887916	-1.988349755	1.27E-13	8.43E-12	6.01E-12	5308	tags=49%, list=23%, signal=38%	104415140/104432668/104448789/104432822/104446786/104436607/104423135/104449051/104421084/104446001/104450518/104440787/104437603/104449723/104452840/104432296/104434093/104424277/104444237/104421224/104421221/104436342/104456269/104433571/104450877/104439141/104419673/104436178/104456633/104440399/104436242/104442017/104441984/104449307/104414043/104448750/104457076/104438267/104437477/104423261…
GO:0098813	nuclear chromosome segregation	152	-0.602169715	-2.242126194	1.99E-12	1.23E-10	8.79E-11	3292	tags=41%, list=14%, signal=36%	104452745/108957567/104424405/104457005/104416017/104415172/104449339/104450473/104428708/104427736/104449731/104457403/104450731/108959726/104424613/104435089/104449856/104419362/104417677/104426970/104425628/104432805/104426210/104455025/104440824/104418737/104417021/104423216/104444278/104450358/104414311/104426075/104422192/108959733/108957389/104450505/104441319/104455911/104449753/104452702…
GO:0010286	heat acclimation	103	0.672144698	2.343491723	6.51E-12	3.75E-10	2.68E-10	2571	tags=36%, list=11%, signal=32%	104429945/104431659/104443693/104422452/104422431/104438090/104452405/104422442/104430445/104438083/104415175/104422443/104452588/104454830/104441911/104422449/104419503/104430446/104427455/104441151/104438084/104422426/104449651/104417739/104422434/104436316/104422190/104422451/104422425/104438091/104437856/104449247/104434125/104422440/104428666/104436109/104436467
GO:0007059	chromosome segregation	183	-0.567416278	-2.144415776	1.04E-11	5.63E-10	4.02E-10	4783	tags=47%, list=20%, signal=38%	104433521/104419518/104450241/104452873/104449227/104440713/104456492/104450068/104450836/104449951/104449307/104426500/104419448/104436168/104449273/104424727/104452745/108957567/104424405/104453102/104457005/104416017/104415172/104449339/104450473/104428708/104427736/104449731/104450202/104457403/104450731/108959726/104424613/104435089/104449856/104419362/104417677/104426970/104425628/104432805…
GO:0140013	meiotic nuclear division	124	-0.624957141	-2.268763868	1.20E-11	6.09E-10	4.34E-10	4048	tags=47%, list=17%, signal=39%	104436526/104417781/104456402/104451930/104422651/104456536/104425861/104430614/104422636/104421462/104457005/104416017/104449339/104436379/104450473/104450552/104422707/104450731/104424613/104435089/104449856/104417677/104426970/104440057/104425065/104426210/104455025/104440824/104418737/104417021/104450358/104438209/104414311/104426075/108957389/104455911/104455368/104452702/104429245/104414469…
GO:0009834	plant-type secondary cell wall biogenesis	163	-0.575049364	-2.15459919	2.90E-11	1.40E-09	9.95E-10	5308	tags=62%, list=23%, signal=48%	104415140/104432668/104436607/104446001/104449723/104432296/104434093/104421224/104421221/104436342/104433571/104450877/104419673/104436178/104436242/104442017/104457076/104421584/104444108/104449642/104419147/104420506/104456417/104436544/104436406/104426539/104441811/104441605/104441869/104445234/104418533/104424339/104417786/104456598/104436792/104424951/104440819/104425864/104449983/104433452…
GO:0000910	cytokinesis	230	-0.521905386	-2.036176683	3.62E-11	1.65E-09	1.18E-09	3988	tags=42%, list=17%, signal=35%	104456402/104438490/104436406/104456999/104456119/104442184/104418257/104418234/104452720/104424727/104425861/104448075/104438903/104436063/104453754/104450268/104419690/104415497/104443501/104444125/104429717/104441836/104418872/104448181/104453968/104415695/104419154/104422119/104452721/104440258/104432773/104429728/104436023/104441058/108960581/104437808/104437757/104419674/104425446/104456116…
GO:0007018	microtubule-based movement	60	-0.735163856	-2.371016715	5.97E-11	2.58E-09	1.84E-09	4679	tags=75%, list=20%, signal=60%	104421380/104418882/104416374/104448108/104449307/104426500/104441744/104438287/104449242/104421663/104423107/104443744/104419543/104456731/104436540/104427736/104450402/104450202/104444187/104424429/104421767/104425628/104432805/104440057/104435073/104418870/104422745/104418769/104414653/104433753/104414594/104418341/104450284/104414470/104445475/104428689/104433935/104425799/104415284/104448029…
GO:1903047	mitotic cell cycle process	260	-0.51146731	-2.013120681	6.76E-11	2.78E-09	1.99E-09	3488	tags=40%, list=15%, signal=34%	108959299/104440204/104418234/104452720/104425861/104452745/104448925/108957567/104424405/104453754/104425083/104457005/104415172/104443501/104418505/104436379/104429717/104418872/104450473/104428708/104427736/104449731/104422119/104452721/104453153/104440258/104449298/104457403/104433741/104436023/104437724/104437808/108959726/104456116/104449856/104419362/104425628/104432805/104421442/104436022…
GO:0071456	cellular response to hypoxia	356	0.470959791	1.904221381	8.80E-11	3.46E-09	2.47E-09	3460	tags=35%, list=15%, signal=30%	104418805/104433086/104436331/104425924/104425921/104425922/104428622/104452453/108958104/104447921/104451076/104436613/104419505/104456016/104437870/104418295/104425926/104442796/104429238/104431598/104428445/104453450/104438090/104438134/104450758/104424566/104448425/104449755/104426300/104449754/104438083/104427763/104432744/104434292/104453185/104426367/104428651/104451079/104438539/104414885…
GO:0036294	cellular response to decreased oxygen levels	357	0.470197682	1.90336972	1.09E-10	3.94E-09	2.81E-09	3460	tags=35%, list=15%, signal=30%	104418805/104433086/104436331/104425924/104425921/104425922/104428622/104452453/108958104/104447921/104451076/104436613/104419505/104456016/104437870/104418295/104425926/104442796/104429238/104431598/104428445/104453450/104438090/104438134/104450758/104424566/104448425/104449755/104426300/104449754/104438083/104427763/104432744/104434292/104453185/104426367/104428651/104451079/104438539/104414885…
GO:0071453	cellular response to oxygen levels	357	0.470197682	1.90336972	1.09E-10	3.94E-09	2.81E-09	3460	tags=35%, list=15%, signal=30%	104418805/104433086/104436331/104425924/104425921/104425922/104428622/104452453/108958104/104447921/104451076/104436613/104419505/104456016/104437870/104418295/104425926/104442796/104429238/104431598/104428445/104453450/104438090/104438134/104450758/104424566/104448425/104449755/104426300/104449754/104438083/104427763/104432744/104434292/104453185/104426367/104428651/104451079/104438539/104414885…
GO:0010410	hemicellulose metabolic process	126	-0.589353941	-2.149298863	8.41E-10	2.91E-08	2.07E-08	4854	tags=55%, list=21%, signal=44%	104434093/104442056/104421224/104421221/104414091/104450877/104452754/104435971/104453512/104436242/104433558/104420506/104426158/104456417/104426539/104435970/104433556/104418533/104453077/104447810/104435966/104454284/104449382/104440819/104453051/104418540/104448351/104453078/104416309/104418410/104416851/104453636/104452755/104454423/104432751/104422221/108954969/104453046/104449810/104457356…
GO:0051276	chromosome organization	234	-0.502628921	-1.963102031	1.41E-09	4.68E-08	3.34E-08	3395	tags=34%, list=15%, signal=29%	104420141/104452745/108957567/104424405/108957506/104416534/104457005/104433733/104426581/104416017/104421000/104415172/104449339/104436379/104414544/104450473/104428708/104427736/104449731/104440258/104457403/104433741/108959726/104423104/104424613/104435089/104449856/104419362/104417677/104425628/104432805/104426210/104435958/104455025/104440824/104418737/104417021/104440592/104423216/104444278…
GO:0010383	cell wall polysaccharide metabolic process	207	-0.518697311	-1.996679924	2.72E-09	8.72E-08	6.22E-08	4928	tags=47%, list=21%, signal=37%	104452840/104434093/104442056/104421224/104421221/104414091/104450877/104452125/104452754/104435971/104440399/104453512/104436242/104433558/104438267/104454296/104423261/104420506/104426158/104456417/104426539/104435970/104451043/104433556/104418533/104453077/104447810/104419006/104435966/104445003/104454284/104449382/104440819/104453051/104418540/104448351/104453078/104440753/104416309/104418410…
GO:0000819	sister chromatid segregation	107	-0.603565516	-2.143695321	4.85E-09	1.50E-07	1.07E-07	3292	tags=41%, list=14%, signal=35%	104452745/108957567/104424405/104415172/104450473/104428708/104427736/104449731/104457403/108959726/104449856/104419362/104425628/104432805/104440824/104418737/104423216/104444278/104450358/104414311/104426075/104422192/108959733/104450505/104441319/104455911/104449753/104452702/104418769/104440833/104435210/104426087/104450284/104450430/104428689/104433935/104414246/104424440/104419381/104415284…
GO:0045132	meiotic chromosome segregation	62	-0.684613769	-2.20786321	7.10E-09	2.12E-07	1.51E-07	2921	tags=50%, list=13%, signal=44%	104457005/104416017/104449339/104450473/104450731/104424613/104435089/104449856/104417677/104426970/104426210/104455025/104440824/104418737/104417021/104450358/104414311/104426075/108957389/104455911/104452702/104424415/104450430/104423733/104445475/104414246/104424440/104417056/104443931/104421482/104434053
GO:0051259	protein complex oligomerization	77	0.65460977	2.211454765	1.49E-08	4.26E-07	3.04E-07	2300	tags=43%, list=10%, signal=39%	104449640/104433086/104436331/104423843/104422428/104422427/104431659/104452453/108958104/104419505/104422452/104437870/104422431/104422433/104431598/104422597/104450758/104422442/104449754/104430445/104426131/104432744/104422443/104451046/104422438/104422449/104430446/104422426/104449955/104422434/104422451/104422425/104415310
GO:0006260	DNA replication	167	-0.529856611	-1.982521312	1.53E-08	4.26E-07	3.04E-07	3988	tags=36%, list=17%, signal=30%	104456402/104449465/104423487/104449349/104422329/104425861/104422418/108957506/104416534/104422636/104456012/104447916/104426581/104421000/104415850/104436379/104414544/104456397/104453968/104434005/104447906/104433741/104437724/104426082/104426205/104443985/104426210/104433611/104433642/104424460/104433373/104440592/104427667/104444824/104457116/104418941/104433646/104456702/104441316/104426302…
GO:0000070	mitotic sister chromatid segregation	65	-0.678883827	-2.220750862	1.69E-08	4.58E-07	3.27E-07	3292	tags=51%, list=14%, signal=44%	104452745/104424405/104415172/104450473/104427736/104449731/104457403/108959726/104449856/104419362/104425628/104432805/104440824/104418737/104423216/104444278/104450358/104426075/104422192/104450505/104441319/104449753/104452702/104418769/104440833/104435210/104426087/104450284/104428689/104433935/104419381/104415284/104433641
GO:0034605	cellular response to heat	115	0.594041379	2.089918675	2.88E-08	7.55E-07	5.39E-07	2571	tags=30%, list=11%, signal=27%	104447535/104430586/104423734/104438090/104452405/104423724/104424887/104438083/104445629/104438443/104452588/104454830/104426006/104419503/104423750/104427455/104438084/104445630/104443842/104419390/104437604/104424446/104436316/104414754/104422605/104418178/104439826/104423668/104447544/108955930/104438091/104437856/104449247/104434125/104436467
GO:0061077	chaperone-mediated protein folding	69	0.667228024	2.216000592	3.88E-08	9.86E-07	7.03E-07	2108	tags=30%, list=9%, signal=28%	104423239/104429945/104452372/104417707/104425703/104430869/104452509/104414844/104450645/104440990/104445680/104452953/104450646/104437678/104443842/104433841/104449157/104436509/104424446/104423668/104447544
GO:0000904	cell morphogenesis involved in differentiation	313	-0.439905795	-1.768292915	5.69E-08	1.41E-06	1.00E-06	5368	tags=35%, list=23%, signal=27%	104455704/104433197/104418362/104415140/104442140/104414556/104432978/104423135/104445500/104438830/104436512/104453502/104447304/104427210/104418510/104418995/104451299/104433326/104453349/104434410/104447105/104441969/104452125/104421375/104456408/104440426/104420088/104440399/104444093/104441743/104451783/104419668/104447338/104435952/104419854/104452759/104451807/104438019/104443817/104421215…
GO:0097435	supramolecular fiber organization	161	-0.526071433	-1.972388681	6.05E-08	1.45E-06	1.04E-06	5829	tags=46%, list=25%, signal=35%	104424911/104433934/104438608/104420924/104425502/104456572/104425382/104450162/104450591/104418362/104415140/104442140/104414085/104423135/104452430/104418942/104441722/104416283/104453632/104432936/104416509/104418931/104449567/104456189/104439914/104436268/104451783/104426864/104454041/104419668/104426040/104445423/104414393/104415600/104433374/104418234/104422954/104425124/104424727/104438287…
GO:0045491	xylan metabolic process	78	-0.638308909	-2.150233191	6.69E-08	1.55E-06	1.11E-06	4854	tags=60%, list=21%, signal=48%	104434093/104421224/104421221/104414091/104450877/104452754/104436242/104420506/104426158/104426539/104418533/104453077/104447810/104454284/104449382/104440819/104418540/104448351/104453078/104416309/104416851/104452755/104454423/104432751/108954969/104449810/104457356/104448520/104420017/104455236/104421065/104453563/104415874/104456710/104435787/104426370/104453076/104447899/104457357/104426357…
GO:0044087	regulation of cellular component biogenesis	161	-0.525165302	-1.968991343	6.81E-08	1.55E-06	1.11E-06	4661	tags=44%, list=20%, signal=36%	104449723/104432296/104416283/104436342/104418882/104433571/104454547/104453632/104419673/104436178/104442017/104457076/104449567/104456189/104449642/104419147/104436268/104436544/104441811/104415600/104441869/104445234/104426965/104422954/104414355/104424339/104450268/104424951/104433733/104433452/104430826/104425859/104453247/108955470/104433840/104440984/104448181/104454661/104435754/104424613…
GO:0140014	mitotic nuclear division	82	-0.629599725	-2.141999302	1.24E-07	2.76E-06	1.97E-06	3381	tags=48%, list=14%, signal=41%	104452720/104452745/104424405/104457005/104415172/104418872/104450473/104427736/104449731/104452721/104440258/104457403/108959726/104449856/104419362/104425628/104432805/104440824/104418737/104423216/104444278/104450358/104426075/104422192/104450505/104441319/104449753/104452702/104418769/104440833/104434817/104435210/104426087/104450284/104428689/104433935/104419381/104415284/104433641
GO:0051493	regulation of cytoskeleton organization	70	-0.628850101	-2.07716173	1.50E-07	3.25E-06	2.32E-06	5042	tags=53%, list=22%, signal=42%	104443750/104418942/104416283/104419518/104421362/104453632/104449567/104456189/104436268/104426864/104426040/104415600/104418234/104422954/104414355/104450268/104426289/104448181/104421767/104422192/104418769/104436746/104432839/104440833/104424972/104450284/104429698/104428689/104433935/104423641/104419381/104415284/104438203/104442268/104441351/104438263/104420951
GO:0006261	DNA-templated DNA replication	153	-0.521747399	-1.944615416	1.79E-07	3.78E-06	2.69E-06	3470	tags=33%, list=15%, signal=29%	104422329/104425861/104422418/108957506/104422636/104456012/104447916/104426581/104421000/104436379/104414544/104456397/104453968/104434005/104433741/104437724/104426082/104426205/104443985/104426210/104433611/104433642/104424460/104433373/104440592/104427667/104444824/104457116/104418941/104433646/104456702/104441316/104426302/104429245/104448226/104449491/104414469/104419312/104453362/104436127…
GO:0042254	ribosome biogenesis	359	0.420278519	1.707412506	1.95E-07	4.01E-06	2.86E-06	7073	tags=51%, list=30%, signal=36%	108958075/104455299/104424203/104427228/104429890/104414713/104443912/104421360/104448794/104431951/104425068/104450234/104443997/104436824/104440828/104433806/104429871/104450666/104454620/104414616/104418512/104453416/104433974/104414118/104418846/104438520/104443294/104437297/104449318/104452586/104426713/104443279/104448246/104454063/104448419/104449943/108954186/104438008/104432922/104449195…
GO:0009826	unidimensional cell growth	452	-0.391890222	-1.617540545	2.61E-07	5.26E-06	3.75E-06	5035	tags=33%, list=22%, signal=27%	104444465/104452430/104420359/104448518/104422747/104436512/104453502/104447304/104422108/104427210/104418510/104418995/104451299/104439713/104453349/104434410/104441969/104432884/104437922/104452125/104421375/104432936/104436178/104418113/104420088/104440399/104436357/104414043/104449285/104441587/104457076/104426813/104418838/104449438/104425621/104435289/104421584/104438301/104416059/104426864…
GO:0051726	regulation of cell cycle	262	-0.447282502	-1.762273502	4.57E-07	8.99E-06	6.41E-06	3988	tags=32%, list=17%, signal=27%	104456402/104451930/104424634/104422651/104423487/104456808/108959299/104422329/104440204/104453880/104425861/104448925/108957567/104442036/104422636/104421462/104447916/104457005/104426581/104418505/104450473/104428708/104453968/104422707/104434039/104453153/104440258/104449298/104450731/104437724/104437808/104437757/104424613/104444419/104417677/104421442/104433611/104455025/104424460/104440824…
GO:0010431	seed maturation	106	0.573140367	1.997350127	5.66E-07	1.09E-05	7.75E-06	4827	tags=44%, list=21%, signal=35%	104425032/104440895/104449253/104419638/104421062/104415645/104453606/104417097/104426131/104419331/104415230/104451029/104422563/104434838/104414728/104450035/104422566/104444099/104422567/104432702/104414729/104419327/104419332/104439742/104419109/104426665/104428666/104436109/104445999/104419336/104426782/104437032/104425677/104454587/108958747/104436108/104445360/104427842/104419335/104456736…
GO:0071555	cell wall organization	288	-0.435900603	-1.740330186	7.58E-07	1.43E-05	1.02E-05	4548	tags=39%, list=19%, signal=32%	104452125/104439601/104415878/104456408/104440399/104437747/104449307/104414043/104434254/104423261/104456824/104424502/104415856/104446224/104445742/104421410/104443333/104454651/104419716/104440323/104418878/104456738/104452026/104418234/104447802/104420606/104425074/104422018/104418533/104447719/104419527/104425976/104443964/104445003/104433800/104432587/104456837/104448351/104418932/108960130…
GO:0033043	regulation of organelle organization	173	-0.490605102	-1.843785681	9.60E-07	1.77E-05	1.26E-05	4165	tags=34%, list=18%, signal=28%	104449567/104456189/104456402/104436268/104451930/104422651/104426864/104426040/104415600/104418234/104422954/104425861/108957567/104414355/104450268/104421462/104433733/104450473/104426289/104428708/104448181/104422707/104440258/104433741/104450731/104421767/104424613/104417677/104455025/104440824/104450039/104418737/104450358/104422192/108959733/104418769/104436746/104432839/104440833/104414469…
GO:0022412	cellular process involved in reproduction in multicellular organism	61	-0.633515891	-2.051462667	1.52E-06	2.73E-05	1.95E-05	3743	tags=44%, list=16%, signal=37%	104454651/104456536/104435998/104427898/104441796/104450731/104414949/104440057/104425065/104438209/104450247/104429245/104434817/104425583/104423733/104445475/104428689/104442300/104437008/104415360/104450309/104414204/104435818/104417634/104414948/104446351/104417524
GO:1900140	regulation of seedling development	156	0.503036919	1.868559054	1.58E-06	2.79E-05	1.99E-05	2317	tags=23%, list=10%, signal=21%	104446890/104438070/104445226/104446880/104429945/104418516/104445224/104447535/104446884/104430586/104440491/104423734/104456937/104457022/104456466/104456856/104423724/104456966/104444175/104445629/104421098/104451029/104423750/104414728/104445630/104441025/104443795/104414729/104445225/104421097/104439742/104421557/104443803/104419109/104428181/104421101
GO:0010029	regulation of seed germination	150	0.502840473	1.847008809	1.88E-06	3.25E-05	2.32E-05	2317	tags=23%, list=10%, signal=21%	104446890/104438070/104445226/104446880/104429945/104418516/104445224/104447535/104446884/104430586/104440491/104423734/104456937/104457022/104456466/104456856/104423724/104456966/104444175/104445629/104421098/104451029/104423750/104414728/104445630/104441025/104443795/104414729/104445225/104421097/104439742/104443803/104419109/104428181/104421101
GO:0048468	cell development	472	-0.379025227	-1.572006681	1.94E-06	3.30E-05	2.35E-05	5368	tags=33%, list=23%, signal=26%	104455704/104433197/104418362/104422053/104415140/104442140/104414556/104432978/104423135/104423904/104445500/104453925/104438830/108955920/104444869/104436512/104453502/104447304/104427210/104418510/104418995/104424156/104451299/104421362/104433326/104453349/104434410/104447105/104441969/104450997/104452125/104421375/104456408/104440426/104442305/104420088/104440399/104449285/104449282/104444093…
GO:0045229	external encapsulating structure organization	343	-0.405473466	-1.643841054	2.05E-06	3.41E-05	2.43E-05	3812	tags=33%, list=16%, signal=28%	104424278/104446224/104445742/104421410/104443333/104454651/104419716/104440323/104418878/104456738/104452026/104451043/104418234/104447802/104420606/104425074/104422018/104418533/104447719/104419527/104425976/104443964/104445003/104433800/104432587/104456837/104448351/104418932/108960130/104441204/104416309/104426289/104456739/104436587/104436378/104450258/104419221/104415695/104432773/104442066…
GO:0007276	gamete generation	73	-0.59712052	-1.985820515	3.10E-06	4.76E-05	3.39E-05	3765	tags=41%, list=16%, signal=35%	104423592/104454651/104456536/104414040/104435998/104427898/104441796/104454868/104450731/104414949/104440057/104425065/104438209/104450247/104429245/104434817/104425583/104423733/104445475/104428689/104442300/104437008/104415360/104450309/104414204/104435818/104417634/104414948/104446351/104417524
GO:0009636	response to toxic substance	221	0.455705561	1.787119613	3.16E-06	4.76E-05	3.39E-05	2989	tags=33%, list=13%, signal=29%	104415751/104449271/104449769/104430041/104448719/104414197/104453606/104433176/104415135/104431597/104421328/104426412/104433115/104433989/104448643/104456097/104414195/104425815/104426416/104425850/104456096/104440614/104425063/108953811/104433509/104426419/104424390/104420990/104456066/104443429/104426417/104448647/104449210/104425812/104433170/108955342/104456799/104420993/104424851/104420162…
GO:0006310	DNA recombination	200	-0.4594592	-1.763826659	3.14E-06	4.76E-05	3.39E-05	4048	tags=31%, list=17%, signal=26%	104436526/104417781/104451930/104426355/104418677/104454300/104419890/104430614/104433224/108957506/104416534/104421462/104457005/104416017/104449339/104436379/104414544/104450552/104415883/104422707/104432830/104433741/104416020/104450731/108959726/104435089/104417677/104426970/104426210/104435958/104440693/104440592/104423216/104444824/104414311/104426075/108957389/104449423/104433646/104456702…
GO:0006364	rRNA processing	265	0.434976404	1.72847135	3.19E-06	4.76E-05	3.39E-05	7073	tags=56%, list=30%, signal=40%	108958075/104455299/104424203/104427228/104429890/104443912/104421360/104448794/104431951/104425068/104450234/104443997/104436824/104440828/104429871/104414616/104418512/104453416/104418846/104438520/104443294/104437297/104449318/104452586/104426713/104443279/104448246/104448419/104449943/108954186/104432922/104449195/104433948/104426931/104443793/104419474/104426585/104423418/104444852/104444486…
GO:0044264	cellular polysaccharide metabolic process	394	-0.38927045	-1.588646553	3.02E-06	4.76E-05	3.39E-05	5244	tags=38%, list=22%, signal=30%	104426358/104446786/104429864/104426081/104419979/104446001/104450518/104438830/104456301/104452430/104452840/104434093/104442056/104424277/104421224/104450245/104421221/104421362/104454336/104450692/104414091/104448567/104450877/104452125/104453608/104452754/104436178/104435971/104440399/104453512/104436242/104424626/104419950/104450691/104457076/104433558/104438267/104430482/104456989/104454296…
GO:0022613	ribonucleoprotein complex biogenesis	416	0.383084409	1.571577956	2.99E-06	4.76E-05	3.39E-05	7357	tags=51%, list=31%, signal=36%	108958075/104455299/104424203/104427228/104429890/104414713/104443912/104421360/104448794/104435768/104431951/104425068/104450234/104443997/104436824/104440828/104433806/104429871/104450666/104454620/104414616/104418512/104453416/104433974/104414118/104418846/104438520/104443294/104437297/104449318/104452586/104426713/104443279/104448246/104454063/104448419/104449943/108954186/104438008/104432922…
GO:0030865	cortical cytoskeleton organization	55	-0.643922144	-2.034701962	3.93E-06	5.76E-05	4.11E-05	5222	tags=53%, list=22%, signal=41%	104423135/104452430/104418942/104441722/104453632/104416509/104426864/104454041/104426040/104445423/104433374/104418234/104425124/104450268/104420843/104419543/104426289/104448181/104433954/104422032/104414569/104456120/104444993/104436746/104424972/104419381/104441351/104438263/104420951
GO:0070192	chromosome organization involved in meiotic cell cycle	50	-0.64488781	-2.01150507	4.19E-06	6.03E-05	4.30E-05	2921	tags=46%, list=13%, signal=40%	104457005/104415172/104449339/104436379/104424613/104435089/104417677/104426210/104440824/104418737/104417021/104444278/104450358/104426075/108957389/104455911/104450430/104423733/104424440/104417056/104443931/104421482/104434053
GO:0031408	oxylipin biosynthetic process	60	0.628061016	2.037760786	4.29E-06	6.09E-05	4.34E-05	2190	tags=45%, list=9%, signal=41%	104457253/104416767/104447921/104438143/104451076/104420528/104454962/104437968/104438134/104430392/104438140/104451079/104420471/104452667/104430084/104421563/104447923/104423496/104418624/104457251/104447749/104418598/104431467/104451088/104415564/104415561/104418620
GO:0048232	male gamete generation	56	-0.64155862	-2.033792345	4.46E-06	6.23E-05	4.44E-05	3743	tags=45%, list=16%, signal=38%	104454651/104456536/104435998/104427898/104441796/104450731/104440057/104425065/104438209/104450247/104429245/104434817/104425583/104423733/104445475/104428689/104442300/104437008/104415360/104450309/104414204/104435818/104417634/104446351/104417524
GO:0098754	detoxification	195	0.462198188	1.788799451	6.73E-06	9.24E-05	6.59E-05	2989	tags=34%, list=13%, signal=30%	104415751/104449271/104449769/104430041/104448719/104414197/104453606/104433176/104415135/104421328/104426412/104433115/104448643/104456097/104414195/104425815/104426416/104456096/104440614/104425063/108953811/104433509/104426419/104424390/104456066/104443429/104426417/104448647/104449210/104425812/104433170/108955342/104456799/104420993/104424851/104420162/104415138/104421327/104425388/104427612…
GO:0016072	rRNA metabolic process	279	0.425629903	1.695064768	8.00E-06	0.000108069	7.71E-05	7073	tags=56%, list=30%, signal=39%	108958075/104455299/104424203/104427228/104435648/104429890/104443912/104421360/104448794/104431951/104425068/104450234/104443997/104436824/104440828/104433634/104429871/104414616/104418512/104453416/104418846/104438520/104443294/104437297/104449318/104452586/104426713/104443279/104448246/104448419/104449943/104450005/108954186/104432922/104449195/104433948/104426931/104443793/104419474/104426585…
GO:0007127	meiosis I	73	-0.582919875	-1.93859398	8.19E-06	0.000108996	7.77E-05	4048	tags=41%, list=17%, signal=34%	104436526/104417781/104451930/104430614/104421462/104457005/104416017/104449339/104436379/104450552/104422707/104450731/104424613/104435089/104449856/104417677/104426970/104426210/104417021/104414311/108957389/104455911/104455368/104429245/104424415/104450430/104414246/104417056/104443931/104414204
GO:0051128	regulation of cellular component organization	371	-0.393909128	-1.603542191	8.32E-06	0.000108996	7.77E-05	4255	tags=28%, list=18%, signal=23%	104414043/104449285/104449567/104418838/104456189/104456402/104436268/104451930/104422651/104426864/104423675/104446224/104454041/104447338/104441765/104448942/104426040/104415600/104426965/104418234/104436386/104422954/104425861/108957567/104437962/104414355/104450268/104421462/104449899/104438265/104433733/104433452/104453247/104426538/104444191/104448897/104418872/104420694/104450473/104426289…
GO:0044770	cell cycle phase transition	136	-0.491037103	-1.801883658	1.00E-05	0.000129172	9.21E-05	3988	tags=38%, list=17%, signal=31%	104456402/104422651/104423487/104456808/108959299/104422329/104440204/104425861/104448925/108957567/104442036/104447916/104457005/104426581/104418505/104450473/104428708/104453968/104453153/104440258/104449298/104437724/104417677/104421442/104433611/104424460/104440824/104433373/104418737/104427667/104450358/108959733/104449571/104420479/104448958/104429245/104449491/104414469/104448401/104422835…
GO:0010876	lipid localization	120	0.508994908	1.811847713	1.07E-05	0.000135933	9.69E-05	3230	tags=28%, list=14%, signal=24%	104422632/104430096/104446890/104414777/104446880/104423141/104455762/104442170/104446884/104419893/104436271/104432515/104453986/104426237/104423163/104426649/104426097/104425895/104449619/104437705/104426648/104453804/104414778/104425107/104423142/104433284/104426652/104439099/104414781/108954488/104423009/104451946/104422188
GO:0035825	homologous recombination	72	-0.580355537	-1.923598549	1.10E-05	0.000137446	9.80E-05	4048	tags=40%, list=17%, signal=33%	104436526/104417781/104451930/104430614/104421462/104457005/104416017/104449339/104436379/104450552/104422707/104450731/108959726/104435089/104417677/104426970/104426210/104423216/104414311/108957389/104450505/104455368/104429245/104424415/104450430/104414246/104417056/104443931/104414204
GO:0031407	oxylipin metabolic process	61	0.625570542	2.033217858	1.18E-05	0.000141869	0.000101168	2190	tags=44%, list=9%, signal=40%	104457253/104416767/104447921/104438143/104451076/104420528/104454962/104437968/104438134/104430392/104438140/104451079/104420471/104452667/104430084/104421563/104447923/104423496/104418624/104457251/104447749/104418598/104431467/104451088/104415564/104415561/104418620
GO:0044038	cell wall macromolecule biosynthetic process	110	-0.523671803	-1.866324818	1.17E-05	0.000141869	0.000101168	4928	tags=48%, list=21%, signal=38%	104452840/104434093/104421224/104454336/104450877/104428556/104440399/104436242/104423261/104420506/104426158/104426539/104451043/104418533/104445003/104454284/104440819/104418540/104448351/104416309/104416851/104426289/104432751/108954969/104421211/104449810/104446277/104457356/104448520/104420017/104421065/104453563/104415874/104419985/104426030/104435787/104426370/104421386/104447899/104422037…
GO:0070589	cellular component macromolecule biosynthetic process	110	-0.523671803	-1.866324818	1.17E-05	0.000141869	0.000101168	4928	tags=48%, list=21%, signal=38%	104452840/104434093/104421224/104454336/104450877/104428556/104440399/104436242/104423261/104420506/104426158/104426539/104451043/104418533/104445003/104454284/104440819/104418540/104448351/104416309/104416851/104426289/104432751/108954969/104421211/104449810/104446277/104457356/104448520/104420017/104421065/104453563/104415874/104419985/104426030/104435787/104426370/104421386/104447899/104422037…
GO:1903338	regulation of cell wall organization or biogenesis	84	-0.563397939	-1.913462017	1.25E-05	0.000148173	0.000105664	4994	tags=58%, list=21%, signal=46%	104415140/104432668/104449723/104432296/104436342/104433571/104419673/104436178/104442017/104457076/104449642/104419147/104436544/104441811/104441869/104445234/104438287/104424339/104424951/104433452/104430826/104425859/104423107/108955470/104449597/104433840/104440984/104454661/104435754/104440985/104433132/104436140/104432899/104426509/104443362/104435678/104427329/104424587/104447689/104421946…
GO:0009407	toxin catabolic process	63	0.611486379	2.003567424	1.34E-05	0.000157086	0.00011202	2989	tags=51%, list=13%, signal=44%	104449769/104430041/104414197/104426412/104433115/104448643/104456097/104414195/104425815/104426416/104456096/104440614/104425063/108953811/104426419/104456066/104426417/104448647/104456799/104425388/104456798/104448642/104434999/104414194/104429546/104432947/104454030/104414196/104425056/104419722/104425386/104450033
GO:0009615	response to virus	149	0.486061062	1.783898223	1.39E-05	0.000159788	0.000113947	2717	tags=23%, list=12%, signal=20%	104438029/104437925/104423239/104429945/104432518/104447921/104451076/104432517/104439453/104456201/104443071/104430869/104415812/104427763/104442845/104450645/104451079/104438025/104438022/104420657/104422827/104447923/104452953/104450646/104447749/104418598/104451088/104422829/104431394/104443989/104456202/104422828/104420651/104434029
GO:0009664	plant-type cell wall organization	189	-0.458866913	-1.745757777	1.45E-05	0.000165138	0.000117762	3808	tags=34%, list=16%, signal=29%	104446224/104421410/104443333/104454651/104419716/104418878/104418234/104422018/104418533/104447719/104425976/104443964/104445003/104433800/104418932/104441204/104426289/104436587/104415695/104442066/104421211/104436023/104415923/104446277/104436022/104454440/104433075/104419985/104426030/104441685/104426370/104441535/104422490/104454350/104415271/104416318/104422037/104457357/104454301/104436305…
GO:0007051	spindle organization	60	-0.609807008	-1.966721566	1.50E-05	0.000166779	0.000118932	5743	tags=68%, list=25%, signal=52%	104433934/104425502/104427007/104425382/104450591/104443750/104425084/104419518/104450241/104449227/104456492/104449951/104449307/104426500/104419448/104449273/104424727/104453102/104425083/104427736/104450202/104437808/104425628/104432805/104435073/104430554/104422192/104452702/104418769/104441392/104440833/104450284/104423733/104445475/104428689/104433935/104441197/104419381/104415284/104448029…
GO:0009827	plant-type cell wall modification	69	-0.580535872	-1.921185704	1.49E-05	0.000166779	0.000118932	2819	tags=46%, list=12%, signal=41%	104454651/104419716/104418878/104425976/104433800/104418932/104441204/104436587/104415923/104454440/104426370/104441535/104422490/104415271/104454301/104433444/104421716/104450450/104432728/104433548/104432727/104449713/104440602/104424341/104419137/104444168/104453381/104424356/104433863/104422260/104424340/104444481
GO:0042545	cell wall modification	146	-0.483902254	-1.789507923	1.54E-05	0.000169045	0.000120548	4038	tags=42%, list=17%, signal=35%	104456824/104424502/104415856/104445742/104454651/104419716/104440323/104418878/104456738/104452026/104420606/104425074/104419527/104425976/104433800/104456837/104418932/108960130/104441204/104416309/104456739/104436587/104436378/104450258/104415923/104445790/104454440/104439615/104419526/104426370/104441535/104432928/104422490/104415271/104454301/104433444/104421716/104450450/104432728/104416758…
GO:0065009	regulation of molecular function	204	-0.4366542	-1.675062012	1.62E-05	0.000175677	0.000125277	5338	tags=36%, list=23%, signal=28%	104414886/104426868/104448216/104432921/104434085/104421829/104420304/104443750/104443588/104418995/104438005/104440682/104444403/104449287/104434918/104442017/104434087/104453694/104442019/104449581/104436411/104453356/104436377/104442255/104427152/108959299/104440204/104451807/104445696/104448925/104454424/104418505/104425881/104453153/104449298/104433741/104454306/104437724/104444419/104421442…
GO:0070592	cell wall polysaccharide biosynthetic process	107	-0.522017353	-1.854059131	1.74E-05	0.000186343	0.000132884	4346	tags=48%, list=19%, signal=39%	104452840/104434093/104421224/104450877/104440399/104436242/104423261/104420506/104426158/104426539/104451043/104418533/104445003/104454284/104440819/104418540/104448351/104416309/104416851/104426289/104432751/108954969/104421211/104449810/104446277/104457356/104448520/104420017/104421065/104453563/104415874/104419985/104426030/104435787/104426370/104421386/104447899/104422037/104457357/104421212…
GO:0000911	cytokinesis by cell plate formation	78	-0.568247792	-1.91422248	1.97E-05	0.000204901	0.000146117	3988	tags=44%, list=17%, signal=36%	104414812/104450591/104425495/104420016/104421380/104453632/104456402/104456999/104452720/104424727/104425861/104450268/104415497/104429717/104418872/104448181/104453968/104452721/104440057/104433611/104455025/104441974/104418769/104414469/104414988/104441051/104429698/104428689/104450126/104425799/104415284/104450309/104433397/104420951
GO:2000652	regulation of secondary cell wall biogenesis	77	-0.567676814	-1.91377806	1.96E-05	0.000204901	0.000146117	4994	tags=57%, list=21%, signal=45%	104449723/104432296/104436342/104433571/104419673/104436178/104442017/104457076/104449642/104419147/104436544/104441811/104441869/104445234/104424339/104424951/104433452/104430826/104425859/108955470/104433840/104440984/104454661/104435754/104440985/104433132/104436140/104432899/104426509/104443362/104435678/104427329/104424587/104447689/104421946/104448512/104432862/104443332/104437447/104421673…
GO:0010026	trichome differentiation	112	-0.513015846	-1.833697461	2.25E-05	0.000232138	0.000165541	5330	tags=38%, list=23%, signal=29%	104418362/104415140/104442140/104423135/104445500/104438830/104433326/104447105/104452125/104456408/104440426/104444093/104441743/104451783/104419668/104435952/104436817/104443817/104414355/104419543/104441643/104415883/104424517/104422815/104424435/104432929/104446122/104442164/104449440/104425137/104418339/104441632/104442098/104423641/104432236/104442190/104445554/104450012/104436346/104426319…
GO:0051338	regulation of transferase activity	57	-0.605301048	-1.926930212	2.48E-05	0.000252355	0.000179958	3488	tags=44%, list=15%, signal=37%	108959299/104440204/104448925/104418505/104453153/104449298/104454306/104437724/104444419/104421442/104422192/104444453/104420479/104440833/104449491/104448401/104422835/104450300/104450526/104419381/104457402/104449286/104447839/104425392/104445554
GO:0010090	trichome morphogenesis	99	-0.521323462	-1.816265767	2.65E-05	0.000266133	0.000189782	5330	tags=37%, list=23%, signal=29%	104418362/104415140/104442140/104423135/104445500/104433326/104447105/104456408/104440426/104444093/104441743/104451783/104419668/104435952/104443817/104414355/104419543/104441643/104424517/104422815/104424435/104432929/104446122/104442164/104449440/104425137/104418339/104441632/104423641/104432236/104442190/104445554/104450012/104436346/104426319/104450390/104419258
GO:0044772	mitotic cell cycle phase transition	103	-0.521013622	-1.834317914	3.41E-05	0.000338869	0.000241652	3488	tags=37%, list=15%, signal=32%	108959299/104440204/104425861/104448925/108957567/104457005/104418505/104450473/104428708/104453153/104440258/104449298/104437724/104421442/104424460/104440824/104433373/104418737/104450358/108959733/104449571/104420479/104448958/104429245/104449491/104448401/104422835/104432659/104415868/104421520/104450526/104457402/104449286/104447839/104425392/104421489/104433641/104423486
GO:0010038	response to metal ion	294	0.400751163	1.5940647	4.41E-05	0.000433055	0.000308817	3064	tags=23%, list=13%, signal=21%	104421623/104414797/104429026/104449369/104448695/104442057/104421217/104426361/104447921/104451076/104454045/104451878/104422471/104426362/104422464/104425170/104457372/104434046/104421646/104427171/104451079/104457240/104425063/104447923/104421233/104457241/104431142/104457247/104457242/104451880/104447749/104418788/104457244/104456799/104418598/104419410/104423509/104451088/104420993/104421034…
GO:0007131	reciprocal meiotic recombination	62	-0.581726275	-1.876053474	4.77E-05	0.000444072	0.000316673	4970	tags=47%, list=21%, signal=37%	104426972/104433521/104450068/104436526/104417781/104451930/104430614/104421462/104457005/104416017/104449339/104436379/104450552/104422707/104450731/104435089/104417677/104426970/104426210/104414311/108957389/104455368/104429245/104424415/104450430/104414246/104417056/104443931/104414204
GO:0140527	reciprocal homologous recombination	62	-0.581726275	-1.876053474	4.77E-05	0.000444072	0.000316673	4970	tags=47%, list=21%, signal=37%	104426972/104433521/104450068/104436526/104417781/104451930/104430614/104421462/104457005/104416017/104449339/104436379/104450552/104422707/104450731/104435089/104417677/104426970/104426210/104414311/108957389/104455368/104429245/104424415/104450430/104414246/104417056/104443931/104414204
GO:0090626	plant epidermis morphogenesis	146	-0.470984732	-1.741737927	4.67E-05	0.000444072	0.000316673	5368	tags=38%, list=23%, signal=29%	104455704/104418362/104415140/104442140/104423135/104418343/104445500/104434137/104438830/104433326/104447105/104452125/104456408/104440426/104418409/104444093/104441743/104451783/104446224/104419668/104441765/104435952/104443817/104414355/104419543/104441643/104424517/104422815/104453968/104432773/104424435/104432929/104433611/104439768/104446122/104431465/104442164/104449440/104424884/104425137…
GO:0010564	regulation of cell cycle process	178	-0.456927911	-1.718747774	4.77E-05	0.000444072	0.000316673	3988	tags=33%, list=17%, signal=28%	104456402/104451930/104422651/104423487/104456808/104422329/104425861/108957567/104442036/104422636/104421462/104447916/104457005/104426581/104450473/104428708/104453968/104422707/104440258/104450731/104437808/104437757/104424613/104417677/104433611/104455025/104424460/104440824/104433373/104418737/104427667/104450358/104430554/104422192/108959733/104449571/104448958/104426302/104418769/104429245…
GO:0006281	DNA repair	353	-0.375928394	-1.528490254	4.62E-05	0.000444072	0.000316673	4206	tags=24%, list=18%, signal=20%	104417232/104448490/104456451/104436526/104436088/104451930/104426355/104423592/104418677/104454300/104419890/104456536/104430614/104422418/104442036/108957506/104416534/104450624/104444889/104421462/104447916/104421740/104434825/104448734/104416017/104421000/104415172/104449339/104436379/104414544/108954846/104456397/104415883/104456749/104434005/104432830/104422019/104419082/104433741/104438299…
GO:0006974	cellular response to DNA damage stimulus	393	-0.367611221	-1.500759024	5.48E-05	0.000504507	0.00035977	3966	tags=22%, list=17%, signal=19%	104436088/104451930/104426355/104422651/104423592/104418677/104454300/104419890/104456536/104430614/104422418/104442036/108957506/104416534/104450624/104444889/104421462/104447916/104421740/104434825/104448734/104416017/104421000/104415172/104449339/104436379/104414544/108954846/104456397/104415883/104456749/104434005/104432830/104422019/104419082/104433741/104438299/108959726/104426082/104435089…
GO:0009845	seed germination	267	0.403112053	1.605312928	6.67E-05	0.000607205	0.000433005	1666	tags=15%, list=7%, signal=14%	104414797/104446890/104438070/104445226/104446880/104429945/104418516/104445224/104447535/104446884/104430586/104440491/104423734/104456937/104457022/104416476/104456466/104456856/104423724/104415664/104456966/104420193/104444175/104445629/104421098/104453019/104451029/104417344/104435377/104423750/104414728/104445630/104441025/104443795/104414729/104445225/104419941/104421097/108955234
GO:0030029	actin filament-based process	118	-0.485736742	-1.751590801	8.37E-05	0.000746471	0.000532318	6297	tags=43%, list=27%, signal=32%	104414714/104454017/104421446/104414319/104418924/104424911/104438608/104421478/104420924/104456572/104450162/104443084/104418362/108956569/104442140/104418942/104416283/104421380/104448108/104432936/104418931/104449567/104456189/104439914/104436268/104414393/104415600/104422954/104433899/104414355/104441772/104421663/104454362/104419878/104447790/104426289/104449254/104425680/104425391/104436746…
GO:0048646	anatomical structure formation involved in morphogenesis	317	-0.38765346	-1.55853029	8.31E-05	0.000746471	0.000532318	4722	tags=32%, list=20%, signal=26%	104450746/104423872/104447999/104436550/104426827/104418823/104421894/104414090/104418072/104436242/104454993/104422976/104425836/104443937/108955638/104456556/104456094/104424278/104445423/104414401/104436598/104422394/104427927/104443701/104418257/104423874/104418234/104426853/104433598/104418068/104420204/104420104/104424351/104416167/104422855/104448897/104453990/104436315/104436587/104453968…
GO:0000271	polysaccharide biosynthetic process	304	-0.379823588	-1.522854737	9.83E-05	0.000867812	0.000618848	5244	tags=38%, list=22%, signal=30%	104426358/104446786/104426081/104419979/104446001/104450518/104453925/104456301/104452430/104452840/104434093/104424277/104452186/104421224/104450245/104421362/104454336/104450692/104448567/104450877/104441697/104453608/104418433/104436178/104440399/104436242/104424626/104419950/104414043/104450691/104457216/104457076/104423261/104456824/104420506/104426158/104444119/104456119/104426539/104422325…
GO:0071248	cellular response to metal ion	52	0.614678252	1.947086059	0.000103802	0.000906957	0.000646762	1624	tags=29%, list=7%, signal=27%	104429026/104449369/104448695/104442057/104421217/104451878/104457372/104457240/104457241/104457247/104457242/104451880/104418788/104457244/104419410
GO:0090351	seedling development	292	0.386616111	1.537456657	0.000113948	0.000985654	0.000702882	1666	tags=13%, list=7%, signal=13%	104414797/104446890/104438070/104445226/104446880/104429945/104418516/104445224/104447535/104446884/104430586/104440491/104423734/104456937/104457022/104416476/104456466/104456856/104423724/104415664/104456966/104420193/104444175/104445629/104421098/104453019/104451029/104417344/104435377/104423750/104414728/104445630/104441025/104443795/104414729/104445225/104419941/104421097/108955234
GO:0042325	regulation of phosphorylation	64	-0.562742258	-1.827806741	0.000139027	0.001190676	0.000849086	3488	tags=39%, list=15%, signal=33%	108959299/104440204/104448925/104418505/104453153/104449298/104437724/104437393/104444419/104421442/104422192/104421184/104444453/104420479/104440833/104449491/104448401/104422835/104450526/104419381/104457402/104449286/104421356/104447839/104425392
GO:0006749	glutathione metabolic process	77	0.537039864	1.814270762	0.00014206	0.001204728	0.000859107	2989	tags=42%, list=13%, signal=36%	104449769/104430041/104414197/104426412/104433115/104448643/104456097/104414195/104425815/104426416/104456096/104440614/104425063/108953811/104426419/104456066/104426417/104448647/104456799/104425388/104456798/104448642/104434999/104414194/104429546/104432947/104454030/104414196/104425056/104419722/104425386/104450033
GO:0009932	cell tip growth	202	-0.416438086	-1.596332855	0.000146143	0.001227321	0.000875218	4930	tags=34%, list=21%, signal=27%	104436512/104447304/104427210/104418510/104418995/104451299/104453349/104434410/104441969/104452125/104421375/104432936/104436178/104420088/104440399/104457076/104452759/104431988/104451807/104438019/104421215/104445861/104424057/104456819/104438265/104425130/104423755/104444191/104441072/104431313/104422608/104424343/104442099/104421767/104450075/104441385/104423765/104443716/104456330/104456938…
GO:0061982	meiosis I cell cycle process	76	-0.530712935	-1.786818473	0.000168959	0.001405284	0.001002126	4048	tags=39%, list=17%, signal=33%	104436526/104417781/104451930/104430614/104421462/104457005/104416017/104449339/104436379/104450552/104422707/104450731/104424613/104435089/104449856/104417677/104426970/104426210/104417021/104414311/108957389/104455911/104455368/104429245/104424415/104450430/104414246/104417056/104443931/104414204
GO:0050790	regulation of catalytic activity	179	-0.42934129	-1.617019605	0.000177444	0.001461804	0.00104243	5338	tags=35%, list=23%, signal=27%	104414886/104426868/104448216/104432921/104434085/104421829/104420304/104443750/104443588/104418995/104438005/104444403/104449287/104434918/104434087/104453694/104442019/104449581/104436411/104436377/104442255/108959299/104440204/104451807/104448925/104454424/104418505/104425881/104453153/104449298/104433741/104454306/104437724/104444419/104421442/104422192/104421184/104444453/104420479/104440833…
GO:0001510	RNA methylation	67	0.55685889	1.839933097	0.000188199	0.001524256	0.001086966	6233	tags=58%, list=27%, signal=43%	104429917/104431492/104422042/104424470/104431951/104414616/104453416/104418846/104420921/104448731/104445708/104422007/104426719/104447254/104414939/104415765/104448829/104424636/104442228/104436330/104453906/104419242/104454457/104441277/104441306/104420882/104438243/104454305/104431133/104440803/104424439/104426655/104445589/104450170/104419647/104449109/104418316/104456606/104418657
GO:0044786	cell cycle DNA replication	69	-0.541224564	-1.79109155	0.00018855	0.001524256	0.001086966	4206	tags=39%, list=18%, signal=32%	104448490/104456402/104449465/104425861/104422636/104426581/104436379/104453968/104433741/104437724/104433611/104433373/104440592/104427667/104444824/104457116/104426302/104449491/104414469/104419312/104453362/104457402/104441797/104419786/104456527/104445554/104419784
GO:0009873	ethylene-activated signaling pathway	109	0.486870325	1.702512559	0.00019718	0.001579265	0.001126194	1750	tags=17%, list=7%, signal=16%	104419595/104429009/104419591/104429010/104422823/104436613/104428922/104419011/104429014/104449589/104456112/104415175/104429840/104452588/104456109/104414523/104426941/104448081/104445200
GO:0033692	cellular polysaccharide biosynthetic process	237	-0.39764693	-1.560827054	0.000200815	0.001593624	0.001136432	5244	tags=40%, list=22%, signal=31%	104426358/104446786/104419979/104446001/104450518/104456301/104452430/104452840/104434093/104424277/104421224/104450245/104421362/104454336/104450692/104448567/104450877/104453608/104436178/104440399/104436242/104424626/104419950/104450691/104457076/104423261/104456824/104420506/104426158/104444119/104456119/104426539/104451043/104418234/104418533/104445003/104454284/104440819/104418540/104433800…
GO:0042274	ribosomal small subunit biogenesis	80	0.531745979	1.803602182	0.00020653	0.001624074	0.001158147	6282	tags=50%, list=27%, signal=37%	104429890/104443912/104438520/104449943/104449195/104426931/104443793/104419474/104426585/104456933/104444852/104445712/104425945/104423157/104428398/104441419/104451912/104424942/104422892/104420218/104419201/104445063/104425374/104445721/104440604/104419506/104422669/104456957/104443128/104422052/104415691/104437330/104456154/104421702/104415840/108958915/104454244/104448162/104421749/104414585
GO:0001932	regulation of protein phosphorylation	57	-0.567242708	-1.805774359	0.000246225	0.001918779	0.001368305	3488	tags=56%, list=15%, signal=48%	104451231/104442362/104424834/104442493/104449164/104414886/104432921/104443750/104449287/108959299/104440204/104448925/104418505/104453153/104449298/104437724/104437393/104444419/104421442/104422192/104444453/104420479/104440833/104449491/104448401/104422835/104450526/104419381/104457402/104449286/104447839/104425392
GO:0009404	toxin metabolic process	106	0.489066974	1.704360814	0.000248618	0.001920127	0.001369266	2989	tags=38%, list=13%, signal=33%	104449769/104430041/104447435/104414197/104426412/104433115/104448643/104456097/104414195/104455383/104425815/104426416/104456096/104440614/104425063/104454830/108953811/104426419/104456066/104426417/104448647/104456799/104425388/104456798/104448642/104451620/104434999/104414194/104429546/104432947/104417487/104454030/104434125/104414196/104425056/104415999/104419722/104442294/104425386/104450033
GO:0031122	cytoplasmic microtubule organization	53	-0.586352593	-1.843899388	0.000257522	0.0019713	0.001405758	8501	tags=77%, list=36%, signal=49%	104454388/104443383/104456562/104440871/104415705/104446540/104449350/104426959/104419704/104441381/104421398/104452900/104444830/104418175/104426772/104433934/104425502/104423135/104452430/104441722/104453632/104416509/104426864/104454041/104426040/104445423/104433374/104418234/104425124/104450268/104420843/104419543/104448181/104433954/104422032/104414569/104456120/104444993/104434842/104419381…
GO:0019953	sexual reproduction	164	-0.432926879	-1.622054343	0.000273263	0.002073444	0.001478598	4291	tags=34%, list=18%, signal=28%	104454993/104415801/104447800/104436168/104454389/104423592/104454651/104422367/104456536/104414040/104435998/104427898/104425353/104441796/104443330/104444449/104453968/104450799/104454868/104450731/104414490/104414949/108959726/104440057/104425065/104433611/104443621/104423216/104445825/104434564/104438209/104456029/104450247/104429245/104434817/104414988/104425583/104450683/104423733/104445475…
GO:0007015	actin filament organization	92	-0.487321372	-1.683985885	0.000350289	0.002634781	0.001878894	7548	tags=55%, list=32%, signal=38%	104440634/104418448/104432653/104425468/104436438/104448169/108960936/104418831/104425899/104414115/104414714/104454017/104421446/104414319/104424911/104438608/104420924/104456572/104450162/104418362/104442140/104418942/104416283/104432936/104418931/104449567/104456189/104439914/104436268/104414393/104415600/104422954/104433899/104414355/104441772/104454362/104447790/104426289/104449254/104425680…
GO:0030036	actin cytoskeleton organization	99	-0.483923214	-1.685965111	0.000353666	0.002637249	0.001880655	6297	tags=43%, list=27%, signal=32%	104414714/104454017/104421446/104414319/104418924/104424911/104438608/104420924/104456572/104450162/104418362/104442140/104418942/104416283/104432936/104418931/104449567/104456189/104439914/104436268/104414393/104415600/104422954/104433899/104414355/104441772/104454362/104447790/104426289/104449254/104425680/104425391/104436746/104432839/104424972/104423641/104432291/104438203/104441351/104438263…
GO:0016101	diterpenoid metabolic process	92	0.488078199	1.677651345	0.00051948	0.003840598	0.002738778	2105	tags=38%, list=9%, signal=35%	108958990/104431518/104437714/104437717/104439898/104439699/104426794/104443681/104416031/104452558/104430294/104421753/104431307/104453584/104450191/104449677/104437721/104433270/104449363/104450041/104439741/104438522/104450196/104435460/104426334/104438521/104454860/104424822/104442740/104438524/104442720/104419113/104450193/104452559/104439239
GO:0010073	meristem maintenance	292	-0.363195766	-1.454001637	0.000611291	0.004481073	0.003195508	4996	tags=32%, list=21%, signal=25%	104437603/104456896/104444001/104414078/104439142/104431034/104436705/104418402/104450746/104433525/104421148/104449469/104456559/104419094/104454993/104436706/104419236/104448490/104447800/104437687/104450714/104432919/104454758/104456556/104456094/104443651/104436632/104449535/104417828/104414040/104420141/104450784/104419789/104449727/104436496/104440046/104448678/104425864/104452657/104420970…
GO:0071241	cellular response to inorganic substance	78	0.520170646	1.766950809	0.000629007	0.004571817	0.003260219	3018	tags=32%, list=13%, signal=28%	104429026/104449369/104448695/104442057/104421217/104451878/104457372/104421646/104457240/104457241/104457247/104457242/104438309/104451880/104418788/104457244/104419410/104423509/104419864/104425827/104418791/104432763/104421647/104451879/104419868
GO:0007166	cell surface receptor signaling pathway	111	-0.470369515	-1.678720252	0.000634241	0.004571817	0.003260219	2935	tags=34%, list=13%, signal=30%	104419634/104440043/104448371/104446289/104450893/104449360/104445645/104439449/104440005/104451741/104451733/104414651/104450895/104427367/104454857/104435645/104427375/108959179/104441896/104452342/104451714/104446143/104448971/104427735/104440013/104451717/104429689/104426043/104452338/104424555/104440684/104449038/104447421/104442488/104442525/104442491/104452347/104425930
GO:0000725	recombinational repair	109	-0.46499732	-1.656046722	0.000653448	0.004671344	0.003331193	3902	tags=33%, list=17%, signal=28%	104451930/104426355/104418677/104454300/104419890/108957506/104416534/104449339/104436379/104414544/104415883/104432830/104433741/104435089/104435958/104440592/104444824/104426075/108957389/104449423/104433646/104456702/104455368/104453362/104441961/104436127/104449071/104421925/104440804/104420611/104432311/104440745/104420885/104437239/104456527/104435818
GO:0009749	response to glucose	89	-0.485625078	-1.666709197	0.000694881	0.004916427	0.003505965	2632	tags=29%, list=11%, signal=26%	104448966/104445673/104425976/104448868/104443595/104448951/104440904/104455025/104442611/104421616/104436385/104440908/104440910/104437963/104449713/104440058/104442614/104440907/104440909/104437966/104442616/104440903/104442620/104433863/104440905/104444481
GO:0071369	cellular response to ethylene stimulus	113	0.470559734	1.654033046	0.000699099	0.004916427	0.003505965	1750	tags=17%, list=7%, signal=16%	104419595/104429009/104419591/104429010/104422823/104436613/104428922/104419011/104429014/104449589/104456112/104415175/104429840/104452588/104456109/104414523/104426941/104448081/104445200
GO:0009991	response to extracellular stimulus	399	0.346380754	1.422964104	0.000714273	0.004982629	0.003553174	2246	tags=16%, list=10%, signal=15%	104453031/104423141/104433434/104430041/104415436/104453044/104456178/104432761/104433115/104453120/104419371/104419257/104450363/104433698/104429873/104422803/104415812/104419776/104420803/104432634/104447948/104441700/104415230/104438539/104440155/104437038/104450525/104433298/104444104/104433270/104450319/104423163/104429365/104453945/104448210/104441009/104424459/104448023/104421457/104431916…
GO:0010224	response to UV-B	101	-0.47369297	-1.657390723	0.000725493	0.005020414	0.003580119	4113	tags=36%, list=18%, signal=29%	104434401/104441147/104450528/104419389/104426965/104422756/104417982/104456904/104414362/104453423/104418936/104432591/104438328/104434403/104454392/104440904/104422739/104442611/104456713/104420611/104432311/104440908/104453137/104440910/104453138/104418648/104445554/104442614/104440907/104440909/104426319/104442616/104440903/104442620/108959223/104440905
GO:0009813	flavonoid biosynthetic process	206	0.396158237	1.534518746	0.000743829	0.005106442	0.003641466	2481	tags=27%, list=11%, signal=25%	104421623/104414252/104450379/104451782/104428682/104455994/104418295/104428678/104420423/104442162/104449708/104431038/104442670/104424566/104450482/104417513/104449528/104414133/104453185/104436317/104433881/104444825/104453945/104418211/104441585/104418277/104415145/104418296/104418707/104418279/104450637/104434025/104426916/104443260/104441583/104426231/104456618/104418705/104424883/104420244…
GO:0010162	seed dormancy process	50	0.575050039	1.797610056	0.000766932	0.005165881	0.003683853	2641	tags=28%, list=11%, signal=25%	104425032/104449253/104421062/104453606/104417097/104451029/104414728/104450035/104432702/104414729/104439742/104419109/104426665/104445999
GO:0022611	dormancy process	50	0.575050039	1.797610056	0.000766932	0.005165881	0.003683853	2641	tags=28%, list=11%, signal=25%	104425032/104449253/104421062/104453606/104417097/104451029/104414728/104450035/104432702/104414729/104439742/104419109/104426665/104445999
GO:0000724	double-strand break repair via homologous recombination	102	-0.47855259	-1.677281265	0.000770403	0.005165881	0.003683853	3902	tags=33%, list=17%, signal=28%	104451930/104426355/104418677/104454300/104419890/108957506/104416534/104449339/104436379/104414544/104415883/104432830/104433741/104435089/104435958/104440592/104444824/104426075/108957389/104433646/104456702/104455368/104453362/104441961/104436127/104421925/104440804/104420611/104432311/104440745/104420885/104437239/104456527/104435818
GO:0000160	phosphorelay signal transduction system	143	0.439627992	1.609523505	0.000890162	0.005901398	0.004208359	1750	tags=17%, list=7%, signal=16%	104419595/104429009/104419591/104429010/104422823/104436613/104428922/104454467/104419011/104429014/104449589/104456112/104416406/104415175/104429840/104452588/104456109/104414523/104454174/104426941/104423870/104449919/104448081/104445200
GO:0006399	tRNA metabolic process	204	0.387383267	1.502252002	0.000893738	0.005901398	0.004208359	6406	tags=41%, list=27%, signal=30%	104438397/108955777/104418084/104429917/108954014/108959899/104443992/104431095/104431492/104427947/104422042/104444766/104436569/104429871/104414824/104440275/104420921/104443279/104449741/104453753/104443461/104442248/104445708/104448196/104443321/104452761/104422007/104448829/104444989/104457036/104421270/104414543/104417155/104443458/104424636/104420917/104449025/104442228/104449508/104425963…
GO:0035966	response to topologically incorrect protein	89	0.481913672	1.661315453	0.000942575	0.006176725	0.004404698	2785	tags=22%, list=12%, signal=20%	104417707/104438090/104448425/104438083/104431356/104433446/104417839/104438084/104455748/104449902/104457048/104436316/104438091/104430162/104437856/108958537/104422674/104436467/104440652/104457043
GO:0016051	carbohydrate biosynthetic process	449	-0.327178924	-1.351214395	0.001048522	0.006819337	0.004862953	5260	tags=35%, list=23%, signal=28%	104422491/104426358/104446786/104429864/104426081/104419979/104446001/104450518/104453925/104456301/104445626/104448686/104426301/104452430/104452840/104419073/104434093/104424277/104452186/104449434/104421224/104450245/104421362/104454336/104450692/104448567/104450877/104441697/104453608/104426239/104418433/108954675/104436178/104437765/104440399/104436242/104424626/104419950/104414043/104450691…
GO:0016102	diterpenoid biosynthetic process	87	0.487506452	1.676072984	0.001080316	0.006973684	0.00497302	2105	tags=39%, list=9%, signal=36%	108958990/104431518/104437714/104437717/104439898/104439699/104426794/104443681/104416031/104452558/104430294/104421753/104431307/104453584/104450191/104437721/104433270/104449363/104450041/104439741/104438522/104450196/104435460/104426334/104438521/104454860/104424822/104442740/104438524/104442720/104419113/104450193/104452559/104439239
GO:0048588	developmental cell growth	289	-0.358382087	-1.430489986	0.001133033	0.007259806	0.005177057	3810	tags=25%, list=16%, signal=21%	104418150/104447338/104424622/104452759/104422325/104438496/104451807/104425136/104438019/104421215/104445861/104424057/104456598/104456819/104449899/104438265/104425130/104433039/104434539/104443501/104423755/104444191/104441072/104422608/104440258/104432773/104442099/104421767/104425446/104429938/104450075/104441385/104414235/104432929/104423765/104456938/104423056/104451051/104450247/104419263…
GO:0045087	innate immune response	469	0.331386745	1.377835613	0.001160639	0.007382007	0.0052642	3042	tags=20%, list=13%, signal=17%	104414777/104448781/104435432/104441144/104430442/104447921/104451076/104434770/104434771/104428922/108958808/104453744/104434769/104456219/108956831/104455383/104426700/104444424/104418345/104456220/104444468/104425733/108958083/104431776/104414101/108960430/104444418/104451079/104414998/104453019/104450670/104446898/104445656/104456214/104426649/104444267/104447923/104438853/104424459/104438998…
GO:0030490	maturation of SSU-rRNA	53	0.56378731	1.772735692	0.001245661	0.007807947	0.005567943	6282	tags=58%, list=27%, signal=43%	104429890/104443912/104438520/104449943/104449195/104426931/104443793/104419474/104426585/104444852/104445712/104425945/104423157/104428398/104441419/104451912/104424942/104422892/104420218/104419201/104445063/104425374/104422669/104456957/104437330/104456154/104415840/104454244/104448162/104421749/104414585
GO:0006302	double-strand break repair	147	-0.422067521	-1.562277495	0.001237771	0.007807947	0.005567943	4206	tags=30%, list=18%, signal=25%	104448490/104436526/104451930/104426355/104423592/104418677/104454300/104419890/104430614/108957506/104416534/104434825/104449339/104436379/104414544/108954846/104415883/104432830/104419082/104433741/104435089/104435958/104440592/104444824/104426075/108957389/104433646/104456702/104437942/104455368/104453362/104441961/104436127/104450430/104421925/104440804/104420611/104432311/104440745/104420885…
GO:0009698	phenylpropanoid metabolic process	331	0.344999436	1.39402624	0.001462567	0.009101584	0.006490451	2027	tags=21%, list=9%, signal=20%	104421623/104429026/104425008/104449249/104449369/104450379/104448695/104423133/104451782/104435432/104425538/104428809/104415135/104445949/104431038/104453744/104451878/104440882/104433989/104442670/104419893/104417513/104418345/104449528/104443607/104444283/104414101/104436345/104423131/104457240/104414502/104425895/104441585/104423376/104443611/104421005/104444254/104455829/104457241/104457247…
GO:0031399	regulation of protein modification process	144	-0.420365394	-1.547739184	0.00149629	0.009229405	0.006581602	3488	tags=23%, list=15%, signal=20%	108959299/104440204/104448925/104427830/104454424/104418505/104419757/104453153/104449298/104426841/104454306/104437724/104437393/104444419/104421442/104422192/104444453/104420479/104440833/104449491/104448401/104422835/104427982/104423037/104450300/104440745/104450526/104419381/104457402/104449286/104447839/104425392/104445554
GO:0008033	tRNA processing	129	0.430399921	1.545234078	0.001504446	0.009229405	0.006581602	6288	tags=46%, list=27%, signal=34%	108955777/104429917/108954014/108959899/104431095/104431492/104427947/104422042/104444766/104436569/104440275/104420921/104443279/104449741/104453753/104443461/104442248/104445708/104448196/104452761/104422007/104448829/104444989/104421270/104414543/104417155/104443458/104424636/104449025/104442228/104449508/104425963/104450307/104444771/104453906/104419242/104454457/104440775/104441277/104441306…
GO:0035967	cellular response to topologically incorrect protein	86	0.485402546	1.670029112	0.001586399	0.00959605	0.006843061	2785	tags=23%, list=12%, signal=21%	104417707/104438090/104448425/104438083/104431356/104433446/104417839/104438084/104455748/104449902/104457048/104436316/104438091/104430162/104437856/108958537/104422674/104436467/104440652/104457043
GO:0009733	response to auxin	431	-0.331319066	-1.364577306	0.001582779	0.00959605	0.006843061	4717	tags=29%, list=20%, signal=24%	104447978/104426346/104441113/104448381/104447105/104448285/104448147/104441611/104421894/104414090/104437399/104442305/104450183/104426032/104425836/104436507/104441147/104449438/104456414/104442256/108956082/104430886/104450528/104421991/104418150/104441087/104437287/104424622/104449346/104452026/104415431/104447668/104453571/104436436/104437150/104454150/104424455/104415168/104436386/104444887…
GO:0061640	cytoskeleton-dependent cytokinesis	92	-0.460135299	-1.590041795	0.001669221	0.009889563	0.007052369	4266	tags=46%, list=18%, signal=37%	104441984/104454477/104456402/104438490/104456119/104418234/104452720/104425861/104448075/104453754/104443501/104441836/104418872/104415695/104422119/104452721/104436023/104456116/104427296/104440057/104436022/104440888/104456046/104438209/104450844/104436967/104450842/104418769/104414469/104414988/104445133/104429698/104428689/104449334/104432291/104415284/104450309/104450029/104442048/104432975…
GO:0034284	response to monosaccharide	97	-0.455728143	-1.58240141	0.001651971	0.009889563	0.007052369	2632	tags=25%, list=11%, signal=22%	104448868/104443595/104448951/104440904/104455025/104442611/104421616/104436385/104440908/104438369/104440910/104437963/104449713/104440058/104442614/104440907/104440909/104437966/104442616/104440903/104442620/104433863/104440905/104444481
GO:0044036	cell wall macromolecule metabolic process	245	-0.374504661	-1.473252021	0.001662994	0.009889563	0.007052369	5244	tags=46%, list=22%, signal=36%	104426358/104432978/104426081/104456215/104450518/104438830/104456301/104437012/104444869/104452840/104434093/104442056/104421224/104421221/104454336/104414091/104450877/104452125/104428556/104452754/104435971/104440399/104453512/104436242/104433558/104438267/104454296/104423261/104420506/104426158/104456417/104445352/104426539/104435970/104451043/104433556/104418533/104453077/104447810/104419006…
GO:0010374	stomatal complex development	95	-0.463230554	-1.612848367	0.001738056	0.010214689	0.00728422	5506	tags=45%, list=24%, signal=35%	104451810/104449164/104450090/104418343/104434137/104438830/104414766/104452125/104456270/104418409/104442017/104423912/104456402/104446224/104454491/104437689/104425861/104441299/104422110/104418505/104436454/104453968/104453153/104449298/104433611/104439768/104433373/104424753/104434907/104431465/104443386/104421945/104449491/104424884/104414469/104441829/104443332/104419661/104419423/104415769…
GO:0009723	response to ethylene	366	0.346431024	1.40710694	0.001747716	0.010214689	0.00728422	2803	tags=20%, list=12%, signal=18%	104419595/104429009/104419591/104438029/104442057/104423141/104421217/104429010/104432518/104422823/104426723/104432517/104436613/104423240/104428922/104453033/104448272/104442619/104419011/104441545/104429014/104433361/104453559/104453039/104426722/104425760/104449589/104456112/104415175/104448626/104423076/104433731/104451029/104438025/104429840/104438022/104452588/104423163/104441817/104422827…
GO:0031667	response to nutrient levels	285	0.35771094	1.42391729	0.001839441	0.010678636	0.007615066	2246	tags=15%, list=10%, signal=14%	104453031/104433434/104453044/104419371/104419257/104450363/104433698/104429873/104422803/104415812/104432634/104447948/104441700/104415230/104438539/104437038/104450525/104433298/104444104/104433270/104450319/104453945/104448210/104441009/104448023/104421457/104438309/104419129/104456050/104456618/104427612/104424307/104431364/104449832/104419864/104419113/108960534/104456616/104439239/104454656…
GO:0051235	maintenance of location	68	0.507199615	1.672246715	0.001871635	0.010793097	0.00769669	2298	tags=24%, list=10%, signal=21%	104422632/104446890/104446880/104446884/104426361/104426362/104436271/104426237/104426564/104414998/104446898/104426097/104457236/108955249/104441975/104421046
GO:0045333	cellular respiration	132	0.427545482	1.540350231	0.002353629	0.01348271	0.009614686	3363	tags=20%, list=14%, signal=18%	104425924/104425921/104425922/104456016/104425926/104422803/104444217/104433317/104432853/104443975/108955342/104441604/104420162/104434113/108956322/104448768/104415926/104425069/104415880/104436638/104445552/108955152/104456232/104417969/104433180/108957115/104415882
GO:0009746	response to hexose	96	-0.459314407	-1.599638197	0.002460277	0.014000917	0.009984226	2632	tags=25%, list=11%, signal=22%	104448868/104443595/104448951/104440904/104455025/104442611/104421616/104436385/104440908/104438369/104440910/104437963/104449713/104440058/104442614/104440907/104440909/104437966/104442616/104440903/104442620/104433863/104440905/104444481
GO:0009825	multidimensional cell growth	64	-0.505887026	-1.643138938	0.002476511	0.014001191	0.009984421	1499	tags=22%, list=6%, signal=21%	104419985/104415271/104433444/104423641/104433548/104417422/104419786/104449713/104420942/104419784/104435705/104433863/104433228/104444481
GO:0048581	negative regulation of post-embryonic development	165	0.394266947	1.475572461	0.002950668	0.016573558	0.011818807	2207	tags=16%, list=9%, signal=15%	104446890/104438070/104445226/104446880/104429945/104423141/104445224/104446884/104440491/104456937/104456856/104438114/104456966/104444175/104451029/104423163/104435387/104441025/104445225/104415036/104449651/104437705/104426341/104445501/104455407/104423142/104440966
GO:0034637	cellular carbohydrate biosynthetic process	275	-0.354156229	-1.40860292	0.002974771	0.016601139	0.011838476	5244	tags=37%, list=22%, signal=29%	104426358/104446786/104419979/104446001/104450518/104456301/104445626/104452430/104452840/104434093/104424277/104421224/104450245/104421362/104454336/104450692/104448567/104450877/104453608/104426239/104436178/104440399/104436242/104424626/104419950/104450691/104457076/104444597/104423261/104456824/104420506/104426158/104444119/104456119/104426539/104441410/104451043/104418234/104418533/104445003…
GO:0019684	photosynthesis, light reaction	172	-0.388812657	-1.460520524	0.003156403	0.01750185	0.012480784	6571	tags=41%, list=28%, signal=29%	104448387/104455751/104443326/104433100/104441159/104450797/104415229/104418635/104433464/104421959/104442364/104434346/104425181/104448660/104418922/104456561/104419359/104452887/104427457/104448144/104450023/104433956/104433673/104415529/104449043/104445706/104453859/104440449/104415256/104454394/104419788/104456833/104450382/104441698/104454321/104422276/104453690/104452885/104421798/104425120…
GO:0048653	anther development	81	-0.48252744	-1.636226644	0.003289228	0.018122177	0.012923147	4944	tags=37%, list=21%, signal=29%	104415413/104414078/104418402/104437619/104448800/104419094/104417158/104454651/104441605/104418234/104428999/104454539/104419143/104417786/104449983/104444449/104444818/104445790/104454392/104426075/104433981/104428995/104427648/104448236/104441366/104450887/104415653/104450390/104434224/104455707
GO:0045893	positive regulation of DNA-templated transcription	461	0.318268163	1.320690926	0.003402749	0.018628975	0.013284551	3229	tags=21%, list=14%, signal=19%	104444074/104438070/104419442/104426147/104430087/104430085/104414409/104417115/104436613/104442396/104438090/104424887/104453559/104451646/104438083/104425760/104415664/104449589/104419444/104438645/104415386/104415175/104415230/104433731/104427651/104419739/104448415/104442237/104444294/104419861/104414502/104420971/104435377/104432554/104450747/104442282/104438084/104451621/104433951/104445739…
GO:0002239	response to oomycetes	197	0.380449301	1.469581373	0.003594949	0.019557428	0.013946642	3374	tags=30%, list=14%, signal=26%	104414777/104423141/104435432/108956681/104420740/104455173/108958808/104447289/104424566/104428346/104455383/104444424/104444418/104420736/104420657/104428853/104452899/104423163/104426649/104435653/104429110/104421705/104426916/104439313/104456032/104434308/104452898/104432678/104437705/104428851/104439293/104426648/104414778/104437044/104421461/104455166/104423142/104437042/104440497/104433337…
GO:0080027	response to herbivore	76	0.46538159	1.56926312	0.0036734	0.019859319	0.014161924	1398	tags=26%, list=6%, signal=25%	108958990/104431518/104432518/104439699/104432517/104453033/104441545/104453039/104431253/104420853/108960302/104430084/104421563/108958004/104439741/104423496/104438522/104441549/104450196/104451186
GO:0009555	pollen development	352	-0.330388417	-1.342359803	0.003764592	0.020225912	0.014423346	4944	tags=27%, list=21%, signal=22%	104415413/104436512/104454653/104435887/104427210/104431621/104452901/104445823/104456270/104421375/104422457/104448800/104416038/104419094/104436242/104425749/104426019/104436526/104456824/104436168/104456402/104424634/104454389/104424278/104454651/104422367/104422325/104456536/104418234/104443426/104425861/104428999/104435998/104430614/104422338/104427898/104454539/104414673/104419143/104447007…
GO:1901698	response to nitrogen compound	415	0.321568246	1.317319806	0.00423851	0.02263155	0.016138836	2906	tags=20%, list=12%, signal=18%	104453031/104439056/104417707/104453044/104438745/104436563/104455220/104435515/104417377/104421328/104432761/104418735/104448425/104429873/104430429/104431253/104430403/104430661/104435518/104420853/104431356/104421646/108961156/104414845/108960302/104452588/104437806/104417839/108958004/104451674/104444514/104433909/104443429/104451828/104436556/104457219/104438309/104451186/104417145/104455207…
GO:0006400	tRNA modification	103	0.433708023	1.512161243	0.0042673	0.022645485	0.016148773	6233	tags=47%, list=27%, signal=34%	108955777/104429917/108954014/108959899/104431095/104431492/104427947/104422042/104444766/104436569/104440275/104420921/104449741/104453753/104443461/104445708/104448196/104452761/104422007/104448829/104444989/104421270/104414543/104417155/104443458/104424636/104449025/104442228/104444771/104453906/104419242/104454457/104441277/104441306/104420882/108959930/104449568/104426655/104445589/104450170…
GO:0019220	regulation of phosphate metabolic process	100	-0.428943706	-1.498112079	0.004558736	0.024044553	0.017146466	3488	tags=27%, list=15%, signal=23%	108959299/104440204/104448925/104454424/104418505/104453153/104449298/104437724/104437393/104444419/104421442/104422192/104421184/104444453/104420479/104440833/104449491/104448401/104422835/104423037/104450526/104419381/104457402/104449286/104421356/104447839/104425392
GO:0090501	RNA phosphodiester bond hydrolysis	55	0.512538766	1.632085231	0.004839394	0.024851493	0.017721904	8686	tags=76%, list=37%, signal=48%	108958537/104429871/104443279/104433948/104426931/104443793/104444852/104451957/104451912/104457036/104422892/104425963/104450307/104419201/104422870/104437228/104454002/104445063/104422845/104456957/104441387/104430008/104450923/104443185/104438418/104424427/104437176/104445345/104432145/104418728/104422848/104414033/104422847/104421194/104424005/104432537/104435356/104444897/104448470/104421455…
GO:0034285	response to disaccharide	138	-0.402995125	-1.481715007	0.00486217	0.024851493	0.017721904	3324	tags=23%, list=14%, signal=20%	104418068/104423253/104425976/104420104/104448945/104448868/104443595/104448951/104449298/104451103/104440904/104420078/104420479/104442611/104436385/104440908/104440910/104448787/104437963/104449713/104440058/104442614/104440907/104417938/104440909/104437966/104442616/104440903/104442620/104433863/104440905/104444481
GO:0009744	response to sucrose	123	-0.405606941	-1.474667864	0.004790799	0.024851493	0.017721904	2760	tags=23%, list=12%, signal=20%	104423253/104425976/104448945/104448868/104443595/104448951/104449298/104451103/104440904/104420479/104442611/104436385/104440908/104440910/104448787/104437963/104449713/104440058/104442614/104440907/104440909/104437966/104442616/104440903/104442620/104433863/104440905/104444481
GO:0015980	energy derivation by oxidation of organic compounds	149	0.394909222	1.449360822	0.004769708	0.024851493	0.017721904	3363	tags=19%, list=14%, signal=17%	104425924/104425921/104425922/104456016/104425926/104422803/104444217/104433317/104432853/104443975/108955342/104441604/104420162/104422020/104434113/108956322/104448768/104415926/104425069/104415880/104436638/104445552/108955152/104448922/104456232/104417969/104433180/108957115/104415882
GO:0010087	phloem or xylem histogenesis	206	-0.3666194	-1.408725217	0.004912839	0.024851493	0.017721904	4555	tags=32%, list=19%, signal=26%	104437922/104433471/104419673/104449311/104426032/104454445/104426839/104441946/104432890/104456556/104456229/104414576/104430886/104456417/104446224/104434233/104441811/104454444/104419921/104456130/104425074/104440046/104419192/104419196/104434128/104419195/108954045/104424351/104419194/104431568/104449811/104441928/104456127/104414577/104430663/104437724/104424612/104425446/104446277/104422647…
GO:1902680	positive regulation of RNA biosynthetic process	462	0.317260477	1.316111865	0.004898224	0.024851493	0.017721904	3229	tags=21%, list=14%, signal=19%	104444074/104438070/104419442/104426147/104430087/104430085/104414409/104417115/104436613/104442396/104438090/104424887/104453559/104451646/104438083/104425760/104415664/104449589/104419444/104438645/104415386/104415175/104415230/104433731/104427651/104419739/104448415/104442237/104444294/104419861/104414502/104420971/104435377/104432554/104450747/104442282/104438084/104451621/104433951/104445739…
GO:1903508	positive regulation of nucleic acid-templated transcription	462	0.317260477	1.316111865	0.004898224	0.024851493	0.017721904	3229	tags=21%, list=14%, signal=19%	104444074/104438070/104419442/104426147/104430087/104430085/104414409/104417115/104436613/104442396/104438090/104424887/104453559/104451646/104438083/104425760/104415664/104449589/104419444/104438645/104415386/104415175/104415230/104433731/104427651/104419739/104448415/104442237/104444294/104419861/104414502/104420971/104435377/104432554/104450747/104442282/104438084/104451621/104433951/104445739…
GO:0007389	pattern specification process	377	-0.326351938	-1.327843459	0.005305412	0.026681288	0.019026753	4386	tags=25%, list=19%, signal=21%	104456633/104419094/104425152/104454993/104415159/104419236/104425836/104423912/104422168/104433678/104456414/104456556/104456094/104444062/104446224/104426040/104449411/104451043/104418181/104443701/104418257/104437689/104450101/104444834/104418533/104436640/104438903/104436496/104418256/104440046/104421225/104449915/104441299/104447994/104439168/104422110/104449729/104424992/104448357/104440709…
GO:0009626	plant-type hypersensitive response	207	0.362803692	1.405242798	0.005422736	0.027113682	0.019335099	3089	tags=23%, list=13%, signal=20%	104448781/104430442/104447921/104451076/104453744/104456219/104426700/104444424/104418345/104456220/104444468/104425733/108958083/104431776/104414101/104444418/104451079/104414998/104446898/104445656/104456214/104444267/104447923/104438853/104417601/104447749/104452861/104418598/104451088/104441516/104457048/104431969/104424274/104455407/108959342/104444268/104429058/104442386/104444789/104422719…
GO:0070588	calcium ion transmembrane transport	84	-0.456245311	-1.549540765	0.005652372	0.028099436	0.020038053	5000	tags=42%, list=21%, signal=33%	104436176/104416211/104422090/104417663/104441698/104449373/104448503/104415437/104454389/104422367/104443120/104415435/104418515/104422368/104421316/104432649/104421651/104419634/104451525/104446873/104448506/104416222/104416212/104416229/104415791/104415439/104429850/104450683/104456347/104416215/104423892/104430675/104416220/104423828/104448725
GO:0034050	programmed cell death induced by symbiont	208	0.362642943	1.407425797	0.005786756	0.028603106	0.020397226	3089	tags=23%, list=13%, signal=20%	104448781/104430442/104447921/104451076/104453744/104456219/104426700/104444424/104418345/104456220/104444468/104425733/108958083/104431776/104414101/104444418/104451079/104414998/104446898/104445656/104456214/104444267/104447923/104438853/104417601/104447749/104452861/104418598/104451088/104441516/104457048/104431969/104424274/104455407/108959342/104444268/104429058/104442386/104444789/104422719…
GO:0006869	lipid transport	104	0.423475075	1.477167052	0.005924065	0.029115432	0.020762572	3181	tags=24%, list=14%, signal=21%	104430096/104414777/104423141/104455762/104442170/104419893/104432515/104453986/104423163/104426649/104425895/104449619/104437705/104426648/104453804/104414778/104425107/104423142/104433284/104426652/104439099/104414781/108954488/104423009/104451946
GO:0010411	xyloglucan metabolic process	51	-0.514451374	-1.598507485	0.006310455	0.030839227	0.021991831	4854	tags=47%, list=21%, signal=37%	104434093/104442056/104435971/104453512/104433558/104456417/104435970/104433556/104435966/104440819/104453051/104418410/104453636/104422221/104453046/104441382/104424824/104421386/104435973/104437322/104435968/104433548/104434058/104421387
GO:0016143	S-glycoside metabolic process	310	-0.325636302	-1.304297066	0.007125458	0.034241784	0.024418236	4487	tags=29%, list=19%, signal=24%	104426230/108954675/104452704/104442017/104421771/104426810/104420684/104451189/104450751/104449255/104447800/104430925/104425885/104435300/104427630/104416390/104449770/104420142/108957219/104452277/104452026/104414040/104455905/104418082/104447797/104438655/104421020/104417408/104422176/104455694/104451887/104421567/104441888/104417146/104426831/104441299/104419790/104428218/104428219/104420865…
GO:0019757	glycosinolate metabolic process	310	-0.325636302	-1.304297066	0.007125458	0.034241784	0.024418236	4487	tags=29%, list=19%, signal=24%	104426230/108954675/104452704/104442017/104421771/104426810/104420684/104451189/104450751/104449255/104447800/104430925/104425885/104435300/104427630/104416390/104449770/104420142/108957219/104452277/104452026/104414040/104455905/104418082/104447797/104438655/104421020/104417408/104422176/104455694/104451887/104421567/104441888/104417146/104426831/104441299/104419790/104428218/104428219/104420865…
GO:0019760	glucosinolate metabolic process	310	-0.325636302	-1.304297066	0.007125458	0.034241784	0.024418236	4487	tags=29%, list=19%, signal=24%	104426230/108954675/104452704/104442017/104421771/104426810/104420684/104451189/104450751/104449255/104447800/104430925/104425885/104435300/104427630/104416390/104449770/104420142/108957219/104452277/104452026/104414040/104455905/104418082/104447797/104438655/104421020/104417408/104422176/104455694/104451887/104421567/104441888/104417146/104426831/104441299/104419790/104428218/104428219/104420865…
GO:0006352	DNA-templated transcription initiation	66	0.470643116	1.550075897	0.008038935	0.038389996	0.027376377	7164	tags=47%, list=31%, signal=33%	104426185/104417097/104445739/104435648/104433634/104419161/104419162/108960738/104450005/104449278/104443341/104436273/104422989/104439057/104444702/104437599/104422859/104419885/104455414/104450011/104433220/104456868/104454665/104443830/104423845/104433780/104431094/104426099/104422474/104414757/104448976
GO:0044282	small molecule catabolic process	275	0.337687578	1.341856794	0.008091363	0.038389996	0.027376377	4020	tags=23%, list=17%, signal=19%	104453198/104448221/104425144/104431597/104429238/104424566/104428346/104455383/104423824/104448502/108954014/104426367/104432634/104449677/104447893/104428853/104452899/104450041/104443108/104448501/104436225/104432853/104433744/104414950/104443795/104432702/108953824/104426916/104448486/108955342/104442242/104441604/104424851/104452898/104428294/104420162/104428851/104443803/104449203/104425827…
GO:0009699	phenylpropanoid biosynthetic process	289	0.330203188	1.315498792	0.008121814	0.038389996	0.027376377	2977	tags=27%, list=13%, signal=24%	104421623/104429026/104425008/104449369/104450379/104448695/104451782/104435432/104425538/104428809/104445949/104431038/104453744/104451878/104440882/104433989/104442670/104419893/104417513/104418345/104449528/104443607/104444283/104414101/104436345/104457240/104414502/104425895/104441585/104423376/104443611/104421005/104444254/104455829/104457241/104457247/104415145/104457242/104450637/104451880…
GO:1901361	organic cyclic compound catabolic process	347	0.32420557	1.311432054	0.00831561	0.039092407	0.027877275	4202	tags=24%, list=18%, signal=20%	104415751/104448621/104429238/104450341/104424566/104448643/104428346/104455383/104453741/104423824/104448502/108954014/104426367/104452588/104428853/104452899/104425818/104453945/104448501/104421457/104414950/104433316/104426916/104421286/104448486/104423977/104442242/104418923/104452898/108960586/104448622/108959937/104454662/104428851/104433761/104414821/104451448/104450945/104421456/104418732…
GO:0042214	terpene metabolic process	57	0.482910336	1.557575759	0.008594915	0.039991855	0.028518682	1606	tags=32%, list=7%, signal=29%	108958990/104431518/104439699/104426794/104443681/104430294/104431307/104450191/104441723/104449363/104439741/104438522/104450196/104438521/104454860/104450035/104442740/104438524
GO:0000272	polysaccharide catabolic process	109	-0.413595324	-1.472983072	0.008599405	0.039991855	0.028518682	4022	tags=39%, list=17%, signal=32%	104414091/104415878/104452754/104437747/104424502/104415856/104445742/104454651/104456738/104432666/104419527/104453077/104447810/104449382/104453078/108960130/104426873/104456739/104436378/104452755/104454440/104414114/104455236/104419526/104456710/104421386/104453076/104422660/104456058/104452753/104443687/104454145/104417569/104414336/104417282/104452752/104456622/104425949/104449127/104414384…
GO:0031647	regulation of protein stability	60	0.473145324	1.535132675	0.008961463	0.041232265	0.029403234	6554	tags=48%, list=28%, signal=35%	104439160/104417839/104443842/104424446/104423668/104447544/104430162/104450037/104427536/104448346/104418983/108959552/104417148/104430219/104425547/104429449/104425541/104425535/104418703/104445164/104425316/104449057/104434674/104433348/104432900/104457029/104454073/104421844/104421480
GO:0008283	cell population proliferation	95	-0.427967096	-1.490070172	0.008929638	0.041232265	0.029403234	4206	tags=31%, list=18%, signal=25%	104448490/104447800/104453059/104456402/104414040/104425861/104422085/104425693/104455315/104448610/104453060/104418505/104441608/104432701/104453153/104449298/104432746/104433741/104435980/104437757/104431465/104425031/104437829/104441829/104421943/104419786/104442635/104419784/104414034
GO:0051702	biological process involved in interaction with symbiont	210	0.358654437	1.396344254	0.00904445	0.041393912	0.029518506	2894	tags=21%, list=12%, signal=19%	104448781/104430442/104447921/104451076/104453744/104456219/104426700/104444424/104418345/104456220/104444468/104425733/108958083/104431776/104414101/104444418/104451079/104414998/104446898/104445656/104456214/104444267/104447923/104438853/104417601/104447749/104452861/104418598/104451088/104441516/104457048/104431969/104424274/104455407/108959342/104444268/104429058/104442386/104444789/104422719…
GO:0044093	positive regulation of molecular function	91	-0.415142559	-1.432619186	0.009235107	0.042044041	0.029982121	5317	tags=30%, list=23%, signal=23%	104426868/104448216/104421829/104420304/104443750/104418995/104440682/104434918/104453694/104436411/104453356/104427152/104451807/104445696/104454306/104422192/104421184/104440833/104450300/104419381/104450216/104447563/104421356/104436414/104447569/104445692/104425837
GO:1901659	glycosyl compound biosynthetic process	182	-0.361631215	-1.365700487	0.009656984	0.043734508	0.031187614	4444	tags=32%, list=19%, signal=26%	108954675/104452704/104442017/104426810/104420684/104451189/104450751/104449255/104435300/104427630/104416390/104449770/104420142/108957219/104452277/104455905/104438655/104417408/104422176/104451887/104441888/104417146/104426831/104441299/104419790/104428218/104428219/104416367/104456683/104450301/104420755/104420133/104428330/108954038/108961096/104443708/104416289/104451854/104451900/104455353…
GO:0072329	monocarboxylic acid catabolic process	90	0.436754621	1.50213203	0.009747637	0.043915135	0.031316421	3977	tags=30%, list=17%, signal=25%	104453198/104424566/104428346/104448502/104449677/104447893/104428853/104452899/104443108/104448501/104433744/104432702/104426916/104441604/104452898/104428294/104428851/104425827/104426677/104415551/104429198/104421636/104414069/104431331/104441312/104448895/104420920
GO:0044403	biological process involved in symbiotic interaction	226	0.344981795	1.351384066	0.009814932	0.043989204	0.031369241	3089	tags=22%, list=13%, signal=19%	104448781/104430442/104447921/104451076/104453744/104456219/104426700/104444424/104418345/104456220/104444468/104425733/108958083/104431776/104414101/104444418/104451079/104414998/104446898/104445656/104456214/104444267/104447923/104438853/104417601/104447749/104452861/104418598/104451088/104441516/104457048/104431969/104424274/104455407/108959342/104444268/104429058/104442386/104415358/104444789…
GO:0140694	non-membrane-bounded organelle assembly	104	-0.403157228	-1.422989643	0.010182316	0.045400534	0.032375677	4768	tags=28%, list=20%, signal=22%	104419518/104450241/104449227/104456492/104449951/104426500/104419448/104449273/104424727/104453102/104454624/104427736/104450202/104449856/104425628/104432805/104426210/104435073/104422192/104418769/104440833/104426087/104450284/104445475/104428689/104433935/104441197/104419381/104415284
GO:0010948	negative regulation of cell cycle process	65	-0.472078878	-1.544254753	0.010722682	0.047564719	0.033918984	4206	tags=40%, list=18%, signal=33%	104448490/104451930/104422651/104423487/104456808/104422329/104442036/104421462/104447916/104426581/104450473/104422707/104417677/104424460/104440824/104418737/104427667/104450358/104449571/104426302/104429245/104419312/104432659/104421520/104433641/104423486
GO:0050657	nucleic acid transport	51	0.486689288	1.533984933	0.010965349	0.047904178	0.034161057	8937	tags=67%, list=38%, signal=41%	104444151/108960015/104432755/108956315/104436285/104419742/104423777/104428341/104414935/104433474/104453659/104426518/104436040/104436251/104450616/104451048/104421166/104434701/104424581/104415492/104422327/104454500/104456006/104453328/104434104/104449080/104426165/104418917/104452429/104436490/104449322/104427474/104425641/104425932
GO:0050658	RNA transport	51	0.486689288	1.533984933	0.010965349	0.047904178	0.034161057	8937	tags=67%, list=38%, signal=41%	104444151/108960015/104432755/108956315/104436285/104419742/104423777/104428341/104414935/104433474/104453659/104426518/104436040/104436251/104450616/104451048/104421166/104434701/104424581/104415492/104422327/104454500/104456006/104453328/104434104/104449080/104426165/104418917/104452429/104436490/104449322/104427474/104425641/104425932
GO:0051236	establishment of RNA localization	51	0.486689288	1.533984933	0.010965349	0.047904178	0.034161057	8937	tags=67%, list=38%, signal=41%	104444151/108960015/104432755/108956315/104436285/104419742/104423777/104428341/104414935/104433474/104453659/104426518/104436040/104436251/104450616/104451048/104421166/104434701/104424581/104415492/104422327/104454500/104456006/104453328/104434104/104449080/104426165/104418917/104452429/104436490/104449322/104427474/104425641/104425932
GO:0016114	terpenoid biosynthetic process	210	0.356094697	1.386378456	0.0112855	0.048326522	0.034462236	2286	tags=22%, list=10%, signal=20%	108958990/104431518/104437714/104437717/104439898/104439699/104426794/104438621/104443681/104416031/104452558/104430294/104421753/104431307/104436317/104453584/104450191/104415118/104437721/104441723/104433270/104416110/104449363/104452268/104450041/104439741/104438522/104452269/104450196/104435460/104426334/104438521/104454860/104450035/104424822/104442740/104421142/104442242/104438524/104442720…
GO:0016144	S-glycoside biosynthetic process	174	-0.366945049	-1.381208768	0.01123434	0.048326522	0.034462236	4444	tags=33%, list=19%, signal=27%	108954675/104452704/104442017/104426810/104420684/104451189/104450751/104449255/104435300/104427630/104416390/104449770/104420142/108957219/104452277/104455905/104438655/104417408/104422176/104451887/104441888/104417146/104426831/104441299/104419790/104428218/104428219/104416367/104456683/104450301/104420755/104420133/104428330/108954038/108961096/104443708/104416289/104451854/104451900/104455353…
GO:0019758	glycosinolate biosynthetic process	174	-0.366945049	-1.381208768	0.01123434	0.048326522	0.034462236	4444	tags=33%, list=19%, signal=27%	108954675/104452704/104442017/104426810/104420684/104451189/104450751/104449255/104435300/104427630/104416390/104449770/104420142/108957219/104452277/104455905/104438655/104417408/104422176/104451887/104441888/104417146/104426831/104441299/104419790/104428218/104428219/104416367/104456683/104450301/104420755/104420133/104428330/108954038/108961096/104443708/104416289/104451854/104451900/104455353…
GO:0019761	glucosinolate biosynthetic process	174	-0.366945049	-1.381208768	0.01123434	0.048326522	0.034462236	4444	tags=33%, list=19%, signal=27%	108954675/104452704/104442017/104426810/104420684/104451189/104450751/104449255/104435300/104427630/104416390/104449770/104420142/108957219/104452277/104455905/104438655/104417408/104422176/104451887/104441888/104417146/104426831/104441299/104419790/104428218/104428219/104416367/104456683/104450301/104420755/104420133/104428330/108954038/108961096/104443708/104416289/104451854/104451900/104455353…
