# Supplementary material for: Xylem cell size regulation is a key adaptive response to water deficit in Eucalyptus grandis
Source: Tree Physiol. 2024 Jun 18;44(7):tpae068. doi: 10.1093/treephys/tpae068 (PMC11247191; doi:10.1093/treephys/tpae068)
Supplement: Table_S9_degs_tpae068 [file table_s9_degs_tpae068.zip]

Archive with 1 entries (1 files):
- Table_S9_degs_tpae068.csv
