# Supplementary material for: Xylem cell size regulation is a key adaptive response to water deficit in Eucalyptus grandis
Source: Tree Physiol. 2024 Jun 18;44(7):tpae068. doi: 10.1093/treephys/tpae068 (PMC11247191; doi:10.1093/treephys/tpae068)
Supplement: Table_S9_degs_tpae068 [file table_s9_degs_tpae068.zip › Table_S9_degs_tpae068.csv]

Table S9. Significantly differentially expressed genes in Eucalyptus grandis between control and droughted conditions.
qseqid	sseqid	log2FoldChange	lfcSE	padj	function.	external_gene_name
104414029	AT5G67620	-1.51376846	0.293759317	5.24E-06	DUF4228 domain protein [Source:NCBI gene (formerly Entrezgene);Acc:836898]	AT5G67620
104414031	AT5G65890	1.1504388	0.302210851	0.001296788	ACT domain repeat 1 [Source:NCBI gene (formerly Entrezgene);Acc:836718]	ACR1
104414096	AT2G39050	3.458619405	1.064559859	0.007613954	hydroxyproline-rich glycoprotein family protein [Source:NCBI gene (formerly Entrezgene);Acc:818491]	EULS3
104414114	AT1G67750	-1.547034714	0.546904299	0.023839286	Pectate lyase family protein [Source:NCBI gene (formerly Entrezgene);Acc:843100]	AT1G67750
104414129	AT1G67810	2.426802342	0.372202967	3.41E-09	sulfur E2 [Source:NCBI gene (formerly Entrezgene);Acc:843107]	SUFE2
104414133	AT1G24580	2.573949838	0.65675193	0.000878416	RING/U-box superfamily protein [Source:NCBI gene (formerly Entrezgene);Acc:2745762]	AT1G24580
104414157	AT1G23340	-1.038709726	0.207551437	1.05E-05	carboxyl-terminal proteinase, putative (DUF239) [Source:NCBI gene (formerly Entrezgene);Acc:838943]	AT1G23340
104414164	AT1G12940	-1.627592671	0.309265472	3.11E-06	nitrate transporter2.5 [Source:NCBI gene (formerly Entrezgene);Acc:837852]	NRT2.5
104414166	AT1G23360	-1.009107591	0.240206013	0.000310495	S-adenosyl-L-methionine-dependent methyltransferases superfamily protein [Source:NCBI gene (formerly Entrezgene);Acc:838945]	MENG
104414195	AT2G29490	2.831030155	0.529809016	2.10E-06	glutathione S-transferase TAU 1 [Source:NCBI gene (formerly Entrezgene);Acc:817498]	GSTU1
104414197	AT2G29420	4.290695891	0.608017635	1.22E-10	glutathione S-transferase tau 7 [Source:NCBI gene (formerly Entrezgene);Acc:817491]	GSTU7
104414203	AT1G60470	-1.112345865	0.251482836	0.000129474	galactinol synthase 4 [Source:NCBI gene (formerly Entrezgene);Acc:842342]	GolS4
104414204	AT1G60460	-2.453507914	0.41300377	9.40E-08		AT1G60460
104414207	AT1G60420	1.41129045	0.281508668	1.01E-05	DC1 domain-containing protein [Source:NCBI gene (formerly Entrezgene);Acc:842337]	AT1G60420
104414214	AT1G27170	1.18157202	0.461645697	0.04553692	transmembrane receptors / ATP binding protein [Source:NCBI gene (formerly Entrezgene);Acc:839606]	AT1G27170
104414226	AT1G23760	-1.020299397	0.27129869	0.001514371	BURP domain-containing protein [Source:NCBI gene (formerly Entrezgene);Acc:838987]	JP630
104414235	AT3G28040	-1.436141206	0.317865675	8.77E-05	Leucine-rich receptor-like protein kinase family protein [Source:NCBI gene (formerly Entrezgene);Acc:822428]	AT3G28040
104414246	AT3G23890	-1.970746007	0.370257561	2.33E-06	topoisomerase II [Source:NCBI gene (formerly Entrezgene);Acc:821972]	TOPII
104414249	AT3G23740	-1.591937718	0.541150883	0.017853681		AT3G23740
104414251	AT4G15550	1.34344834	0.514100676	0.040246685	indole-3-acetate beta-D-glucosyltransferase [Source:NCBI gene (formerly Entrezgene);Acc:827229]	IAGLU
104414252	AT4G15550	5.443889499	0.822683931	1.90E-09	indole-3-acetate beta-D-glucosyltransferase [Source:NCBI gene (formerly Entrezgene);Acc:827229]	IAGLU
104414255	AT4G15550	1.020549682	0.230746593	0.000129612	indole-3-acetate beta-D-glucosyltransferase [Source:NCBI gene (formerly Entrezgene);Acc:827229]	IAGLU
104414279	AT3G23805	-1.388364152	0.242503905	3.02E-07	ralf-like 24 [Source:NCBI gene (formerly Entrezgene);Acc:821963]	RALFL24
104414282	AT4G13930	-1.3388136	0.245820008	1.28E-06	serine hydroxymethyltransferase 4 [Source:NCBI gene (formerly Entrezgene);Acc:827027]	SHM4
104414294	AT1G03670	1.010024615	0.290777821	0.003846767	ankyrin repeat family protein [Source:NCBI gene (formerly Entrezgene);Acc:839438]	AT1G03670
104414303	AT3G16210	1.589310871	0.216170208	1.68E-11	F-box family protein [Source:NCBI gene (formerly Entrezgene);Acc:820867]	AT3G16210
104414311	AT3G23890	-1.600197238	0.331097118	2.26E-05	topoisomerase II [Source:NCBI gene (formerly Entrezgene);Acc:821972]	TOPII
104414336	AT3G24130	-2.215757946	0.7519584	0.017638965	Pectin lyase-like superfamily protein [Source:NCBI gene (formerly Entrezgene);Acc:821999]	AT3G24130
104414362	AT5G13930	-1.032217319	0.302808984	0.004711256	Chalcone and stilbene synthase family protein [Source:NCBI gene (formerly Entrezgene);Acc:831241]	TT4
104414371	AT4G23160	-1.349203832	0.316014178	0.000238272	cysteine-rich RECEPTOR-like kinase [Source:NCBI gene (formerly Entrezgene);Acc:828415]	CRK8
104414381	AT1G61810	-2.343140616	0.472156156	1.28E-05	beta-glucosidase 45 [Source:NCBI gene (formerly Entrezgene);Acc:842478]	BGLU45
104414384	AT1G04680	-2.994291722	0.462920121	4.70E-09	Pectin lyase-like superfamily protein [Source:NCBI gene (formerly Entrezgene);Acc:839452]	AT1G04680
104414394	AT4G13550	1.036707152	0.236553126	0.000151828	putative triglyceride lipase [Source:NCBI gene (formerly Entrezgene);Acc:826988]	AT4G13550
104414409	AT3G24310	3.914311233	1.503092887	0.041081026	myb domain protein 305 [Source:NCBI gene (formerly Entrezgene);Acc:822019]	MYB305
104414437	AT1G04040	-1.986230584	0.30725078	4.79E-09	HAD superfamily, subfamily IIIB acid phosphatase [Source:NCBI gene (formerly Entrezgene);Acc:839325]	AT1G04040
104414444	AT3G23470	-3.108633089	1.135905048	0.029934508	Cyclopropane-fatty-acyl-phospholipid synthase [Source:NCBI gene (formerly Entrezgene);Acc:821928]	AT3G23470
104414468	AT3G23410	-1.459949291	0.202513965	4.39E-11	fatty alcohol oxidase 3 [Source:NCBI gene (formerly Entrezgene);Acc:821922]	FAO3
104414469	AT4G14310	-1.759707563	0.204648807	1.81E-15	Transducin/WD40 repeat-like superfamily protein [Source:NCBI gene (formerly Entrezgene);Acc:827072]	AT4G14310
104414470	AT4G14330	-1.885669887	0.256813776	1.79E-11	P-loop containing nucleoside triphosphate hydrolases superfamily protein [Source:NCBI gene (formerly Entrezgene);Acc:827075]	AT4G14330
104414524	AT5G43420	-1.248882849	0.234897126	2.40E-06	RING/U-box superfamily protein [Source:NCBI gene (formerly Entrezgene);Acc:834362]	AT5G43420
104414525	AT5G13670	-2.532878843	0.472848285	1.98E-06	nodulin MtN21 /EamA-like transporter family protein [Source:NCBI gene (formerly Entrezgene);Acc:831212]	UMAMIT15
104414532	AT1G06650	1.167039337	0.26637147	0.000152532	2-oxoglutarate (2OG) and Fe(II)-dependent oxygenase superfamily protein [Source:NCBI gene (formerly Entrezgene);Acc:837175]	AT1G06650
104414536	AT1G06640	1.379847689	0.37773733	0.00217737	2-oxoglutarate (2OG) and Fe(II)-dependent oxygenase superfamily protein [Source:NCBI gene (formerly Entrezgene);Acc:837173]	AT1G06640
104414569	AT3G23090	-1.375042634	0.187333322	1.81E-11	TPX2 (targeting protein for Xklp2) protein family [Source:NCBI gene (formerly Entrezgene);Acc:821884]	AT3G23090
104414577	AT3G01680	-1.292251189	0.366559326	0.003272252	sieve element occlusion amino-terminus protein [Source:NCBI gene (formerly Entrezgene);Acc:821097]	SEOR1
104414594	AT3G10310	-1.785772171	0.357767801	1.12E-05	P-loop nucleoside triphosphate hydrolases superfamily protein with CH (Calponin Homology) domain-containing protein [Source:NCBI gene (formerly Entrezgene);Acc:820193]	AT3G10310
104414650	AT1G09160	-1.249977731	0.173017756	3.96E-11	Protein phosphatase 2C family protein [Source:NCBI gene (formerly Entrezgene);Acc:837436]	AT1G09160
104414653	AT5G27000	-1.745449956	0.323259012	1.61E-06	kinesin 4 [Source:NCBI gene (formerly Entrezgene);Acc:832758]	ATK4
104414665	AT1G09210	-1.529699075	0.223802642	5.13E-10	calreticulin 1b [Source:NCBI gene (formerly Entrezgene);Acc:837441]	CRT1b
104414666	AT1G15690	1.274692209	0.338607357	0.001493917	Inorganic H pyrophosphatase family protein [Source:NCBI gene (formerly Entrezgene);Acc:838138]	AVP1
104414674	AT1G18610	-1.016568273	0.3160492	0.008358494	Galactose oxidase/kelch repeat superfamily protein [Source:NCBI gene (formerly Entrezgene);Acc:838442]	AT1G18610
104414700	AT5G06860	2.676800092	0.735942359	0.002293845	polygalacturonase inhibiting protein 1 [Source:NCBI gene (formerly Entrezgene);Acc:830577]	PGIP1
104414703	AT5G66430	-2.394347566	0.406789339	1.27E-07	S-adenosyl-L-methionine-dependent methyltransferases superfamily protein [Source:NCBI gene (formerly Entrezgene);Acc:836775]	AT5G66430
104414709	AT3G01970	1.488820591	0.406705233	0.002123228	WRKY DNA-binding protein 45 [Source:NCBI gene (formerly Entrezgene);Acc:821270]	WRKY45
104414713	AT2G47610	1.119448701	0.25669112	0.000165781	Ribosomal protein L7Ae/L30e/S12e/Gadd45 family protein [Source:NCBI gene (formerly Entrezgene);Acc:819374]	AT2G47610
104414716	AT5G41050	-1.858801596	0.370150909	9.76E-06	Pollen Ole e 1 allergen and extensin family protein [Source:NCBI gene (formerly Entrezgene);Acc:834107]	AT5G41050
104414754	AT3G22830	1.169054956	0.425484563	0.029158259	heat shock transcription factor A6B [Source:NCBI gene (formerly Entrezgene);Acc:821854]	HSFA6B
104414755	AT2G26400	8.847144936	1.710401333	4.79E-06	acireductone dioxygenase 3 [Source:NCBI gene (formerly Entrezgene);Acc:817180]	ARD3
104414765	AT3G22790	-1.394601752	0.377110572	0.001879457	Kinase interacting (KIP1-like) family protein [Source:NCBI gene (formerly Entrezgene);Acc:821850]	NET1A
104414777	AT3G22600	5.16853426	1.830559198	0.024145116	Bifunctional inhibitor/lipid-transfer protein/seed storage 2S albumin superfamily protein [Source:NCBI gene (formerly Entrezgene);Acc:821832]	AT3G22600
104414797	AT3G22490	7.715522734	2.735258465	0.024306042	Seed maturation protein [Source:NCBI gene (formerly Entrezgene);Acc:821820]	AT3G22490
104414803	AT4G03500	-1.243716562	0.317104305	0.000869405	Ankyrin repeat family protein [Source:NCBI gene (formerly Entrezgene);Acc:827731]	AT4G03500
104414821	AT4G14930	1.211901074	0.273296951	0.000123784	Survival protein SurE-like phosphatase/nucleotidase [Source:NCBI gene (formerly Entrezgene);Acc:827151]	AT4G14930
104414842	AT1G05370	-3.196159813	0.323827958	2.64E-20	Sec14p-like phosphatidylinositol transfer family protein [Source:NCBI gene (formerly Entrezgene);Acc:837038]	AT1G05370
104414844	AT2G32120	2.662121359	0.354413068	5.66E-12	heat-shock protein 70T-2 [Source:NCBI gene (formerly Entrezgene);Acc:817771]	HSP70T-2
104414850	AT5G19530	-1.92840188	0.338562155	3.52E-07	S-adenosyl-L-methionine-dependent methyltransferases superfamily protein [Source:NCBI gene (formerly Entrezgene);Acc:832073]	ACL5
104414857	AT5G26330	-1.705600702	0.215969995	3.56E-13	Cupredoxin superfamily protein [Source:NCBI gene (formerly Entrezgene);Acc:832702]	AT5G26330
104414867	AT1G47480	-1.355350562	0.274535306	1.43E-05	alpha/beta-Hydrolases superfamily protein [Source:NCBI gene (formerly Entrezgene);Acc:841155]	AT1G47480
104414868	AT1G47480	-1.612732868	0.298713433	1.61E-06	alpha/beta-Hydrolases superfamily protein [Source:NCBI gene (formerly Entrezgene);Acc:841155]	AT1G47480
104414878	AT5G19160	-1.586128074	0.629807896	0.049783657	TRICHOME BIREFRINGENCE-LIKE 11 [Source:NCBI gene (formerly Entrezgene);Acc:832036]	TBL11
104414885	AT1G03220	2.209029903	0.82162198	0.03361457	Eukaryotic aspartyl protease family protein [Source:NCBI gene (formerly Entrezgene);Acc:838517]	AT1G03220
104414892	AT5G27690	1.898144778	0.424454113	0.000106223	Heavy metal transport/detoxification superfamily protein [Source:NCBI gene (formerly Entrezgene);Acc:832831]	AT5G27690
104414895	AT3G06130	2.358882014	0.426341642	8.26E-07	Heavy metal transport/detoxification superfamily protein [Source:NCBI gene (formerly Entrezgene);Acc:819786]	AT3G06130
104414896	AT3G06145	-1.536663925	0.181812455	5.65E-15	RING zinc finger protein [Source:NCBI gene (formerly Entrezgene);Acc:819788]	AT3G06145
104414933	AT5G18930	-1.755116433	0.453015757	0.001026349	Adenosylmethionine decarboxylase family protein [Source:NCBI gene (formerly Entrezgene);Acc:832011]	BUD2
104414937	AT4G15530	-1.490612401	0.461069636	0.007969828	pyruvate orthophosphate dikinase [Source:NCBI gene (formerly Entrezgene);Acc:827226]	PPDK
104414949	AT5G39340	-1.360598116	0.468180125	0.019581615	histidine-containing phosphotransmitter 3 [Source:NCBI gene (formerly Entrezgene);Acc:833930]	AHP3
104414950	AT5G18860	1.577993213	0.510154158	0.011849112	inosine-uridine preferring nucleoside hydrolase family protein [Source:NCBI gene (formerly Entrezgene);Acc:832004]	NSH3
104414952	AT5G18840	2.487073387	0.782076485	0.009273484	Major facilitator superfamily protein [Source:NCBI gene (formerly Entrezgene);Acc:832002]	AT5G18840
104414988	AT5G18700	-1.790513315	0.368022995	1.96E-05	kinase family with ARM repeat domain-containing protein [Source:NCBI gene (formerly Entrezgene);Acc:831988]	AT5G18700
104415032	AT1G08820	-1.243312843	0.199023505	1.69E-08	vamp/synaptobrevin-associated protein 27-2 [Source:NCBI gene (formerly Entrezgene);Acc:837404]	VAP27-2
104415036	AT5G18670	1.461376928	0.298478112	1.71E-05	beta-amylase 3 [Source:NCBI gene (formerly Entrezgene);Acc:831985]	BMY3
104415038	AT4G15563	1.006314861	0.2396926	0.000313475	F-box-like protein [Source:NCBI gene (formerly Entrezgene);Acc:827231]	AT4G15563
104415079	AT5G06360	-1.505225279	0.492051625	0.013016622	Ribosomal protein S8e family protein [Source:NCBI gene (formerly Entrezgene);Acc:830524]	AT5G06360
104415098	AT4G11650	6.85720973	0.418527712	1.17E-56	osmotin 34 [Source:NCBI gene (formerly Entrezgene);Acc:826770]	OSM34
104415118	AT3G21420	2.326558464	0.887047072	0.03933492	2-oxoglutarate (2OG) and Fe(II)-dependent oxygenase superfamily protein [Source:NCBI gene (formerly Entrezgene);Acc:821696]	LBO1
104415142	AT4G15830	-1.811995563	0.232720836	8.06E-13	ARM repeat superfamily protein [Source:NCBI gene (formerly Entrezgene);Acc:827264]	AT4G15830
104415145	AT5G54160	1.722526368	0.507461431	0.004933638	O-methyltransferase 1 [Source:NCBI gene (formerly Entrezgene);Acc:835504]	OMT1
104415154	AT3G62830	2.503605165	0.562204542	0.000114555	NAD(P)-binding Rossmann-fold superfamily protein [Source:NCBI gene (formerly Entrezgene);Acc:825458]	AUD1
104415163	AT5G49120	1.718522049	0.376126633	7.07E-05	DUF581 family protein, putative (DUF581) [Source:NCBI gene (formerly Entrezgene);Acc:834971]	AT5G49120
104415170	AT3G06840	-1.737742068	0.377453089	6.13E-05		AT3G06840
104415172	AT3G16730	-1.143992301	0.242154159	3.66E-05	condensin-2 complex subunit H2-like protein [Source:NCBI gene (formerly Entrezgene);Acc:820925]	HEB2
104415175	AT3G16770	2.409107083	0.415769954	2.07E-07	ethylene-responsive element binding protein [Source:NCBI gene (formerly Entrezgene);Acc:820929]	EBP
104415214	AT4G16120	-2.279401169	0.437015632	3.90E-06	COBRA-like protein-7 [Source:NCBI gene (formerly Entrezgene);Acc:827298]	COBL7
104415224	AT3G16920	-1.651291981	0.219348931	5.08E-12	chitinase-like protein [Source:NCBI gene (formerly Entrezgene);Acc:820947]	CTL2
104415230	AT3G62420	2.370218135	0.484195948	1.72E-05	basic region/leucine zipper motif 53 [Source:NCBI gene (formerly Entrezgene);Acc:825415]	BZIP53
104415231	AT3G17030	-1.688142993	0.467092179	0.002471065	Nucleic acid-binding proteins superfamily [Source:NCBI gene (formerly Entrezgene);Acc:820959]	AT3G17030
104415233	AT1G22900	-2.400402957	0.92825412	0.04290612	Disease resistance-responsive (dirigent-like protein) family protein [Source:NCBI gene (formerly Entrezgene);Acc:838897]	AT1G22900
104415234	AT3G06650	-1.307463267	0.220165432	9.49E-08	ATP-citrate lyase B-1 [Source:NCBI gene (formerly Entrezgene);Acc:819845]	ACLB-1
104415262	AT5G49620	1.45554186	0.455492138	0.008876301	myb domain protein 78 [Source:NCBI gene (formerly Entrezgene);Acc:835024]	MYB78
104415271	AT1G48100	-1.830466846	0.416118275	0.000142526	Pectin lyase-like superfamily protein [Source:NCBI gene (formerly Entrezgene);Acc:841228]	AT1G48100
104415284	AT3G17360	-2.092644384	0.375304134	6.64E-07	phragmoplast orienting kinesin 1 [Source:NCBI gene (formerly Entrezgene);Acc:820999]	POK1
104415291	AT1G56720	-1.232555652	0.190290882	4.45E-09	Protein kinase superfamily protein [Source:NCBI gene (formerly Entrezgene);Acc:842128]	AT1G56720
104415313	AT3G17600	-1.626596954	0.326429255	1.16E-05	indole-3-acetic acid inducible 31 [Source:NCBI gene (formerly Entrezgene);Acc:821026]	IAA31
104415341	AT3G05950	2.433573304	0.831981927	0.018639976	RmlC-like cupins superfamily protein [Source:NCBI gene (formerly Entrezgene);Acc:819765]	AT3G05950
104415342	AT5G39160	2.66177834	0.884765143	0.014917279	RmlC-like cupins superfamily protein [Source:NCBI gene (formerly Entrezgene);Acc:833910]	AT5G39160
104415360	AT5G44040	-2.209139493	0.301198657	1.89E-11	eisosome SEG2-like protein [Source:NCBI gene (formerly Entrezgene);Acc:834427]	AT5G44040
104415388	AT5G16360	1.176894077	0.34446005	0.00460438	NC domain-containing protein-like protein [Source:NCBI gene (formerly Entrezgene);Acc:831497]	AT5G16360
104415389	AT5G16360	-1.542047241	0.501427676	0.012450111	NC domain-containing protein-like protein [Source:NCBI gene (formerly Entrezgene);Acc:831497]	AT5G16360
104415416	AT2G17220	-2.346996633	0.583184232	0.000599732	Protein kinase superfamily protein [Source:NCBI gene (formerly Entrezgene);Acc:816227]	Kin3
104415425	AT1G47530	-1.295539895	0.211833231	3.55E-08	MATE efflux family protein [Source:NCBI gene (formerly Entrezgene);Acc:841162]	AT1G47530
104415433	AT5G28840	-1.494397986	0.34424896	0.000179284	GDP-D-mannose 3',5'-epimerase [Source:NCBI gene (formerly Entrezgene);Acc:833002]	GME
104415461	AT3G04810	-1.443607332	0.346855055	0.000359983	NIMA-related kinase 2 [Source:NCBI gene (formerly Entrezgene);Acc:819641]	NEK2
104415462	AT5G28300	1.009699533	0.249804037	0.000563348	Duplicated homeodomain-like superfamily protein [Source:NCBI gene (formerly Entrezgene);Acc:832914]	AT5G28300
104415469	AT4G14880	1.201642257	0.457093665	0.038832105	O-acetylserine (thiol) lyase (OAS-TL) [Source:NCBI gene (formerly Entrezgene);Acc:827145]	OASA1
104415471	AT3G22560	1.455404898	0.563545341	0.043216165	Acyl-CoA N-acyltransferases (NAT) superfamily protein [Source:NCBI gene (formerly Entrezgene);Acc:821828]	AT3G22560
104415474	AT2G43750	1.321381912	0.312155467	0.000274676	O-acetylserine (thiol) lyase B [Source:NCBI gene (formerly Entrezgene);Acc:818978]	OASB
104415497	AT4G08630	-1.133135413	0.341685779	0.006235243	fas-binding factor-like protein [Source:NCBI gene (formerly Entrezgene);Acc:826428]	AT4G08630
104415502	AT3G06350	-2.206608979	0.294027914	5.93E-12	dehydroquinate dehydratase, putative / shikimate dehydrogenase [Source:NCBI gene (formerly Entrezgene);Acc:819809]	MEE32
104415503	AT3G06350	-1.546614112	0.231789642	1.37E-09	dehydroquinate dehydratase, putative / shikimate dehydrogenase [Source:NCBI gene (formerly Entrezgene);Acc:819809]	MEE32
104415531	AT1G54790	-1.363773079	0.234870587	1.94E-07	GDSL-like Lipase/Acylhydrolase superfamily protein [Source:NCBI gene (formerly Entrezgene);Acc:841920]	AT1G54790
104415534	AT1G72210	-1.03631453	0.183108329	4.27E-07	basic helix-loop-helix (bHLH) DNA-binding superfamily protein [Source:NCBI gene (formerly Entrezgene);Acc:843553]	AT1G72210
104415541	AT1G08970	-1.067697224	0.233601263	7.03E-05	nuclear factor Y, subunit C9 [Source:NCBI gene (formerly Entrezgene);Acc:837417]	NF-YC9
104415544	AT5G64330	4.649719951	1.088130444	0.00023566	Phototropic-responsive NPH3 family protein [Source:NCBI gene (formerly Entrezgene);Acc:836554]	NPH3
104415564	AT3G22400	1.307808909	0.437658766	0.015755827	PLAT/LH2 domain-containing lipoxygenase family protein [Source:NCBI gene (formerly Entrezgene);Acc:821808]	LOX5
104415568	AT2G45680	1.793527352	0.420207989	0.00023938	TCP family transcription factor [Source:NCBI gene (formerly Entrezgene);Acc:819176]	TCP9
104415570	AT5G27670	-1.583872884	0.281099898	4.88E-07	histone H2A 7 [Source:NCBI gene (formerly Entrezgene);Acc:832829]	HTA7
104415607	AT5G03980	-1.10095694	0.255279144	0.000201847	SGNH hydrolase-type esterase superfamily protein [Source:NCBI gene (formerly Entrezgene);Acc:830277]	AT5G03980
104415636	AT5G51550	-1.944433305	0.338851216	2.82E-07	EXORDIUM like 3 [Source:NCBI gene (formerly Entrezgene);Acc:835229]	EXL3
104415653	AT5G14070	-2.476263147	0.496450376	1.14E-05	Thioredoxin superfamily protein [Source:NCBI gene (formerly Entrezgene);Acc:831256]	ROXY2
104415654	AT5G13140	-1.581421477	0.293882616	1.76E-06	Pollen Ole e 1 allergen and extensin family protein [Source:NCBI gene (formerly Entrezgene);Acc:831153]	AT5G13140
104415662	AT1G67320	-2.16094625	0.496525396	0.000171638	DNA primase, large subunit family [Source:NCBI gene (formerly Entrezgene);Acc:843052]	EMB2813
104415688	AT1G67980	-1.115340185	0.319457168	0.003639464	caffeoyl-CoA 3-O-methyltransferase [Source:NCBI gene (formerly Entrezgene);Acc:843126]	CCOAMT
104415695	AT1G67510	-1.235805155	0.335967113	0.002004257	Leucine-rich repeat protein kinase family protein [Source:NCBI gene (formerly Entrezgene);Acc:843072]	AT1G67510
104415707	AT1G24360	-1.561865223	0.39019836	0.000649546	NAD(P)-binding Rossmann-fold superfamily protein [Source:NCBI gene (formerly Entrezgene);Acc:839053]	AT1G24360
104415724	AT4G27670	3.211765793	0.446010403	4.60E-11	heat shock protein 21 [Source:NCBI gene (formerly Entrezgene);Acc:828881]	HSP21
104415738	AT5G10520	-1.23201747	0.346675578	0.002992009	ROP binding protein kinases 1 [Source:NCBI gene (formerly Entrezgene);Acc:830917]	RBK1
104415751	AT5G65380	7.857600831	1.295770936	4.75E-08	MATE efflux family protein [Source:NCBI gene (formerly Entrezgene);Acc:836663]	AT5G65380
104415752	AT4G40080	1.295372403	0.295338821	0.000150028	ENTH/ANTH/VHS superfamily protein [Source:NCBI gene (formerly Entrezgene);Acc:830171]	AT4G40080
104415764	AT2G22420	1.300440725	0.380722979	0.004614737	Peroxidase superfamily protein [Source:NCBI gene (formerly Entrezgene);Acc:816773]	AT2G22420
104415769	AT5G10310	-2.41985472	0.665173445	0.002288394	EPIDERMAL PATTERNING FACTOR-like protein [Source:NCBI gene (formerly Entrezgene);Acc:830895]	AT5G10310
104415771	AT4G39970	-1.478325747	0.268510579	9.48E-07	Haloacid dehalogenase-like hydrolase (HAD) superfamily protein [Source:NCBI gene (formerly Entrezgene);Acc:830158]	AT4G39970
104415774	AT1G22360	1.850557035	0.439940967	0.000304345	UDP-glucosyl transferase 85A2 [Source:NCBI gene (formerly Entrezgene);Acc:838843]	UGT85A2
104415785	AT4G39900	-1.714107627	0.219173198	6.28E-13	adenine deaminase [Source:NCBI gene (formerly Entrezgene);Acc:830149]	AT4G39900
104415791	AT1G35720	-1.699280458	0.21891789	9.50E-13	annexin 1 [Source:NCBI gene (formerly Entrezgene);Acc:840476]	ANNAT1
104415792	AT5G10220	-1.420731222	0.202967999	1.80E-10	annexin 6 [Source:NCBI gene (formerly Entrezgene);Acc:830886]	ANN6
104415800	AT5G10190	-1.139942383	0.232232473	1.63E-05	Major facilitator superfamily protein [Source:NCBI gene (formerly Entrezgene);Acc:830883]	AT5G10190
104415807	AT5G10110	-1.746508863	0.27406977	8.23E-09	DNA-directed RNA polymerase subunit beta [Source:NCBI gene (formerly Entrezgene);Acc:830875]	AT5G10110
104415811	AT1G78020	-1.364497049	0.220209644	2.24E-08	senescence-associated family protein, putative (DUF581) [Source:NCBI gene (formerly Entrezgene);Acc:844137]	AT1G78020
104415812	AT2G22240	2.717541293	0.797757111	0.00474679	myo-inositol-1-phosphate synthase 2 [Source:NCBI gene (formerly Entrezgene);Acc:816757]	MIPS2
104415850	AT2G21790	-1.171806807	0.255902408	6.79E-05	ribonucleotide reductase 1 [Source:NCBI gene (formerly Entrezgene);Acc:816715]	RNR1
104415855	AT5G65360	-2.957509275	0.29926048	2.37E-20	Histone superfamily protein [Source:NCBI gene (formerly Entrezgene);Acc:836661]	AT5G65360
104415857	AT5G65360	-2.911195858	0.247852867	8.07E-29	Histone superfamily protein [Source:NCBI gene (formerly Entrezgene);Acc:836661]	AT5G65360
104415866	AT5G24080	2.416557722	0.593977812	0.000512699	Protein kinase superfamily protein [Source:NCBI gene (formerly Entrezgene);Acc:832473]	AT5G24080
104415868	AT3G18730	-1.93514579	0.284455747	6.22E-10	tetratricopeptide repeat (TPR)-containing protein [Source:NCBI gene (formerly Entrezgene);Acc:821404]	TSK
104415870	AT5G09360	-3.316096563	0.461231733	4.99E-11	laccase 14 [Source:NCBI gene (formerly Entrezgene);Acc:830795]	LAC14
104415874	AT3G18660	-1.640604337	0.356196883	6.08E-05	plant glycogenin-like starch initiation protein 1 [Source:NCBI gene (formerly Entrezgene);Acc:821397]	PGSIP1
104415883	AT5G64630	-1.211947309	0.243433387	1.19E-05	Transducin/WD40 repeat-like superfamily protein [Source:NCBI gene (formerly Entrezgene);Acc:836584]	FAS2
104415916	AT2G17290	-2.000778485	0.234686361	3.12E-15	Calcium-dependent protein kinase family protein [Source:NCBI gene (formerly Entrezgene);Acc:816235]	CPK6
104415921	AT4G35320	-1.40209454	0.238291456	1.28E-07		AT4G35320
104415923	AT4G38210	-1.372186244	0.26894165	6.69E-06	expansin A20 [Source:NCBI gene (formerly Entrezgene);Acc:829977]	EXPA20
104415949	AT2G40980	-1.155943904	0.41676458	0.027348512	Protein kinase superfamily protein [Source:NCBI gene (formerly Entrezgene);Acc:818698]	AT2G40980
104415967	AT2G03200	-1.833903038	0.250947405	2.23E-11	Eukaryotic aspartyl protease family protein [Source:NCBI gene (formerly Entrezgene);Acc:814849]	AT2G03200
104415971	AT3G05270	-1.091831572	0.240314172	7.91E-05	filament-like protein (DUF869) [Source:NCBI gene (formerly Entrezgene);Acc:819691]	AT3G05270
104415975	AT3G14880	2.487087606	0.407895267	3.95E-08	transcription factor-like protein [Source:NCBI gene (formerly Entrezgene);Acc:820717]	AT3G14880
104415991	AT5G63850	-1.055256853	0.344514994	0.012889236	amino acid permease 4 [Source:NCBI gene (formerly Entrezgene);Acc:836505]	AAP4
104416017	AT5G63920	-1.125249769	0.287889753	0.000911062	topoisomerase 3alpha [Source:NCBI gene (formerly Entrezgene);Acc:836513]	TOP3A
104416020	AT5G63950	-1.328937274	0.319616945	0.000364855	chromatin remodeling 24 [Source:NCBI gene (formerly Entrezgene);Acc:836516]	CHR24
104416072	AT2G35050	-5.373050238	1.13082118	3.26E-05	kinase superfamily with octicosapeptide/Phox/Bem1p domain-containing protein [Source:NCBI gene (formerly Entrezgene);Acc:818070]	AT2G35050
104416097	AT2G29420	-1.364458168	0.471478665	0.020215157	glutathione S-transferase tau 7 [Source:NCBI gene (formerly Entrezgene);Acc:817491]	GSTU7
104416110	AT4G18780	2.067886444	0.540228434	0.001203301	cellulose synthase family protein [Source:NCBI gene (formerly Entrezgene);Acc:827612]	IRX1
104416113	AT3G01680	-2.947717381	1.158358281	0.04700565	sieve element occlusion amino-terminus protein [Source:NCBI gene (formerly Entrezgene);Acc:821097]	SEOR1
104416166	AT3G59400	-1.026331438	0.393821638	0.040891348	protein GENOMES UNCOUPLED 4 [Source:NCBI gene (formerly Entrezgene);Acc:825109]	GUN4
104416169	AT1G22440	-2.242195911	0.732606363	0.012965328	Zinc-binding alcohol dehydrogenase family protein [Source:NCBI gene (formerly Entrezgene);Acc:838850]	AT1G22440
104416215	AT3G22910	-1.943954604	0.389581937	1.13E-05	ATPase E1-E2 type family protein / haloacid dehalogenase-like hydrolase family protein [Source:NCBI gene (formerly Entrezgene);Acc:821863]	AT3G22910
104416231	AT5G40850	2.624345515	0.413147175	9.26E-09	urophorphyrin methylase 1 [Source:NCBI gene (formerly Entrezgene);Acc:834085]	UPM1
104416305	AT4G33565	-1.423929534	0.278892967	6.59E-06	RING/U-box superfamily protein [Source:NCBI gene (formerly Entrezgene);Acc:829496]	AT4G33565
104416309	AT1G19300	-1.177238069	0.271517218	0.000183545	Nucleotide-diphospho-sugar transferases superfamily protein [Source:NCBI gene (formerly Entrezgene);Acc:838512]	PARVUS
104416318	AT5G48740	-1.852463881	0.467890439	0.000759549	Leucine-rich repeat protein kinase family protein [Source:NCBI gene (formerly Entrezgene);Acc:834932]	AT5G48740
104416327	AT1G72230	-1.551816746	0.209066616	1.05E-11	Cupredoxin superfamily protein [Source:NCBI gene (formerly Entrezgene);Acc:843555]	AT1G72230
104416416	AT5G65380	-1.233371035	0.274753125	9.88E-05	MATE efflux family protein [Source:NCBI gene (formerly Entrezgene);Acc:836663]	AT5G65380
104416434	AT1G64940	2.143166961	0.497339832	0.000204701	cytochrome P450, family 87, subfamily A, polypeptide 6 [Source:NCBI gene (formerly Entrezgene);Acc:842802]	CYP89A6
104416472	AT4G36670	2.658379489	0.6998515	0.001335926	Major facilitator superfamily protein [Source:NCBI gene (formerly Entrezgene);Acc:829820]	PMT6
104416545	AT4G02810	-4.501521063	1.39149392	0.007919207	FANTASTIC four-like protein (DUF3049) [Source:NCBI gene (formerly Entrezgene);Acc:828170]	FAF1
104416616	AT5G50720	1.26858891	0.499697714	0.047663086	HVA22 homologue E [Source:NCBI gene (formerly Entrezgene);Acc:835144]	HVA22E
104416633	AT4G34410	6.846355562	2.624350745	0.040653899	redox responsive transcription factor 1 [Source:NCBI gene (formerly Entrezgene);Acc:829591]	RRTF1
104416642	AT5G67050	1.179110989	0.383160275	0.012384331	alpha/beta-Hydrolases superfamily protein [Source:NCBI gene (formerly Entrezgene);Acc:836840]	AT5G67050
104416657	AT5G50700	-1.853843598	0.464223025	0.000671657	hydroxysteroid dehydrogenase 1 [Source:NCBI gene (formerly Entrezgene);Acc:835141]	HSD1
104416725	AT5G16990	-1.374850966	0.218073175	1.22E-08	Zinc-binding dehydrogenase family protein [Source:NCBI gene (formerly Entrezgene);Acc:831562]	AT5G16990
104416758	AT3G50410	-2.153693761	0.360763341	7.98E-08	OBF binding protein 1 [Source:NCBI gene (formerly Entrezgene);Acc:824205]	OBP1
104416773	AT4G24930	-1.560012975	0.394128648	0.000762627	thylakoid lumenal 17.9 kDa protein, chloroplast [Source:NCBI gene (formerly Entrezgene);Acc:828595]	AT4G24930
104416851	AT5G67210	-1.1969139	0.341653539	0.003506543	IRREGULAR XYLEM protein (DUF579) [Source:NCBI gene (formerly Entrezgene);Acc:836856]	IRX15-L
104416884	AT1G19330	-1.658119718	0.323069474	5.80E-06	histone deacetylase complex subunit [Source:NCBI gene (formerly Entrezgene);Acc:838515]	AT1G19330
104416890	AT5G45470	-1.141854497	0.384364925	0.016517537	transmembrane protein, putative (DUF594) [Source:NCBI gene (formerly Entrezgene);Acc:834583]	AT5G45470
104416907	AT4G37770	-2.576812914	0.601363476	0.000224833	1-amino-cyclopropane-1-carboxylate synthase 8 [Source:NCBI gene (formerly Entrezgene);Acc:829933]	ACS8
104417097	AT3G48510	2.985202569	0.405197609	1.52E-11	AtIII18x5-like protein [Source:NCBI gene (formerly Entrezgene);Acc:824010]	AT3G48510
104417282	AT4G24780	-2.361413558	0.275512371	2.21E-15	Pectin lyase-like superfamily protein [Source:NCBI gene (formerly Entrezgene);Acc:828580]	AT4G24780
104417293	AT5G63160	1.968020196	0.778424675	0.048735824	BTB and TAZ domain protein 1 [Source:NCBI gene (formerly Entrezgene);Acc:836437]	BT1
104417344	AT3G48330	2.066778349	0.353499167	1.56E-07	protein-l-isoaspartate methyltransferase 1 [Source:NCBI gene (formerly Entrezgene);Acc:823991]	PIMT1
104417362	AT3G57520	1.280343267	0.202790463	1.16E-08	seed imbibition 2 [Source:NCBI gene (formerly Entrezgene);Acc:824919]	SIP2
104417372	AT3G55740	-2.668589036	0.803245397	0.00613349	proline transporter 2 [Source:NCBI gene (formerly Entrezgene);Acc:824740]	PROT2
104417513	AT5G54160	2.688080635	0.980356805	0.029531853	O-methyltransferase 1 [Source:NCBI gene (formerly Entrezgene);Acc:835504]	OMT1
104417524	AT5G49150	-3.29244099	0.621693988	2.65E-06	gamete expressed 2 [Source:NCBI gene (formerly Entrezgene);Acc:834974]	GEX2
104417591	AT3G05950	5.164732678	1.470763983	0.003416382	RmlC-like cupins superfamily protein [Source:NCBI gene (formerly Entrezgene);Acc:819765]	AT3G05950
104417606	AT3G56710	2.225980464	0.863644999	0.04369637	sigma factor binding protein 1 [Source:NCBI gene (formerly Entrezgene);Acc:824838]	SIB1
104417608	AT5G16360	1.779558791	0.593905111	0.015422286	NC domain-containing protein-like protein [Source:NCBI gene (formerly Entrezgene);Acc:831497]	AT5G16360
104417647	AT4G24715	2.46330878	0.371877883	1.83E-09	high-affinity nitrate transporter-like protein [Source:NCBI gene (formerly Entrezgene);Acc:28720181]	AT4G24715
104417673	AT3G04790	-1.027418395	0.316840655	0.007746627	Ribose 5-phosphate isomerase, type A protein [Source:NCBI gene (formerly Entrezgene);Acc:819639]	EMB3119
104417677	AT4G24710	-1.428940141	0.477753628	0.01562376	pachytene checkpoint-like protein [Source:NCBI gene (formerly Entrezgene);Acc:828573]	AT4G24710
104417707	AT5G28540	4.149456064	0.792158835	3.51E-06	heat shock protein 70 (Hsp 70) family protein [Source:NCBI gene (formerly Entrezgene);Acc:832950]	BIP1
104417724	AT1G47740	-1.325488617	0.212518615	1.78E-08	PPPDE putative thiol peptidase family protein [Source:NCBI gene (formerly Entrezgene);Acc:841185]	AT1G47740
104417739	AT1G12060	1.40213667	0.455589076	0.012376926	BCL-2-associated athano 5 [Source:NCBI gene (formerly Entrezgene);Acc:837758]	BAG5
104417786	AT3G13890	-1.049793138	0.270304209	0.000992788	myb domain protein 26 [Source:NCBI gene (formerly Entrezgene);Acc:820602]	MYB26
104417805	AT4G05430	-1.3785128	0.442555386	0.011164127	Carbohydrate-binding X8 domain superfamily protein [Source:NCBI gene (formerly Entrezgene);Acc:825891]	AT4G05430
104417839	AT3G09840	2.030326535	0.172444464	6.01E-29	cell division cycle 48 [Source:NCBI gene (formerly Entrezgene);Acc:820142]	CDC48
104417929	AT5G09220	1.53207313	0.532589138	0.021076697	amino acid permease 2 [Source:NCBI gene (formerly Entrezgene);Acc:830781]	AAP2
104418018	AT5G08720	-1.7876567	0.47459712	0.00148336	polyketide cyclase/dehydrase/lipid transporter [Source:NCBI gene (formerly Entrezgene);Acc:830772]	AT5G08720
104418025	AT1G01720	1.447032848	0.49666561	0.019210136	NAC (No Apical Meristem) domain transcriptional regulator superfamily protein [Source:NCBI gene (formerly Entrezgene);Acc:839265]	ATAF1
104418078	AT5G33320	-1.157239455	0.186549914	2.16E-08	Glucose-6-phosphate/phosphate translocator-like protein [Source:NCBI gene (formerly Entrezgene);Acc:833308]	CUE1
104418080	AT5G63910	-1.539382806	0.585624558	0.038844061	farnesylcysteine lyase [Source:NCBI gene (formerly Entrezgene);Acc:836512]	FCLY
104418094	AT4G22530	5.282468627	1.084159703	1.90E-05	S-adenosyl-L-methionine-dependent methyltransferases superfamily protein [Source:NCBI gene (formerly Entrezgene);Acc:828348]	AT4G22530
104418105	AT2G13610	-3.11299214	0.712313933	0.000159759	ABC-2 type transporter family protein [Source:NCBI gene (formerly Entrezgene);Acc:815846]	ABCG5
104418136	AT5G62520	1.722844651	0.379296615	7.94E-05	similar to RCD one 5 [Source:NCBI gene (formerly Entrezgene);Acc:836372]	SRO5
104418156	AT3G18800	-1.037367891	0.38100908	0.030943592	transmembrane protein [Source:NCBI gene (formerly Entrezgene);Acc:821413]	AT3G18800
104418159	AT5G64700	2.98536435	0.364159359	3.94E-14	nodulin MtN21 /EamA-like transporter family protein [Source:NCBI gene (formerly Entrezgene);Acc:836591]	UMAMIT21
104418160	AT5G64700	-4.569865594	1.14479438	0.000675125	nodulin MtN21 /EamA-like transporter family protein [Source:NCBI gene (formerly Entrezgene);Acc:836591]	UMAMIT21
104418169	AT5G05320	4.959981366	1.624639875	0.013224027	FAD/NAD(P)-binding oxidoreductase family protein [Source:NCBI gene (formerly Entrezgene);Acc:830414]	AT5G05320
104418180	AT4G09890	-2.080009782	0.364678636	3.38E-07	mediator of RNA polymerase II transcription subunit, putative (DUF3511) [Source:NCBI gene (formerly Entrezgene);Acc:826579]	AT4G09890
104418190	AT2G21860	1.901341028	0.437132237	0.000173453	violaxanthin de-epoxidase-like protein [Source:NCBI gene (formerly Entrezgene);Acc:816722]	AT2G21860
104418193	AT1G49300	1.501756191	0.368170079	0.000493347	RAB GTPase homolog G3E [Source:NCBI gene (formerly Entrezgene);Acc:841353]	RABG3E
104418207	AT4G36220	1.321530867	0.371093708	0.002923919	ferulic acid 5-hydroxylase 1 [Source:NCBI gene (formerly Entrezgene);Acc:829779]	FAH1
104418211	AT5G07990	1.991036433	0.510405537	0.000935208	Cytochrome P450 superfamily protein [Source:NCBI gene (formerly Entrezgene);Acc:830693]	TT7
104418216	AT5G65205	-1.138300375	0.193237893	1.23E-07	NAD(P)-binding Rossmann-fold superfamily protein [Source:NCBI gene (formerly Entrezgene);Acc:836644]	AT5G65205
104418256	AT5G10150	-1.014105507	0.290305785	0.003617047	UPSTREAM OF FLC protein (DUF966) [Source:NCBI gene (formerly Entrezgene);Acc:830879]	AT5G10150
104418259	AT4G12430	-1.088731041	0.333879864	0.007346032	Haloacid dehalogenase-like hydrolase (HAD) superfamily protein [Source:NCBI gene (formerly Entrezgene);Acc:826855]	TPPF
104418261	AT5G65160	-1.175490279	0.31198324	0.00147815	tetratricopeptide repeat (TPR)-containing protein [Source:NCBI gene (formerly Entrezgene);Acc:836639]	TPR14
104418264	AT5G65030	-1.051275245	0.365477002	0.021082493	nitric oxide synthase-interacting protein [Source:NCBI gene (formerly Entrezgene);Acc:836627]	AT5G65030
104418277	AT4G34131	1.774606372	0.399359162	0.000119024	UDP-glucosyl transferase 73B3 [Source:NCBI gene (formerly Entrezgene);Acc:829559]	UGT73B3
104418286	AT2G45550	2.07603502	0.760642894	0.030462291	cytochrome P450, family 76, subfamily C, polypeptide 4 [Source:NCBI gene (formerly Entrezgene);Acc:819163]	CYP76C4
104418306	AT3G53440	-1.077045573	0.303021862	0.002988011	Homeodomain-like superfamily protein [Source:NCBI gene (formerly Entrezgene);Acc:824512]	AT3G53440
104418310	AT4G33510	-1.364458752	0.191257673	7.31E-11	3-deoxy-d-arabino-heptulosonate 7-phosphate synthase [Source:NCBI gene (formerly Entrezgene);Acc:829489]	DHS2
104418314	AT4G39630	-2.013120005	0.37918885	2.49E-06	translation initiation factor [Source:NCBI gene (formerly Entrezgene);Acc:830117]	AT4G39630
104418323	AT3G05200	1.635190857	0.345384249	3.50E-05	RING/U-box superfamily protein [Source:NCBI gene (formerly Entrezgene);Acc:819684]	ATL6
104418335	AT4G38062	-2.197456426	0.29199245	5.14E-12	basic helix loop helix (bHLH) DNA-binding superfamily protein [Source:NCBI gene (formerly Entrezgene);Acc:28720214]	AT4G38062
104418339	AT5G65530	-1.773257261	0.265706092	1.36E-09	Protein kinase superfamily protein [Source:NCBI gene (formerly Entrezgene);Acc:836679]	AT5G65530
104418340	AT4G15560	-1.342958524	0.330706471	0.000527145	Deoxyxylulose-5-phosphate synthase [Source:NCBI gene (formerly Entrezgene);Acc:827230]	CLA1
104418341	AT2G22610	-1.814774982	0.266261662	5.74E-10	Di-glucose binding protein with Kinesin motor domain-containing protein [Source:NCBI gene (formerly Entrezgene);Acc:816792]	AT2G22610
104418349	AT2G22620	-1.517476965	0.289369616	3.40E-06	Rhamnogalacturonate lyase family protein [Source:NCBI gene (formerly Entrezgene);Acc:816793]	AT2G22620
104418393	AT5G49665	-1.277088254	0.328046061	0.00096113	Zinc finger (C3HC4-type RING finger) family protein [Source:NCBI gene (formerly Entrezgene);Acc:835029]	AT5G49665
104418407	AT4G37820	-1.014263295	0.203587204	1.17E-05	transmembrane protein [Source:NCBI gene (formerly Entrezgene);Acc:829938]	AT4G37820
104418418	AT2G14520	1.496313086	0.511460128	0.018613348	CBS domain protein (DUF21) [Source:NCBI gene (formerly Entrezgene);Acc:815939]	AT2G14520
104418420	AT1G58440	-1.134015415	0.26344932	0.000208238	FAD/NAD(P)-binding oxidoreductase family protein [Source:NCBI gene (formerly Entrezgene);Acc:842213]	XF1
104418422	AT3G49760	1.229589429	0.327409715	0.00154263	basic leucine-zipper 5 [Source:NCBI gene (formerly Entrezgene);Acc:824138]	bZIP5
104418458	AT4G24230	-1.476451608	0.29474305	1.03E-05	acyl-CoA-binding domain 3 [Source:NCBI gene (formerly Entrezgene);Acc:828524]	ACBP3
104418479	AT4G37360	1.696247629	0.440865135	0.00112559	cytochrome P450, family 81, subfamily D, polypeptide 2 [Source:NCBI gene (formerly Entrezgene);Acc:829890]	CYP81D2
104418505	AT3G50070	-1.17378303	0.30174325	0.000972035	CYCLIN D3;3 [Source:NCBI gene (formerly Entrezgene);Acc:824169]	CYCD3;3
104418508	AT3G50110	-1.188426181	0.208709765	3.54E-07	PTEN 3 [Source:NCBI gene (formerly Entrezgene);Acc:824173]	PEN3
104418516	AT1G60190	4.721947886	0.700905114	9.30E-10	ARM repeat superfamily protein [Source:NCBI gene (formerly Entrezgene);Acc:842314]	PUB19
104418522	AT1G03510	1.716740012	0.605118434	0.023336548	Tetratricopeptide repeat (TPR)-like superfamily protein [Source:NCBI gene (formerly Entrezgene);Acc:839478]	AT1G03510
104418537	AT3G19320	-1.641472385	0.357609491	6.49E-05	Leucine-rich repeat (LRR) family protein [Source:NCBI gene (formerly Entrezgene);Acc:821466]	AT3G19320
104418540	AT5G67210	-1.107424293	0.24050474	6.11E-05	IRREGULAR XYLEM protein (DUF579) [Source:NCBI gene (formerly Entrezgene);Acc:836856]	IRX15-L
104418558	AT5G67090	-1.185175599	0.349604987	0.004992222	Subtilisin-like serine endopeptidase family protein [Source:NCBI gene (formerly Entrezgene);Acc:836844]	AT5G67090
104418579	AT2G15680	2.593096124	0.684747884	0.0013874	Calcium-binding EF-hand family protein [Source:NCBI gene (formerly Entrezgene);Acc:816061]	CML30
104418587	AT1G10585	-2.655554908	0.920006006	0.020568775	basic helix-loop-helix (bHLH) DNA-binding superfamily protein [Source:NCBI gene (formerly Entrezgene);Acc:837600]	AT1G10585
104418596	AT3G50520	-1.645515935	0.319655461	5.38E-06	Phosphoglycerate mutase family protein [Source:NCBI gene (formerly Entrezgene);Acc:824216]	AT3G50520
104418598	AT2G26560	1.441352508	0.548347604	0.038846875	phospholipase A 2A [Source:NCBI gene (formerly Entrezgene);Acc:817197]	PLA2A
104418599	AT4G37050	-1.331951847	0.526094012	0.048386878	PATATIN-like protein 4 [Source:NCBI gene (formerly Entrezgene);Acc:829859]	PLP4
104418600	AT4G37050	-1.228484594	0.266379324	5.94E-05	PATATIN-like protein 4 [Source:NCBI gene (formerly Entrezgene);Acc:829859]	PLP4
104418610	AT5G66900	-1.185852425	0.225230121	3.08E-06	Disease resistance protein (CC-NBS-LRR class) family [Source:NCBI gene (formerly Entrezgene);Acc:836824]	AT5G66900
104418615	AT5G66920	-2.253304619	0.356721193	1.14E-08	SKU5 similar 17 [Source:NCBI gene (formerly Entrezgene);Acc:836826]	sks17
104418620	AT2G23600	1.053849959	0.41459695	0.047314233	acetone-cyanohydrin lyase [Source:NCBI gene (formerly Entrezgene);Acc:816892]	ACL
104418624	AT2G23600	1.722581714	0.385228556	0.000106298	acetone-cyanohydrin lyase [Source:NCBI gene (formerly Entrezgene);Acc:816892]	ACL
104418637	AT2G23690	-1.569106151	0.449144525	0.003615655	HTH-type transcriptional regulator [Source:NCBI gene (formerly Entrezgene);Acc:816900]	AT2G23690
104418640	AT1G33540	-1.246652708	0.291202711	0.000228415	serine carboxypeptidase-like 18 [Source:NCBI gene (formerly Entrezgene);Acc:840248]	scpl18
104418642	AT5G36180	-2.656037199	0.252963319	6.11E-23	serine carboxypeptidase-like 1 [Source:NCBI gene (formerly Entrezgene);Acc:833615]	scpl1
104418646	AT1G33540	-3.198259344	0.699546555	7.00E-05	serine carboxypeptidase-like 18 [Source:NCBI gene (formerly Entrezgene);Acc:840248]	scpl18
104418647	AT1G33540	-3.015263277	0.804874888	0.001592782	serine carboxypeptidase-like 18 [Source:NCBI gene (formerly Entrezgene);Acc:840248]	scpl18
104418648	AT2G22960	-2.248426487	0.363904845	2.50E-08	alpha/beta-Hydrolases superfamily protein [Source:NCBI gene (formerly Entrezgene);Acc:816827]	AT2G22960
104418672	AT1G49870	-2.299483254	0.354346684	4.13E-09	myosin-2 heavy chain-like protein [Source:NCBI gene (formerly Entrezgene);Acc:841410]	AT1G49870
104418676	AT5G14750	-1.101123213	0.182427731	5.57E-08	myb domain protein 66 [Source:NCBI gene (formerly Entrezgene);Acc:831327]	MYB66
104418694	AT4G15480	1.666716417	0.182337672	1.97E-17	UDP-Glycosyltransferase superfamily protein [Source:NCBI gene (formerly Entrezgene);Acc:827220]	UGT84A1
104418705	AT4G34131	1.429834629	0.491077904	0.019300802	UDP-glucosyl transferase 73B3 [Source:NCBI gene (formerly Entrezgene);Acc:829559]	UGT73B3
104418707	AT2G15490	1.686332098	0.283164891	8.63E-08	UDP-glycosyltransferase 73B4 [Source:NCBI gene (formerly Entrezgene);Acc:816041]	UGT73B4
104418726	AT5G49730	-3.703573537	0.62947141	1.28E-07	ferric reduction oxidase 6 [Source:NCBI gene (formerly Entrezgene);Acc:835036]	FRO6
104418727	AT5G49730	-3.004696417	0.642781271	4.53E-05	ferric reduction oxidase 6 [Source:NCBI gene (formerly Entrezgene);Acc:835036]	FRO6
104418735	AT2G15620	3.071847988	0.371223105	2.19E-14	nitrite reductase 1 [Source:NCBI gene (formerly Entrezgene);Acc:816055]	NIR1
104418737	AT5G05510	-1.543742835	0.351410353	0.000146028	Mad3/BUB1 homology region 1 [Source:NCBI gene (formerly Entrezgene);Acc:830434]	AT5G05510
104418738	AT3G19260	-1.392788521	0.216972518	6.28E-09	LAG1 homologue 2 [Source:NCBI gene (formerly Entrezgene);Acc:821460]	LOH2
104418746	AT1G49620	1.826668783	0.662953539	0.028593256	Cyclin-dependent kinase inhibitor family protein [Source:NCBI gene (formerly Entrezgene);Acc:841386]	ICK5
104418747	AT3G48700	4.579194106	0.951328397	2.48E-05	carboxyesterase 13 [Source:NCBI gene (formerly Entrezgene);Acc:824031]	CXE13
104418769	AT3G19050	-1.720877112	0.362563737	3.34E-05	phragmoplast orienting kinesin 2 [Source:NCBI gene (formerly Entrezgene);Acc:821439]	POK2
104418772	AT3G19000	1.740213088	0.346340736	9.66E-06	2-oxoglutarate (2OG) and Fe(II)-dependent oxygenase superfamily protein [Source:NCBI gene (formerly Entrezgene);Acc:821433]	AT3G19000
104418774	AT3G19000	1.867394847	0.307979551	4.77E-08	2-oxoglutarate (2OG) and Fe(II)-dependent oxygenase superfamily protein [Source:NCBI gene (formerly Entrezgene);Acc:821433]	AT3G19000
104418778	AT3G19000	3.647808772	0.942172869	0.001034531	2-oxoglutarate (2OG) and Fe(II)-dependent oxygenase superfamily protein [Source:NCBI gene (formerly Entrezgene);Acc:821433]	AT3G19000
104418788	AT4G31940	1.554698434	0.27196267	3.16E-07	cytochrome P450, family 82, subfamily C, polypeptide 4 [Source:NCBI gene (formerly Entrezgene);Acc:829324]	CYP82C4
104418799	AT3G50830	3.103439632	0.544338552	3.42E-07	cold-regulated 413-plasma membrane 2 [Source:NCBI gene (formerly Entrezgene);Acc:824247]	COR413-PM2
104418805	AT2G16060	7.84507998	0.509770694	6.80E-50	hemoglobin 1 [Source:NCBI gene (formerly Entrezgene);Acc:816103]	HB1
104418807	AT2G16060	2.106230869	0.276693835	2.81E-12	hemoglobin 1 [Source:NCBI gene (formerly Entrezgene);Acc:816103]	HB1
104418815	AT5G48485	-1.786807369	0.538757851	0.006231776	Bifunctional inhibitor/lipid-transfer protein/seed storage 2S albumin superfamily protein [Source:NCBI gene (formerly Entrezgene);Acc:834904]	DIR1
104418821	AT1G19360	1.344206689	0.317615718	0.00027548	Nucleotide-diphospho-sugar transferase family protein [Source:NCBI gene (formerly Entrezgene);Acc:838519]	RRA3
104418827	AT1G49320	1.362874177	0.301811662	8.85E-05		USPL1
104418841	AT1G29420	-3.94796249	0.564885642	1.93E-10	SAUR-like auxin-responsive protein family [Source:NCBI gene (formerly Entrezgene);Acc:839818]	AT1G29420
104418855	AT4G39130	2.155243423	0.769327966	0.025510816	Dehydrin family protein [Source:NCBI gene (formerly Entrezgene);Acc:830068]	AT4G39130
104418870	AT4G39050	-1.649614555	0.262465149	1.36E-08	Kinesin motor family protein [Source:NCBI gene (formerly Entrezgene);Acc:830060]	AT4G39050
104418872	AT4G34660	-1.198680958	0.383062755	0.010738366	SH3 domain-containing protein [Source:NCBI gene (formerly Entrezgene);Acc:829618]	AT4G34660
104418874	AT4G10550	-1.771750393	0.268512927	2.13E-09	Subtilase family protein [Source:NCBI gene (formerly Entrezgene);Acc:826647]	AT4G10550
104418891	AT4G34750	1.525769351	0.280364905	1.31E-06	SAUR-like auxin-responsive protein family [Source:NCBI gene (formerly Entrezgene);Acc:829627]	AT4G34750
104418892	AT4G34760	-1.092938892	0.284627797	0.001154709	SAUR-like auxin-responsive protein family [Source:NCBI gene (formerly Entrezgene);Acc:829628]	AT4G34760
104418905	AT4G38810	1.757919993	0.210884811	1.41E-14	Calcium-binding EF-hand family protein [Source:NCBI gene (formerly Entrezgene);Acc:830036]	AT4G38810
104418918	AT4G34880	-1.810774874	0.477835926	0.001376525	Amidase family protein [Source:NCBI gene (formerly Entrezgene);Acc:829640]	AT4G34880
104418923	AT4G36040	1.416315828	0.438189904	0.007988874	Chaperone DnaJ-domain superfamily protein [Source:NCBI gene (formerly Entrezgene);Acc:829760]	J11
104418932	AT4G34980	-1.138676797	0.258358769	0.000137726	subtilisin-like serine protease 2 [Source:NCBI gene (formerly Entrezgene);Acc:829650]	SLP2
104418933	AT1G77380	-2.022152774	0.564167137	0.00272029	amino acid permease 3 [Source:NCBI gene (formerly Entrezgene);Acc:844074]	AAP3
104418936	AT4G38620	-1.076739976	0.291583385	0.001914473	myb domain protein 4 [Source:NCBI gene (formerly Entrezgene);Acc:830018]	MYB4
104418941	AT2G20980	-1.634092687	0.349280301	4.46E-05	minichromosome maintenance 10 [Source:NCBI gene (formerly Entrezgene);Acc:816632]	MCM10
104418948	AT2G30140	1.814819002	0.472763414	0.001158549	UDP-Glycosyltransferase superfamily protein [Source:NCBI gene (formerly Entrezgene);Acc:817566]	UGT87A2
104418954	AT1G20140	5.031591602	1.360406204	0.001877126	SKP1-like 4 [Source:NCBI gene (formerly Entrezgene);Acc:838604]	SK4
104418957	AT4G35100	-1.222581698	0.167240688	2.19E-11	plasma membrane intrinsic protein 3 [Source:NCBI gene (formerly Entrezgene);Acc:829662]	PIP3
104418966	AT5G62710	-2.822652003	0.369416665	2.30E-12	Leucine-rich repeat protein kinase family protein [Source:NCBI gene (formerly Entrezgene);Acc:836392]	AT5G62710
104418986	AT2G47140	1.31547413	0.278441204	3.66E-05	NAD(P)-binding Rossmann-fold superfamily protein [Source:NCBI gene (formerly Entrezgene);Acc:819327]	SDR5
104418999	AT2G47450	-1.015223126	0.339898276	0.015812723	chloroplast signal recognition particle component (CAO) [Source:NCBI gene (formerly Entrezgene);Acc:819358]	CAO
104419000	AT4G35170	-2.872992564	0.397998842	4.12E-11	Late embryosis abundant (LEA) hydroxyproline-rich glycoprotein family [Source:NCBI gene (formerly Entrezgene);Acc:829670]	AT4G35170
104419002	AT1G29450	-5.462079093	1.301032893	0.000313475	SAUR-like auxin-responsive protein family [Source:NCBI gene (formerly Entrezgene);Acc:839821]	AT1G29450
104419011	AT3G12500	3.121844476	0.437094481	6.95E-11	basic chitinase [Source:NCBI gene (formerly Entrezgene);Acc:820429]	HCHIB
104419014	AT2G47140	1.176644145	0.345598205	0.004772397	NAD(P)-binding Rossmann-fold superfamily protein [Source:NCBI gene (formerly Entrezgene);Acc:819327]	SDR5
104419018	AT4G38380	1.377107611	0.23476981	1.41E-07	MATE efflux family protein [Source:NCBI gene (formerly Entrezgene);Acc:829995]	AT4G38380
104419023	AT2G47140	1.500813355	0.217993553	3.75E-10	NAD(P)-binding Rossmann-fold superfamily protein [Source:NCBI gene (formerly Entrezgene);Acc:819327]	SDR5
104419029	AT4G23160	-1.484669349	0.430322604	0.004142247	cysteine-rich RECEPTOR-like kinase [Source:NCBI gene (formerly Entrezgene);Acc:828415]	CRK8
104419036	AT2G17220	1.597379424	0.518008528	0.012172472	Protein kinase superfamily protein [Source:NCBI gene (formerly Entrezgene);Acc:816227]	Kin3
104419046	AT2G17260	-1.995927912	0.314053345	9.10E-09	glutamate receptor 2 [Source:NCBI gene (formerly Entrezgene);Acc:816231]	GLR2
104419047	AT4G35300	1.879333949	0.374565076	9.97E-06	tonoplast monosaccharide transporter2 [Source:NCBI gene (formerly Entrezgene);Acc:829684]	TMT2
104419048	AT5G62720	2.273439657	0.383377899	9.94E-08	Integral membrane HPP family protein [Source:NCBI gene (formerly Entrezgene);Acc:836393]	AT5G62720
104419050	AT4G35320	-1.010302986	0.287896124	0.003443167		AT4G35320
104419082	AT3G26680	-1.301916938	0.258983229	9.57E-06	DNA repair metallo-beta-lactamase family protein [Source:NCBI gene (formerly Entrezgene);Acc:822280]	SNM1
104419113	AT3G26840	1.209952347	0.290952255	0.000363905	Esterase/lipase/thioesterase family protein [Source:NCBI gene (formerly Entrezgene);Acc:822299]	PES2
104419129	AT5G13080	1.578049743	0.527382358	0.015586128	WRKY DNA-binding protein 75 [Source:NCBI gene (formerly Entrezgene);Acc:831147]	WRKY75
104419136	AT3G27050	-2.293876078	0.259864101	2.70E-16	plant/protein [Source:NCBI gene (formerly Entrezgene);Acc:822323]	AT3G27050
104419137	AT1G27930	-2.583328621	0.371979938	2.55E-10	glucuronoxylan 4-O-methyltransferase-like protein (DUF579) [Source:NCBI gene (formerly Entrezgene);Acc:839686]	AT1G27930
104419138	AT3G27060	-2.247991857	0.295936027	3.16E-12	Ferritin/ribonucleotide reductase-like family protein [Source:NCBI gene (formerly Entrezgene);Acc:822324]	TSO2
104419143	AT3G48520	-1.005711624	0.243922923	0.000417137	cytochrome P450, family 94, subfamily B, polypeptide 3 [Source:NCBI gene (formerly Entrezgene);Acc:824011]	CYP94B3
104419153	AT5G14210	-1.06491678	0.387592751	0.029158965	Leucine-rich repeat protein kinase family protein [Source:NCBI gene (formerly Entrezgene);Acc:831271]	AT5G14210
104419154	AT5G14230	-1.256956238	0.293657481	0.000229035	ankyrin [Source:NCBI gene (formerly Entrezgene);Acc:831273]	AT5G14230
104419169	AT3G01750	1.609501824	0.50319605	0.008799676	Ankyrin repeat family protein [Source:NCBI gene (formerly Entrezgene);Acc:821087]	AT3G01750
104419177	AT3G27330	-2.151864172	0.333190505	4.94E-09	zinc finger (C3HC4-type RING finger) family protein [Source:NCBI gene (formerly Entrezgene);Acc:822354]	AT3G27330
104419180	AT3G27350	-2.194483868	0.311122106	1.24E-10	transcriptional regulator ATRX-like protein [Source:NCBI gene (formerly Entrezgene);Acc:822356]	AT3G27350
104419193	AT3G01680	-1.752235308	0.488267938	0.002686505	sieve element occlusion amino-terminus protein [Source:NCBI gene (formerly Entrezgene);Acc:821097]	SEOR1
104419194	AT3G01680	-1.143219603	0.405352115	0.024336016	sieve element occlusion amino-terminus protein [Source:NCBI gene (formerly Entrezgene);Acc:821097]	SEOR1
104419195	AT3G01680	-1.031617482	0.372344317	0.02755464	sieve element occlusion amino-terminus protein [Source:NCBI gene (formerly Entrezgene);Acc:821097]	SEOR1
104419196	AT3G01680	-1.025812751	0.35276035	0.01947929	sieve element occlusion amino-terminus protein [Source:NCBI gene (formerly Entrezgene);Acc:821097]	SEOR1
104419198	AT5G14400	-2.591481922	0.812246739	0.009005764	cytochrome P450, family 724, subfamily A, polypeptide 1 [Source:NCBI gene (formerly Entrezgene);Acc:831291]	CYP724A1
104419239	AT5G40370	1.404973306	0.411472299	0.004632809	Glutaredoxin family protein [Source:NCBI gene (formerly Entrezgene);Acc:834035]	GRXC2
104419256	AT3G01510	1.602817409	0.192055204	1.32E-14	like SEX4 1 [Source:NCBI gene (formerly Entrezgene);Acc:821127]	LSF1
104419257	AT5G14740	2.966425632	0.577187493	5.61E-06	carbonic anhydrase 2 [Source:NCBI gene (formerly Entrezgene);Acc:831326]	CA2
104419258	AT5G40330	-5.135643477	1.603585082	0.008704595	myb domain protein 23 [Source:NCBI gene (formerly Entrezgene);Acc:834031]	MYB23
104419263	AT3G27960	-1.666790903	0.311810834	2.08E-06	Tetratricopeptide repeat (TPR)-like superfamily protein [Source:NCBI gene (formerly Entrezgene);Acc:822420]	KLCR2
104419266	AT1G23740	2.736294081	0.613962549	0.000112982	Oxidoreductase, zinc-binding dehydrogenase family protein [Source:NCBI gene (formerly Entrezgene);Acc:838984]	AOR
104419280	AT1G23800	1.083488203	0.21817446	1.26E-05	aldehyde dehydrogenase 2B7 [Source:NCBI gene (formerly Entrezgene);Acc:838991]	ALDH2B7
104419291	AT5G62550	-2.047556626	0.199021916	5.11E-22	microtubule-associated futsch-like protein [Source:NCBI gene (formerly Entrezgene);Acc:836375]	AT5G62550
104419292	AT5G14920	-2.366719712	0.357721175	1.91E-09	Gibberellin-regulated family protein [Source:NCBI gene (formerly Entrezgene);Acc:831344]	AT5G14920
104419312	AT3G48160	-1.763641243	0.332994207	2.64E-06	DP-E2F-like 1 [Source:NCBI gene (formerly Entrezgene);Acc:823971]	DEL1
104419321	AT3G28420	-1.577583239	0.458175968	0.004234632	Putative membrane lipoprotein [Source:NCBI gene (formerly Entrezgene);Acc:822472]	AT3G28420
104419327	AT5G40010	1.469601583	0.566054578	0.041911885	AAA-ATPase 1 [Source:NCBI gene (formerly Entrezgene);Acc:833998]	AATP1
104419331	AT5G40010	2.507909682	0.719787688	0.003721286	AAA-ATPase 1 [Source:NCBI gene (formerly Entrezgene);Acc:833998]	AATP1
104419353	AT5G15150	-1.292197617	0.330943888	0.000923166	homeobox 3 [Source:NCBI gene (formerly Entrezgene);Acc:831367]	HB-3
104419355	AT3G28857	-2.265280454	0.463705142	1.80E-05	basic helix-loop-helix (bHLH) DNA-binding family protein [Source:NCBI gene (formerly Entrezgene);Acc:2745895]	PRE5
104419356	AT5G15190	3.149487846	0.531913562	1.05E-07		AT5G15190
104419362	AT5G48600	-1.419572628	0.310523252	7.01E-05	structural maintenance of chromosome 3 [Source:NCBI gene (formerly Entrezgene);Acc:834917]	SMC3
104419371	AT5G61430	2.985939463	0.810915003	0.001979684	NAC domain containing protein 100 [Source:NCBI gene (formerly Entrezgene);Acc:836264]	NAC100
104419381	AT3G01015	-2.075476598	0.25933108	1.65E-13	TPX2 (targeting protein for Xklp2) protein family [Source:NCBI gene (formerly Entrezgene);Acc:821318]	AT3G01015
104419390	AT5G15450	1.56350921	0.277449861	4.86E-07	casein lytic proteinase B3 [Source:NCBI gene (formerly Entrezgene);Acc:831398]	CLPB3
104419395	AT1G74690	-1.42885661	0.260483753	1.05E-06	IQ-domain 31 [Source:NCBI gene (formerly Entrezgene);Acc:843808]	IQD31
104419400	AT3G29240	-1.124888419	0.443979066	0.048194217	PPR containing protein (DUF179) [Source:NCBI gene (formerly Entrezgene);Acc:822579]	AT3G29240
104419403	AT5G15350	-5.147536143	1.423272116	0.002450536	early nodulin-like protein 17 [Source:NCBI gene (formerly Entrezgene);Acc:831387]	ENODL17
104419404	AT5G15350	-2.337922164	0.270577812	1.28E-15	early nodulin-like protein 17 [Source:NCBI gene (formerly Entrezgene);Acc:831387]	ENODL17
104419414	AT5G39530	1.318866411	0.288992129	7.23E-05		AT5G39530
104419423	AT3G02120	-2.379825733	0.233936945	1.51E-21	hydroxyproline-rich glycoprotein family protein [Source:NCBI gene (formerly Entrezgene);Acc:821311]	AT3G02120
104419436	AT1G74510	3.880930474	0.849982985	7.17E-05	Galactose oxidase/kelch repeat superfamily protein [Source:NCBI gene (formerly Entrezgene);Acc:843792]	AT1G74510
104419464	AT5G26667	1.914652807	0.25897683	1.28E-11	P-loop containing nucleoside triphosphate hydrolases superfamily protein [Source:NCBI gene (formerly Entrezgene);Acc:832710]	PYR6
104419468	AT3G30530	-1.362714207	0.363133154	0.001558183	basic leucine-zipper 42 [Source:NCBI gene (formerly Entrezgene);Acc:822767]	bZIP42
104419482	AT5G15900	-1.055030489	0.339440556	0.011361163	TRICHOME BIREFRINGENCE-LIKE 19 [Source:NCBI gene (formerly Entrezgene);Acc:831447]	TBL19
104419503	AT3G14200	1.85829912	0.380935094	1.85E-05	Chaperone DnaJ-domain superfamily protein [Source:NCBI gene (formerly Entrezgene);Acc:820637]	AT3G14200
104419505	AT1G54050	3.638981135	0.363231037	6.49E-21	HSP20-like chaperones superfamily protein [Source:NCBI gene (formerly Entrezgene);Acc:841843]	AT1G54050
104419513	AT1G53920	3.984729973	0.945228858	0.000293599	GDSL-motif lipase 5 [Source:NCBI gene (formerly Entrezgene);Acc:841830]	GLIP5
104419526	AT3G14310	-1.621447154	0.369713488	0.000150211	pectin methylesterase 3 [Source:NCBI gene (formerly Entrezgene);Acc:820651]	PME3
104419535	AT1G53820	-1.372785888	0.229678181	7.66E-08	RING/U-box superfamily protein [Source:NCBI gene (formerly Entrezgene);Acc:841819]	AT1G53820
104419543	AT5G65930	-1.16522062	0.230739389	8.64E-06	kinesin-like calmodulin-binding protein (ZWICHEL) [Source:NCBI gene (formerly Entrezgene);Acc:836723]	ZWI
104419564	AT2G17430	1.211543909	0.453650692	0.035054266	Seven transmembrane MLO family protein [Source:NCBI gene (formerly Entrezgene);Acc:816249]	MLO7
104419566	AT2G17500	1.05178346	0.209199852	9.54E-06	Auxin efflux carrier family protein [Source:NCBI gene (formerly Entrezgene);Acc:816256]	AT2G17500
104419591	AT3G12500	6.522580496	0.46933896	1.43E-40	basic chitinase [Source:NCBI gene (formerly Entrezgene);Acc:820429]	HCHIB
104419595	AT3G12500	6.741837642	0.405717773	4.93E-58	basic chitinase [Source:NCBI gene (formerly Entrezgene);Acc:820429]	HCHIB
104419604	AT4G35770	1.040187344	0.250010822	0.000361791	Rhodanese/Cell cycle control phosphatase superfamily protein [Source:NCBI gene (formerly Entrezgene);Acc:829730]	SEN1
104419605	AT3G51380	-2.88444694	0.851064275	0.005003351	IQ-domain 20 [Source:NCBI gene (formerly Entrezgene);Acc:824301]	IQD20
104419620	AT4G35840	-1.346586323	0.200319975	1.01E-09	RING/U-box superfamily protein [Source:NCBI gene (formerly Entrezgene);Acc:829738]	AT4G35840
104419634	AT4G35920	-1.079663504	0.211047066	6.28E-06	PLAC8 family protein [Source:NCBI gene (formerly Entrezgene);Acc:829747]	MCA1
104419638	AT5G66110	4.211372527	0.348279503	1.73E-30	Heavy metal transport/detoxification superfamily protein [Source:NCBI gene (formerly Entrezgene);Acc:836743]	HIPP27
104419642	AT3G51290	-1.263374306	0.137273288	1.14E-17	pyridoxal-phosphate-dependent serine hydroxymethyltransferase, putative (DUF632) [Source:NCBI gene (formerly Entrezgene);Acc:824292]	AT3G51290
104419650	AT4G38660	-1.787952311	0.434831252	0.000436428	Pathosis-related thaumatin superfamily protein [Source:NCBI gene (formerly Entrezgene);Acc:830022]	AT4G38660
104419661	AT5G66230	-2.230234806	0.213882377	1.28E-22	Chalcone-flavanone isomerase family protein [Source:NCBI gene (formerly Entrezgene);Acc:836755]	AT5G66230
104419674	AT4G36180	-1.38067667	0.350370865	0.000814404	Leucine-rich receptor-like protein kinase family protein [Source:NCBI gene (formerly Entrezgene);Acc:829775]	AT4G36180
104419681	AT5G66330	-1.388244168	0.345579866	0.000616335	Leucine-rich repeat (LRR) family protein [Source:NCBI gene (formerly Entrezgene);Acc:836765]	AT5G66330
104419690	AT4G36360	-1.075733446	0.331818762	0.007762099	beta-galactosidase 3 [Source:NCBI gene (formerly Entrezgene);Acc:829788]	BGAL3
104419703	AT2G18180	-2.623867809	0.989748616	0.036788031	Sec14p-like phosphatidylinositol transfer family protein [Source:NCBI gene (formerly Entrezgene);Acc:816331]	AT2G18180
104419733	AT1G75250	-3.013410046	0.376017885	1.53E-13	RAD-like 6 [Source:NCBI gene (formerly Entrezgene);Acc:843862]	RL6
104419735	AT2G18340	1.733163616	0.555716797	0.011046064	late embryosis abundant domain-containing protein / LEA domain-containing protein [Source:NCBI gene (formerly Entrezgene);Acc:816349]	AT2G18340
104419737	AT1G75220	-1.283823278	0.386803368	0.006189135	Major facilitator superfamily protein [Source:NCBI gene (formerly Entrezgene);Acc:843859]	ERDL6
104419738	AT1G75220	-1.464501025	0.425034289	0.004203404	Major facilitator superfamily protein [Source:NCBI gene (formerly Entrezgene);Acc:843859]	ERDL6
104419743	AT2G25500	2.353503755	0.638831715	0.001968698	Inosine triphosphate pyrophosphatase family protein [Source:NCBI gene (formerly Entrezgene);Acc:817088]	AT2G25500
104419757	AT5G66750	-1.189608983	0.230845632	5.24E-06	chromatin remodeling 1 [Source:NCBI gene (formerly Entrezgene);Acc:836808]	CHR1
104419776	AT4G36850	2.629948659	0.357599666	1.66E-11	PQ-loop repeat family protein / transmembrane family protein [Source:NCBI gene (formerly Entrezgene);Acc:829838]	AT4G36850
104419784	AT1G19270	-3.289406477	1.222339092	0.033441234	DA1 [Source:NCBI gene (formerly Entrezgene);Acc:838510]	DA1
104419814	AT4G17000	-2.168090332	0.36094684	6.52E-08	neurofilament heavy protein [Source:NCBI gene (formerly Entrezgene);Acc:827408]	AT4G17000
104419844	AT4G35580	-1.16466933	0.306868792	0.001350848	NAC transcription factor-like 9 [Source:NCBI gene (formerly Entrezgene);Acc:829710]	NTL9
104419855	AT5G64410	-1.569338819	0.29328458	2.04E-06	oligopeptide transporter 4 [Source:NCBI gene (formerly Entrezgene);Acc:836562]	OPT4
104419861	AT3G57230	2.007993731	0.533375858	0.001493352	AGAMOUS-like 16 [Source:NCBI gene (formerly Entrezgene);Acc:824890]	AGL16
104419874	AT2G23970	-1.593434641	0.547762913	0.019430183	Class I glutamine amidotransferase-like superfamily protein [Source:NCBI gene (formerly Entrezgene);Acc:816930]	AT2G23970
104419878	AT4G33640	-1.120547612	0.251976639	0.000117327	costars family protein [Source:NCBI gene (formerly Entrezgene);Acc:829505]	AT4G33640
104419902	AT1G02170	-1.099864041	0.397968353	0.028007536	metacaspase 1 [Source:NCBI gene (formerly Entrezgene);Acc:839561]	MC1
104419910	AT3G47470	-1.251777753	0.366673186	0.004641049	light-harvesting chlorophyll-protein complex I subunit A4 [Source:NCBI gene (formerly Entrezgene);Acc:823901]	LHCA4
104419915	AT5G39580	-3.433921133	1.10711345	0.011564889	Peroxidase superfamily protein [Source:NCBI gene (formerly Entrezgene);Acc:833954]	AT5G39580
104419918	AT1G15820	-1.221118147	0.317503692	0.001131579	light harvesting complex photosystem II subunit 6 [Source:NCBI gene (formerly Entrezgene);Acc:838151]	LHCB6
104419924	AT4G08620	-1.70550628	0.566185407	0.014760648	sulfate transporter 1;1 [Source:NCBI gene (formerly Entrezgene);Acc:826426]	SULTR1;1
104419926	AT1G15850	1.104686583	0.213256982	4.64E-06	Transducin/WD40 repeat-like superfamily protein [Source:NCBI gene (formerly Entrezgene);Acc:838155]	AT1G15850
104419933	AT5G64530	1.331014627	0.404626252	0.006754592	xylem NAC domain 1 [Source:NCBI gene (formerly Entrezgene);Acc:836574]	XND1
104419937	AT3G43660	-2.727529859	0.267136744	1.07E-21	Vacuolar iron transporter (VIT) family protein [Source:NCBI gene (formerly Entrezgene);Acc:823468]	AT3G43660
104419939	AT3G43660	-1.673135715	0.453455907	0.001932398	Vacuolar iron transporter (VIT) family protein [Source:NCBI gene (formerly Entrezgene);Acc:823468]	AT3G43660
104419941	AT5G09810	1.446903972	0.415018503	0.00369826	actin 7 [Source:NCBI gene (formerly Entrezgene);Acc:830841]	ACT7
104419960	AT1G10780	-1.333271335	0.27278791	1.78E-05	F-box/RNI-like superfamily protein [Source:NCBI gene (formerly Entrezgene);Acc:837621]	AT1G10780
104419971	AT2G46890	-1.486245897	0.421985485	0.003307192	3-oxo-5-alpha-steroid 4-dehydrogenase (DUF1295) [Source:NCBI gene (formerly Entrezgene);Acc:819302]	AT2G46890
104419985	AT5G60920	-1.667123346	0.358063906	4.90E-05	COBRA-like extracellular glycosyl-phosphatidyl inositol-anchored protein family [Source:NCBI gene (formerly Entrezgene);Acc:836213]	COB
104419986	AT5G23170	-1.229198361	0.268699626	6.92E-05	Protein kinase superfamily protein [Source:NCBI gene (formerly Entrezgene);Acc:832381]	AT5G23170
104419987	AT1G58070	-1.838602706	0.248925052	1.34E-11	WEB family protein [Source:NCBI gene (formerly Entrezgene);Acc:842174]	AT1G58070
104420002	AT1G43170	-1.420549109	0.165529491	2.04E-15	ribosomal protein 1 [Source:NCBI gene (formerly Entrezgene);Acc:840916]	RP1
104420017	AT1G09610	-1.528692772	0.235714294	4.23E-09	glucuronoxylan 4-O-methyltransferase-like protein (DUF579) [Source:NCBI gene (formerly Entrezgene);Acc:837488]	GXM3
104420044	AT2G31930	-1.140068694	0.311002909	0.002087019		AT2G31930
104420112	AT5G61350	1.029769537	0.208520102	1.42E-05	Protein kinase superfamily protein [Source:NCBI gene (formerly Entrezgene);Acc:836256]	AT5G61350
104420130	AT2G38150	-3.664032229	0.602813987	4.40E-08	alpha 1,4-glycosyltransferase family protein [Source:NCBI gene (formerly Entrezgene);Acc:818393]	AT2G38150
104420161	AT3G50120	1.927010256	0.67076853	0.021270493	transmembrane protein, putative (DUF247) [Source:NCBI gene (formerly Entrezgene);Acc:824174]	AT3G50120
104420164	AT1G18670	-1.139616305	0.307419807	0.001825033	Protein kinase superfamily protein [Source:NCBI gene (formerly Entrezgene);Acc:838448]	IBS1
104420193	AT1G74360	2.565525656	0.473157007	1.44E-06	Leucine-rich repeat protein kinase family protein [Source:NCBI gene (formerly Entrezgene);Acc:843777]	AT1G74360
104420453	AT4G37050	2.1073196	0.779615128	0.032503942	PATATIN-like protein 4 [Source:NCBI gene (formerly Entrezgene);Acc:829859]	PLP4
104420479	AT2G22490	-1.705284511	0.544691456	0.010689462	Cyclin D2;1 [Source:NCBI gene (formerly Entrezgene);Acc:816782]	CYCD2;1
104420482	AT1G18650	-1.124162649	0.209846834	1.98E-06	plasmodesmata callose-binding protein 3 [Source:NCBI gene (formerly Entrezgene);Acc:838446]	PDCB3
104420490	AT1G49820	1.527362805	0.361079803	0.000278022	S-methyl-5-thioribose kinase [Source:NCBI gene (formerly Entrezgene);Acc:841405]	MTK
104420558	AT4G23160	-5.341246536	1.399859728	0.001257504	cysteine-rich RECEPTOR-like kinase [Source:NCBI gene (formerly Entrezgene);Acc:828415]	CRK8
104420574	AT3G49740	-1.07277132	0.263435383	0.00050536	Tetratricopeptide repeat (TPR)-like superfamily protein [Source:NCBI gene (formerly Entrezgene);Acc:824136]	AT3G49740
104420611	AT5G08020	-1.999196739	0.30192079	1.85E-09	RPA70-kDa subunit B [Source:NCBI gene (formerly Entrezgene);Acc:830696]	RPA70B
104420660	AT3G28345	-5.021115931	1.583002192	0.00948626	ABC transporter family protein [Source:NCBI gene (formerly Entrezgene);Acc:822463]	ABCB15
104420666	AT3G28420	-1.448329108	0.376336949	0.001122374	Putative membrane lipoprotein [Source:NCBI gene (formerly Entrezgene);Acc:822472]	AT3G28420
104420694	AT1G74160	-1.202065431	0.292402365	0.00043766	LONGIFOLIA protein [Source:NCBI gene (formerly Entrezgene);Acc:843756]	TRM4
104420720	AT5G38560	-1.201502321	0.295841632	0.000526741	Protein kinase superfamily protein [Source:NCBI gene (formerly Entrezgene);Acc:833844]	PERK8
104420772	AT4G35660	2.54100424	0.708655085	0.002712964	selection/upkeep of intraepithelial T-cells protein, putative (DUF241) [Source:NCBI gene (formerly Entrezgene);Acc:829718]	AT4G35660
104420803	AT4G36850	2.483875692	0.641408538	0.001032042	PQ-loop repeat family protein / transmembrane family protein [Source:NCBI gene (formerly Entrezgene);Acc:829838]	AT4G36850
104420843	AT1G26355	-1.087289658	0.207134543	3.32E-06	SPIRAL1-like1 [Source:NCBI gene (formerly Entrezgene);Acc:6240366]	SP1L1
104420885	AT3G12530	-2.142025391	0.280457179	2.34E-12	PSF2 [Source:NCBI gene (formerly Entrezgene);Acc:820432]	PSF2
104420926	AT4G01470	1.9847493	0.526905165	0.001483102	tonoplast intrinsic protein 1;3 [Source:NCBI gene (formerly Entrezgene);Acc:828051]	TIP1;3
104420928	AT3G09140	-1.599196018	0.233839424	5.02E-10		AT3G09140
104420933	AT1G74110	1.855256493	0.291581685	8.72E-09	cytochrome P450, family 78, subfamily A, polypeptide 10 [Source:NCBI gene (formerly Entrezgene);Acc:843751]	CYP78A10
104420942	AT5G60920	-2.660988986	0.501299771	2.50E-06	COBRA-like extracellular glycosyl-phosphatidyl inositol-anchored protein family [Source:NCBI gene (formerly Entrezgene);Acc:836213]	COB
104420950	AT5G07040	-2.261461214	0.658286992	0.004339395	RING/U-box superfamily protein [Source:NCBI gene (formerly Entrezgene);Acc:830595]	AT5G07040
104420951	AT5G55230	-3.065986043	0.500107201	3.28E-08	microtubule-associated proteins 65-1 [Source:NCBI gene (formerly Entrezgene);Acc:835616]	MAP65-1
104420952	AT3G14640	1.065190946	0.191334105	6.93E-07	cytochrome P450, family 72, subfamily A, polypeptide 10 [Source:NCBI gene (formerly Entrezgene);Acc:820692]	CYP72A10
104420964	AT5G24910	1.637581988	0.242529434	8.51E-10	cytochrome P450, family 714, subfamily A, polypeptide 1 [Source:NCBI gene (formerly Entrezgene);Acc:832560]	CYP714A1
104420970	AT5G58300	-1.096556657	0.299015694	0.002077177	Leucine-rich repeat protein kinase family protein [Source:NCBI gene (formerly Entrezgene);Acc:835942]	AT5G58300
104420971	AT1G69120	1.868562199	0.259436911	4.57E-11	K-box region and MADS-box transcription factor family protein [Source:NCBI gene (formerly Entrezgene);Acc:843244]	AP1
104420981	AT1G61670	-1.244466647	0.322066834	0.001064086	Lung seven transmembrane receptor family protein [Source:NCBI gene (formerly Entrezgene);Acc:842464]	AT1G61670
104420985	AT5G05240	-1.255603788	0.254602654	1.46E-05	cation-transporting ATPase [Source:NCBI gene (formerly Entrezgene);Acc:830406]	AT5G05240
104420990	AT2G40610	1.889439553	0.715165352	0.037574098	expansin A8 [Source:NCBI gene (formerly Entrezgene);Acc:818656]	EXPA8
104420993	AT3G10920	1.382806778	0.360419396	0.001166109	manganese superoxide dismutase 1 [Source:NCBI gene (formerly Entrezgene);Acc:820263]	MSD1
104421000	AT2G40550	-1.128413287	0.279676704	0.000577789	E2F target protein 1 (ETG1) [Source:NCBI gene (formerly Entrezgene);Acc:818650]	ETG1
104421005	AT5G05340	1.863292823	0.408101903	7.17E-05	Peroxidase superfamily protein [Source:NCBI gene (formerly Entrezgene);Acc:830416]	PRX52
104421023	AT3G10985	1.30298889	0.277729944	4.22E-05	senescence associated 20 [Source:NCBI gene (formerly Entrezgene);Acc:2745879]	SAG20
104421029	AT3G56170	1.263670147	0.276570014	7.07E-05	Ca-2+ dependent nuclease [Source:NCBI gene (formerly Entrezgene);Acc:824783]	CAN
104421031	AT5G34930	5.258321593	0.968043846	1.37E-06	arogenate dehydrogenase [Source:NCBI gene (formerly Entrezgene);Acc:833436]	AT5G34930
104421040	AT2G40320	-2.201219127	0.249807428	3.05E-16	TRICHOME BIREFRINGENCE-LIKE 33 [Source:NCBI gene (formerly Entrezgene);Acc:818625]	TBL33
104421049	AT5G58530	-1.27785256	0.39493481	0.007908712	Glutaredoxin family protein [Source:NCBI gene (formerly Entrezgene);Acc:835966]	AT5G58530
104421062	AT2G40170	4.001177168	1.002541631	0.000676512	Stress induced protein [Source:NCBI gene (formerly Entrezgene);Acc:818608]	GEA6
104421065	AT3G55990	-1.613041263	0.306122942	3.01E-06	trichome birefringence-like protein (DUF828) [Source:NCBI gene (formerly Entrezgene);Acc:824765]	ESK1
104421097	AT3G11240	1.402226331	0.256326735	1.13E-06	arginine-tRNA protein transferase 2 [Source:NCBI gene (formerly Entrezgene);Acc:820295]	ATE2
104421098	AT5G05700	2.428356826	0.648853971	0.001612997	arginine-tRNA protein transferase 1 [Source:NCBI gene (formerly Entrezgene);Acc:830454]	ATE1
104421112	AT2G39980	3.374757352	1.032635221	0.007199438	HXXXD-type acyl-transferase family protein [Source:NCBI gene (formerly Entrezgene);Acc:818586]	AT2G39980
104421121	AT5G05830	-1.528086228	0.232554494	2.52E-09	RING/FYVE/PHD zinc finger superfamily protein [Source:NCBI gene (formerly Entrezgene);Acc:830468]	AT5G05830
104421122	AT5G05840	-1.077356222	0.402954767	0.034835078	replication factor C subunit, putative (DUF620) [Source:NCBI gene (formerly Entrezgene);Acc:830469]	AT5G05840
104421134	AT4G22530	2.913886841	0.326338029	1.18E-16	S-adenosyl-L-methionine-dependent methyltransferases superfamily protein [Source:NCBI gene (formerly Entrezgene);Acc:828348]	AT4G22530
104421135	AT4G22530	6.177317899	1.410667568	0.00015404	S-adenosyl-L-methionine-dependent methyltransferases superfamily protein [Source:NCBI gene (formerly Entrezgene);Acc:828348]	AT4G22530
104421142	AT5G04760	1.496393285	0.265017889	4.59E-07	Duplicated homeodomain-like superfamily protein [Source:NCBI gene (formerly Entrezgene);Acc:830354]	AT5G04760
104421143	AT3G10600	1.446289725	0.414920005	0.003704321	cationic amino acid transporter 7 [Source:NCBI gene (formerly Entrezgene);Acc:820229]	CAT7
104421165	AT5G06470	-2.179378659	0.253925158	2.04E-15	Glutaredoxin family protein [Source:NCBI gene (formerly Entrezgene);Acc:830535]	AT5G06470
104421170	AT3G03770	-1.288277877	0.412452567	0.010898193	Leucine-rich repeat protein kinase family protein [Source:NCBI gene (formerly Entrezgene);Acc:821164]	AT3G03770
104421184	AT5G22090	-1.638367297	0.284331018	2.47E-07	FAF-like protein (DUF3049) [Source:NCBI gene (formerly Entrezgene);Acc:832270]	AT5G22090
104421188	AT2G38250	1.521571744	0.560834361	0.031712911	Homeodomain-like superfamily protein [Source:NCBI gene (formerly Entrezgene);Acc:818404]	AT2G38250
104421193	AT5G23400	-1.231983455	0.293859937	0.000320103	Leucine-rich repeat (LRR) family protein [Source:NCBI gene (formerly Entrezgene);Acc:832405]	AT5G23400
104421196	AT3G20015	-1.245779317	0.4074925	0.013077531	Eukaryotic aspartyl protease family protein [Source:NCBI gene (formerly Entrezgene);Acc:821540]	AT3G20015
104421209	AT3G48720	-1.625679996	0.302733394	1.86E-06	HXXXD-type acyl-transferase family protein [Source:NCBI gene (formerly Entrezgene);Acc:824033]	DCF
104421211	AT5G41040	-1.308299099	0.321813468	0.000518051	HXXXD-type acyl-transferase family protein [Source:NCBI gene (formerly Entrezgene);Acc:834106]	RWP1
104421212	AT5G41040	-1.954033035	0.340544689	2.82E-07	HXXXD-type acyl-transferase family protein [Source:NCBI gene (formerly Entrezgene);Acc:834106]	RWP1
104421213	AT5G41040	-2.704423854	0.614612147	0.000141937	HXXXD-type acyl-transferase family protein [Source:NCBI gene (formerly Entrezgene);Acc:834106]	RWP1
104421217	AT5G19790	4.396846194	1.392585976	0.009905159	related to AP2 11 [Source:NCBI gene (formerly Entrezgene);Acc:832099]	RAP2.11
104421225	AT5G22930	-1.04058252	0.280884265	0.00183894	enabled-like protein (DUF1635) [Source:NCBI gene (formerly Entrezgene);Acc:832357]	AT5G22930
104421231	AT5G59910	-2.926134513	0.232320552	3.96E-33	Histone superfamily protein [Source:NCBI gene (formerly Entrezgene);Acc:836113]	HTB4
104421244	AT5G22860	2.053025624	0.648355205	0.00964426	Serine carboxypeptidase S28 family protein [Source:NCBI gene (formerly Entrezgene);Acc:832349]	AT5G22860
104421248	AT3G44830	-1.688099388	0.353434094	2.92E-05	Lecithin:cholesterol acyltransferase family protein [Source:NCBI gene (formerly Entrezgene);Acc:823617]	AT3G44830
104421257	AT5G22740	-1.589124473	0.339589599	4.44E-05	cellulose synthase-like A02 [Source:NCBI gene (formerly Entrezgene);Acc:832337]	CSLA02
104421260	AT1G08250	-1.009551611	0.252791176	0.000671376	arogenate dehydratase 6 [Source:NCBI gene (formerly Entrezgene);Acc:837345]	ADT6
104421261	AT2G27810	-1.140088736	0.267198768	0.000240648	nucleobase-ascorbate transporter 12 [Source:NCBI gene (formerly Entrezgene);Acc:817328]	NAT12
104421265	AT3G44716	-1.134359439	0.373304681	0.013750458		AT3G44716
104421266	AT5G22580	-1.417552447	0.230923306	3.14E-08	Stress responsive A/B Barrel Domain-containing protein [Source:NCBI gene (formerly Entrezgene);Acc:832321]	AT5G22580
104421279	AT1G18550	-2.365041605	0.361265513	2.94E-09	ATP binding microtubule motor family protein [Source:NCBI gene (formerly Entrezgene);Acc:838436]	AT1G18550
104421298	AT2G36290	-1.831283153	0.279831379	2.97E-09	alpha/beta-Hydrolases superfamily protein [Source:NCBI gene (formerly Entrezgene);Acc:818200]	AT2G36290
104421303	AT2G27510	3.092856522	0.512698371	5.67E-08	ferredoxin 3 [Source:NCBI gene (formerly Entrezgene);Acc:817297]	FD3
104421327	AT5G22300	1.330922064	0.214697798	2.22E-08	nitrilase 4 [Source:NCBI gene (formerly Entrezgene);Acc:832290]	NIT4
104421328	AT5G22300	3.505865963	0.469279964	7.55E-12	nitrilase 4 [Source:NCBI gene (formerly Entrezgene);Acc:832290]	NIT4
104421341	AT3G44220	-1.904182247	0.279060748	5.48E-10	Late embryosis abundant (LEA) hydroxyproline-rich glycoprotein family [Source:NCBI gene (formerly Entrezgene);Acc:823546]	AT3G44220
104421346	AT2G01820	-1.660108722	0.235346162	1.24E-10	Leucine-rich repeat protein kinase family protein [Source:NCBI gene (formerly Entrezgene);Acc:814713]	AT2G01820
104421356	AT5G22090	-2.159203241	0.266657583	8.39E-14	FAF-like protein (DUF3049) [Source:NCBI gene (formerly Entrezgene);Acc:832270]	AT5G22090
104421360	AT1G08410	1.01004158	0.206527509	1.76E-05	P-loop containing nucleoside triphosphate hydrolases superfamily protein [Source:NCBI gene (formerly Entrezgene);Acc:837361]	AT1G08410
104421370	AT1G08470	-2.126591197	0.33125647	6.26E-09	strictosidine synthase-like 3 [Source:NCBI gene (formerly Entrezgene);Acc:837368]	SSL3
104421386	AT5G20950	-1.814190263	0.215218196	6.80E-15	Glycosyl hydrolase family protein [Source:NCBI gene (formerly Entrezgene);Acc:832220]	AT5G20950
104421387	AT5G04885	-3.986024164	1.293569747	0.012251777	Glycosyl hydrolase family protein [Source:NCBI gene (formerly Entrezgene);Acc:830368]	AT5G04885
104421401	AT2G27130	-1.34959761	0.303208384	0.000115479	Bifunctional inhibitor/lipid-transfer protein/seed storage 2S albumin superfamily protein [Source:NCBI gene (formerly Entrezgene);Acc:817255]	AT2G27130
104421406	AT2G27090	1.205960278	0.33734742	0.002802235	bZIP transcription factor (DUF630 and DUF632) [Source:NCBI gene (formerly Entrezgene);Acc:817251]	AT2G27090
104421430	AT1G02850	1.604126916	0.210661661	2.77E-12	beta glucosidase 11 [Source:NCBI gene (formerly Entrezgene);Acc:839435]	BGLU11
104421442	AT5G06150	-1.469980561	0.217439467	8.07E-10	Cyclin family protein [Source:NCBI gene (formerly Entrezgene);Acc:830502]	CYC1BAT
104421456	AT5G12200	1.059047153	0.281064158	0.001477959	pyrimidine 2 [Source:NCBI gene (formerly Entrezgene);Acc:831093]	PYD2
104421457	AT5G12200	1.715486226	0.575159527	0.015997883	pyrimidine 2 [Source:NCBI gene (formerly Entrezgene);Acc:831093]	PYD2
104421461	AT5G19380	1.076475045	0.306987511	0.003472477	CRT (chloroquine-resistance transporter)-like transporter 1 [Source:NCBI gene (formerly Entrezgene);Acc:832058]	CLT1
104421462	AT3G18524	-1.067665793	0.240588467	0.000122046	MUTS homolog 2 [Source:NCBI gene (formerly Entrezgene);Acc:821383]	MSH2
104421489	AT1G50490	-2.350853025	0.190029673	6.23E-32	ubiquitin-conjugating enzyme 20 [Source:NCBI gene (formerly Entrezgene);Acc:841471]	UBC20
104421494	AT3G63450	-1.287090809	0.361408231	0.002923148	RNA-binding (RRM/RBD/RNP motifs) family protein [Source:NCBI gene (formerly Entrezgene);Acc:825520]	AT3G63450
104421498	AT3G21090	-4.020170316	1.247867796	0.008239974	ABC-2 type transporter family protein [Source:NCBI gene (formerly Entrezgene);Acc:821661]	ABCG15
104421503	AT3G21070	-1.380357382	0.264576489	3.88E-06	NAD kinase 1 [Source:NCBI gene (formerly Entrezgene);Acc:821659]	NADK1
104421520	AT4G12620	-1.975170862	0.302397433	3.20E-09	origin of replication complex 1B [Source:NCBI gene (formerly Entrezgene);Acc:826875]	ORC1B
104421523	AT4G36250	-2.10865074	0.271602434	9.42E-13	aldehyde dehydrogenase 3F1 [Source:NCBI gene (formerly Entrezgene);Acc:829782]	ALDH3F1
104421525	AT1G51260	-1.366861362	0.503096637	0.031389078	lysophosphatidyl acyltransferase 3 [Source:NCBI gene (formerly Entrezgene);Acc:841549]	LPAT3
104421531	AT4G34900	-1.430061943	0.169791719	7.18E-15	xanthine dehydrogenase 2 [Source:NCBI gene (formerly Entrezgene);Acc:829642]	XDH2
104421551	AT4G40030	-2.609808333	0.289021891	5.16E-17	Histone superfamily protein [Source:NCBI gene (formerly Entrezgene);Acc:830164]	AT4G40030
104421553	AT5G12890	-1.272464642	0.478068888	0.035855908	UDP-Glycosyltransferase superfamily protein [Source:NCBI gene (formerly Entrezgene);Acc:831129]	AT5G12890
104421557	AT3G20810	1.127423287	0.165528404	5.92E-10	2-oxoglutarate (2OG) and Fe(II)-dependent oxygenase superfamily protein [Source:NCBI gene (formerly Entrezgene);Acc:821629]	JMJD5
104421561	AT3G45140	-1.03221004	0.347436928	0.016514819	lipoxygenase 2 [Source:NCBI gene (formerly Entrezgene);Acc:823650]	LOX2
104421571	AT1G23030	2.374700818	0.386798161	3.13E-08	ARM repeat superfamily protein [Source:NCBI gene (formerly Entrezgene);Acc:838911]	AT1G23030
104421578	AT3G18630	-1.581432613	0.199552429	2.92E-13	uracil dna glycosylase [Source:NCBI gene (formerly Entrezgene);Acc:821394]	UNG
104421637	AT5G03330	-1.853094959	0.227384059	5.72E-14	Cysteine proteinases superfamily protein [Source:NCBI gene (formerly Entrezgene);Acc:831875]	AT5G03330
104421642	AT3G53260	-1.042164228	0.308679288	0.00520803	phenylalanine ammonia-lyase 2 [Source:NCBI gene (formerly Entrezgene);Acc:824493]	PAL2
104421646	AT2G28260	2.3279317	0.448137527	4.32E-06	cyclic nucleotide-gated channel 15 [Source:NCBI gene (formerly Entrezgene);Acc:817372]	CNGC15
104421651	AT2G28260	-1.068851704	0.328962626	0.007609851	cyclic nucleotide-gated channel 15 [Source:NCBI gene (formerly Entrezgene);Acc:817372]	CNGC15
104421661	AT5G60680	1.613050218	0.396776803	0.000518051	transcription initiation factor TFIID subunit (Protein of unknown function, DUF584) [Source:NCBI gene (formerly Entrezgene);Acc:836189]	AT5G60680
104421673	AT5G60490	-2.480216487	0.422424088	1.37E-07	FASCICLIN-like arabinogalactan-protein 12 [Source:NCBI gene (formerly Entrezgene);Acc:836170]	FLA12
104421680	AT5G62550	-1.615340278	0.281377916	2.78E-07	microtubule-associated futsch-like protein [Source:NCBI gene (formerly Entrezgene);Acc:836375]	AT5G62550
104421683	AT1G48840	-1.173175102	0.298751496	0.000854569	heat-inducible transcription repressor (DUF639) [Source:NCBI gene (formerly Entrezgene);Acc:841306]	AT1G48840
104421701	AT2G39855	1.859841911	0.542591404	0.004446451	plant/protein [Source:NCBI gene (formerly Entrezgene);Acc:818573]	AT2G39855
104421713	AT3G10080	-2.306111473	0.454209901	7.58E-06	RmlC-like cupins superfamily protein [Source:NCBI gene (formerly Entrezgene);Acc:820169]	AT3G10080
104421714	AT3G54260	-2.669456728	0.302311283	2.66E-16	TRICHOME BIREFRINGENCE-LIKE 36 [Source:NCBI gene (formerly Entrezgene);Acc:824593]	TBL36
104421716	AT5G01360	-2.056193207	0.335601734	3.34E-08	trichome birefringence-like protein (DUF828) [Source:NCBI gene (formerly Entrezgene);Acc:830298]	TBL3
104421725	AT1G66240	-1.063512366	0.382507074	0.026903216	homolog of anti-oxidant 1 [Source:NCBI gene (formerly Entrezgene);Acc:842940]	ATX1
104421726	AT3G44610	-1.103015082	0.280379129	0.000833267	Protein kinase superfamily protein [Source:NCBI gene (formerly Entrezgene);Acc:823587]	AT3G44610
104421730	AT5G65550	4.884792099	0.763364954	7.05E-09	UDP-Glycosyltransferase superfamily protein [Source:NCBI gene (formerly Entrezgene);Acc:836681]	AT5G65550
104421732	AT5G04660	-1.388208024	0.264020148	3.19E-06	cytochrome P450, family 77, subfamily A, polypeptide 4 [Source:NCBI gene (formerly Entrezgene);Acc:830343]	CYP77A4
104421741	AT3G57810	1.104679757	0.20599363	1.93E-06	Cysteine proteinases superfamily protein [Source:NCBI gene (formerly Entrezgene);Acc:824950]	AT3G57810
104421753	AT2G36690	2.603384251	0.508851958	6.27E-06	2-oxoglutarate (2OG) and Fe(II)-dependent oxygenase superfamily protein [Source:NCBI gene (formerly Entrezgene);Acc:818241]	AT2G36690
104421767	AT3G54870	-1.373624137	0.227280599	5.33E-08	Armadillo/beta-catenin repeat family protein / kinesin motor family protein [Source:NCBI gene (formerly Entrezgene);Acc:824652]	MRH2
104421769	AT3G07510	-1.226509716	0.345817835	0.003059424	maternal effect embryo arrest protein [Source:NCBI gene (formerly Entrezgene);Acc:819939]	AT3G07510
104421786	AT5G03250	-1.604884276	0.320550729	1.04E-05	Phototropic-responsive NPH3 family protein [Source:NCBI gene (formerly Entrezgene);Acc:831894]	AT5G03250
104421791	AT2G37960	-2.53867811	0.468794065	1.49E-06	myosin-M heavy protein [Source:NCBI gene (formerly Entrezgene);Acc:818373]	AT2G37960
104421828	AT5G18610	-1.048588078	0.210764874	1.21E-05	Protein kinase superfamily protein [Source:NCBI gene (formerly Entrezgene);Acc:831979]	AT5G18610
104421832	AT5G07330	2.027369683	0.321288848	1.18E-08	NFU1 iron-sulfur cluster protein [Source:NCBI gene (formerly Entrezgene);Acc:830624]	AT5G07330
104421852	AT3G18280	-1.307831375	0.234646612	6.71E-07	Bifunctional inhibitor/lipid-transfer protein/seed storage 2S albumin superfamily protein [Source:NCBI gene (formerly Entrezgene);Acc:821356]	AT3G18280
104421862	AT5G45540	-1.307318111	0.34530977	0.001391298	transmembrane protein, putative (DUF594) [Source:NCBI gene (formerly Entrezgene);Acc:834590]	AT5G45540
104421863	AT3G54400	-2.635969017	0.509033014	4.66E-06	Eukaryotic aspartyl protease family protein [Source:NCBI gene (formerly Entrezgene);Acc:824606]	AT3G54400
104421864	AT5G13500	-1.158120333	0.246159609	3.98E-05	Hyp O-arabinosyltransferase-like protein [Source:NCBI gene (formerly Entrezgene);Acc:831194]	AT5G13500
104421865	AT3G27890	-1.124932097	0.210580704	2.12E-06	NADPH:quinone oxidoreductase [Source:NCBI gene (formerly Entrezgene);Acc:822411]	NQR
104421866	AT3G07960	-3.204074965	1.23633405	0.042372529	Phosphatidylinositol-4-phosphate 5-kinase family protein [Source:NCBI gene (formerly Entrezgene);Acc:819987]	PIP5K6
104421869	AT1G72140	-1.491528715	0.341720051	0.0001633	Major facilitator superfamily protein [Source:NCBI gene (formerly Entrezgene);Acc:843545]	AT1G72140
104421876	AT5G12380	-1.030530123	0.382054729	0.032960276	annexin 8 [Source:NCBI gene (formerly Entrezgene);Acc:831113]	ANNAT8
104421893	AT1G15060	1.376558066	0.393892017	0.003601159	alpha/beta hydrolase family protein [Source:NCBI gene (formerly Entrezgene);Acc:838071]	AT1G15060
104421925	AT3G59550	-1.858689413	0.436936914	0.000253759	Rad21/Rec8-like family protein [Source:NCBI gene (formerly Entrezgene);Acc:825124]	SYN3
104421939	AT1G15080	-1.497697126	0.2715536	9.02E-07	lipid phosphate phosphatase 2 [Source:NCBI gene (formerly Entrezgene);Acc:838072]	LPP2
104421943	AT3G63530	-2.277867023	0.416063887	1.10E-06	RING/U-box superfamily protein [Source:NCBI gene (formerly Entrezgene);Acc:825528]	BB
104421945	AT3G52110	-1.698422213	0.26302708	4.97E-09	interferon-activable protein [Source:NCBI gene (formerly Entrezgene);Acc:824374]	AT3G52110
104421948	AT3G08490	-1.719983513	0.235211549	2.16E-11	delta-latroinsectotoxin-Lt1a protein [Source:NCBI gene (formerly Entrezgene);Acc:819996]	AT3G08490
104421949	AT3G08040	-1.737479431	0.361523394	2.56E-05	MATE efflux family protein [Source:NCBI gene (formerly Entrezgene);Acc:819995]	FRD3
104422020	AT3G29320	1.30620755	0.147138064	1.82E-16	Glycosyl transferase, family 35 [Source:NCBI gene (formerly Entrezgene);Acc:822590]	PHS1
104422032	AT1G69230	-1.367021265	0.204079043	1.17E-09	SPIRAL1-like2 [Source:NCBI gene (formerly Entrezgene);Acc:843254]	SP1L2
104422036	AT5G60920	1.609076951	0.50932056	0.009854766	COBRA-like extracellular glycosyl-phosphatidyl inositol-anchored protein family [Source:NCBI gene (formerly Entrezgene);Acc:836213]	COB
104422037	AT5G15630	-1.877741343	0.246673657	2.81E-12	COBRA-like extracellular glycosyl-phosphatidyl inositol-anchored protein family [Source:NCBI gene (formerly Entrezgene);Acc:831417]	IRX6
104422060	AT3G30530	-1.17916377	0.423543459	0.026656747	basic leucine-zipper 42 [Source:NCBI gene (formerly Entrezgene);Acc:822767]	bZIP42
104422068	AT1G18090	-1.400125363	0.355752222	0.000828942	5'-3' exonuclease family protein [Source:NCBI gene (formerly Entrezgene);Acc:838389]	AT1G18090
104422095	AT3G18070	-1.955174242	0.386414416	8.24E-06	beta glucosidase 43 [Source:NCBI gene (formerly Entrezgene);Acc:821332]	BGLU43
104422109	AT5G38300	-1.841828186	0.281525837	3.00E-09	homeobox Hox-B3-like protein [Source:NCBI gene (formerly Entrezgene);Acc:833812]	AT5G38300
104422110	AT1G67040	-1.094316796	0.238012858	6.28E-05	DnaA initiator-associating protein [Source:NCBI gene (formerly Entrezgene);Acc:843024]	TRM22
104422113	AT3G02580	-1.038094029	0.158699571	3.02E-09	sterol 1 [Source:NCBI gene (formerly Entrezgene);Acc:820679]	STE1
104422119	AT2G01210	-1.26747667	0.313397964	0.000559443	Leucine-rich repeat protein kinase family protein [Source:NCBI gene (formerly Entrezgene);Acc:814649]	AT2G01210
104422120	AT2G01210	-2.603503004	0.775049955	0.005492207	Leucine-rich repeat protein kinase family protein [Source:NCBI gene (formerly Entrezgene);Acc:814649]	AT2G01210
104422136	AT5G37790	-1.522488174	0.321512683	3.49E-05	Protein kinase superfamily protein [Source:NCBI gene (formerly Entrezgene);Acc:833757]	AT5G37790
104422159	AT3G18050	-1.512289938	0.242373129	1.76E-08	GPI-anchored protein [Source:NCBI gene (formerly Entrezgene);Acc:821330]	AT3G18050
104422160	AT5G16720	-1.771235773	0.338401126	3.57E-06	caldesmon-like protein (Protein of unknown function, DUF593) [Source:NCBI gene (formerly Entrezgene);Acc:831534]	AT5G16720
104422183	AT5G37540	1.136969496	0.326565396	0.003750715	Eukaryotic aspartyl protease family protein [Source:NCBI gene (formerly Entrezgene);Acc:833732]	AT5G37540
104422190	AT1G66080	1.165354133	0.275985395	0.000285351	hikeshi-like protein [Source:NCBI gene (formerly Entrezgene);Acc:842922]	AT1G66080
104422192	AT5G37478	-1.604413439	0.330328517	2.04E-05	TPX2 (targeting protein for Xklp2) protein family [Source:NCBI gene (formerly Entrezgene);Acc:2746163]	AT5G37478
104422212	AT1G65710	-1.783247777	0.497487835	0.002719669	serine/arginine repetitive matrix-like protein [Source:NCBI gene (formerly Entrezgene);Acc:842882]	AT1G65710
104422221	AT5G13870	-1.267917972	0.350149131	0.002412848	xyloglucan endotransglucosylase/hydrolase 5 [Source:NCBI gene (formerly Entrezgene);Acc:831233]	XTH5
104422222	AT3G16560	1.298603464	0.298706425	0.000174693	Protein phosphatase 2C family protein [Source:NCBI gene (formerly Entrezgene);Acc:820905]	AT3G16560
104422225	AT3G50160	-1.11195222	0.43920546	0.048386878	transmembrane protein, putative (DUF247) [Source:NCBI gene (formerly Entrezgene);Acc:824178]	AT3G50160
104422231	AT3G26618	1.762685361	0.235142635	6.28E-12	eukaryotic release factor 1-3 [Source:NCBI gene (formerly Entrezgene);Acc:822273]	ERF1-3
104422240	AT3G29010	1.309161834	0.220433586	9.47E-08	Biotin/lipoate A/B protein ligase family [Source:NCBI gene (formerly Entrezgene);Acc:822541]	AT3G29010
104422241	AT3G50120	-2.222749796	0.722060446	0.012352725	transmembrane protein, putative (DUF247) [Source:NCBI gene (formerly Entrezgene);Acc:824174]	AT3G50120
104422275	AT5G56510	-1.078184685	0.253109604	0.000247848	pumilio 12 [Source:NCBI gene (formerly Entrezgene);Acc:835752]	PUM12
104422283	AT1G55340	-1.021677579	0.159122957	6.23E-09		AT1G55340
104422299	AT1G55230	-1.060628103	0.283797276	0.001642457	proteinase inhibitor I4, serpin (DUF716) [Source:NCBI gene (formerly Entrezgene);Acc:841966]	AT1G55230
104422306	AT1G07570	-1.473117996	0.425980134	0.004033048	Protein kinase superfamily protein [Source:NCBI gene (formerly Entrezgene);Acc:837271]	APK1A
104422311	AT2G44130	-1.058792356	0.397299614	0.035545252	Galactose oxidase/kelch repeat superfamily protein [Source:NCBI gene (formerly Entrezgene);Acc:819019]	AT2G44130
104422318	AT4G08810	-1.207495298	0.22191913	1.31E-06	calcium ion binding protein [Source:NCBI gene (formerly Entrezgene);Acc:826452]	SUB1
104422320	AT4G23160	-1.999461636	0.321688125	2.02E-08	cysteine-rich RECEPTOR-like kinase [Source:NCBI gene (formerly Entrezgene);Acc:828415]	CRK8
104422326	AT4G39230	-2.688746392	0.771281775	0.003701209	NmrA-like negative transcriptional regulator family protein [Source:NCBI gene (formerly Entrezgene);Acc:830078]	AT4G39230
104422330	AT1G10850	-1.423264321	0.356367533	0.000671079	Leucine-rich repeat protein kinase family protein [Source:NCBI gene (formerly Entrezgene);Acc:3766694]	AT1G10850
104422336	AT2G30395	-2.275338563	0.408433948	6.81E-07	ovate family protein 17 [Source:NCBI gene (formerly Entrezgene);Acc:817590]	OFP17
104422373	AT5G58610	1.777817391	0.543453816	0.00713566	PHD finger transcription factor [Source:NCBI gene (formerly Entrezgene);Acc:835975]	AT5G58610
104422382	AT5G58530	-1.585419744	0.291609489	1.34E-06	Glutaredoxin family protein [Source:NCBI gene (formerly Entrezgene);Acc:835966]	AT5G58530
104422425	AT5G59720	1.023734903	0.231168515	0.000126695	heat shock protein 18.2 [Source:NCBI gene (formerly Entrezgene);Acc:836093]	HSP18.2
104422426	AT5G59720	1.437683574	0.486034154	0.017103274	heat shock protein 18.2 [Source:NCBI gene (formerly Entrezgene);Acc:836093]	HSP18.2
104422427	AT2G29500	4.363490668	0.841029453	4.47E-06	HSP20-like chaperones superfamily protein [Source:NCBI gene (formerly Entrezgene);Acc:817499]	AT2G29500
104422428	AT2G29500	4.568795325	0.763556013	7.39E-08	HSP20-like chaperones superfamily protein [Source:NCBI gene (formerly Entrezgene);Acc:817499]	AT2G29500
104422431	AT5G59720	3.402238203	0.729047384	4.67E-05	heat shock protein 18.2 [Source:NCBI gene (formerly Entrezgene);Acc:836093]	HSP18.2
104422433	AT2G29500	3.271296894	0.60025894	1.26E-06	HSP20-like chaperones superfamily protein [Source:NCBI gene (formerly Entrezgene);Acc:817499]	AT2G29500
104422434	AT5G59720	1.171750702	0.357561727	0.007025674	heat shock protein 18.2 [Source:NCBI gene (formerly Entrezgene);Acc:836093]	HSP18.2
104422435	AT5G59590	7.630690817	1.178209365	4.47E-09	UDP-glucosyl transferase 76E2 [Source:NCBI gene (formerly Entrezgene);Acc:836078]	UGT76E2
104422442	AT5G59720	3.00952901	0.543892822	8.25E-07	heat shock protein 18.2 [Source:NCBI gene (formerly Entrezgene);Acc:836093]	HSP18.2
104422443	AT5G59720	2.183245579	0.450495673	2.13E-05	heat shock protein 18.2 [Source:NCBI gene (formerly Entrezgene);Acc:836093]	HSP18.2
104422449	AT5G59720	1.934000599	0.546221277	0.003116875	heat shock protein 18.2 [Source:NCBI gene (formerly Entrezgene);Acc:836093]	HSP18.2
104422452	AT5G59720	3.553941921	0.516965497	4.00E-10	heat shock protein 18.2 [Source:NCBI gene (formerly Entrezgene);Acc:836093]	HSP18.2
104422462	AT1G07420	-1.268319661	0.224899687	4.76E-07	sterol 4-alpha-methyl-oxidase 2-1 [Source:NCBI gene (formerly Entrezgene);Acc:837254]	SMO2-1
104422463	AT2G29380	1.564942037	0.387768833	0.000575848	highly ABA-induced PP2C protein 3 [Source:NCBI gene (formerly Entrezgene);Acc:817487]	HAI3
104422471	AT1G07440	3.137673456	0.931607215	0.005343605	NAD(P)-binding Rossmann-fold superfamily protein [Source:NCBI gene (formerly Entrezgene);Acc:837256]	AT1G07440
104422490	AT2G28950	-1.811023564	0.412348446	0.000146538	expansin A6 [Source:NCBI gene (formerly Entrezgene);Acc:817444]	EXPA6
104422497	AT5G65360	-2.27520029	0.308462055	1.43E-11	Histone superfamily protein [Source:NCBI gene (formerly Entrezgene);Acc:836661]	AT5G65360
104422499	AT5G02440	-2.145690532	0.284625244	4.72E-12	60S ribosomal protein L36 [Source:NCBI gene (formerly Entrezgene);Acc:831872]	AT5G02440
104422505	AT5G59970	-1.255467566	0.321072385	0.000906589	Histone superfamily protein [Source:NCBI gene (formerly Entrezgene);Acc:836119]	AT5G59970
104422516	AT4G01470	3.734051384	0.643179005	1.95E-07	tonoplast intrinsic protein 1;3 [Source:NCBI gene (formerly Entrezgene);Acc:828051]	TIP1;3
104422527	AT1G07730	-3.480290469	1.069399327	0.007496092	Disease resistance-responsive (dirigent-like protein) family protein [Source:NCBI gene (formerly Entrezgene);Acc:2745746]	AT1G07730
104422529	AT1G07730	-3.579619947	0.73925768	2.17E-05	Disease resistance-responsive (dirigent-like protein) family protein [Source:NCBI gene (formerly Entrezgene);Acc:2745746]	AT1G07730
104422540	AT3G45780	-1.024005291	0.249558662	0.000449722	phototropin 1 [Source:NCBI gene (formerly Entrezgene);Acc:823721]	PHOT1
104422556	AT5G15070	1.229662437	0.327208849	0.001528276	Phosphoglycerate mutase-like family protein [Source:NCBI gene (formerly Entrezgene);Acc:831359]	AT5G15070
104422563	AT5G40010	1.983439456	0.497681915	0.00069063	AAA-ATPase 1 [Source:NCBI gene (formerly Entrezgene);Acc:833998]	AATP1
104422566	AT5G40010	1.59256005	0.621908231	0.045403703	AAA-ATPase 1 [Source:NCBI gene (formerly Entrezgene);Acc:833998]	AATP1
104422568	AT5G40030	-2.511986653	0.56416495	0.000114775	Protein kinase superfamily protein [Source:NCBI gene (formerly Entrezgene);Acc:834000]	AT5G40030
104422570	AT3G28455	-1.619419385	0.300316247	1.66E-06	CLAVATA3/ESR-RELATED 25 [Source:NCBI gene (formerly Entrezgene);Acc:822475]	CLE25
104422573	AT3G28370	-1.688236862	0.662022101	0.046469877	spindle assembly checkpoint component [Source:NCBI gene (formerly Entrezgene);Acc:822466]	AT3G28370
104422605	AT3G08970	1.158234811	0.284701656	0.000512772	DNAJ heat shock N-terminal domain-containing protein [Source:NCBI gene (formerly Entrezgene);Acc:820049]	ATERDJ3A
104422606	AT5G14780	3.905200247	0.42804365	2.28E-17	formate dehydrogenase [Source:NCBI gene (formerly Entrezgene);Acc:831330]	FDH
104422607	AT5G14780	2.857674471	0.391899136	2.48E-11	formate dehydrogenase [Source:NCBI gene (formerly Entrezgene);Acc:831330]	FDH
104422608	AT3G27960	-1.265453109	0.202982831	1.81E-08	Tetratricopeptide repeat (TPR)-like superfamily protein [Source:NCBI gene (formerly Entrezgene);Acc:822420]	KLCR2
104422626	AT5G14570	1.338757994	0.505363992	0.036949861	high affinity nitrate transporter 2.7 [Source:NCBI gene (formerly Entrezgene);Acc:831308]	NRT2.7
104422632	AT3G01570	7.457481785	1.318432231	4.34E-07	Oleosin family protein [Source:NCBI gene (formerly Entrezgene);Acc:821106]	AT3G01570
104422635	AT3G27640	-1.726029675	0.349847383	1.45E-05	Transducin/WD40 repeat-like superfamily protein [Source:NCBI gene (formerly Entrezgene);Acc:822386]	AT3G27640
104422646	AT2G30130	-1.119476781	0.339009512	0.006513366	Lateral organ boundaries (LOB) domain family protein [Source:NCBI gene (formerly Entrezgene);Acc:817565]	ASL5
104422647	AT5G14510	-1.402299117	0.390489881	0.002665749	ARM repeat superfamily protein [Source:NCBI gene (formerly Entrezgene);Acc:831302]	AT5G14510
104422660	AT1G67750	-1.966516006	0.307432806	7.14E-09	Pectate lyase family protein [Source:NCBI gene (formerly Entrezgene);Acc:843100]	AT1G67750
104422661	AT5G14360	-1.162461473	0.349519346	0.006069299	Ubiquitin-like superfamily protein [Source:NCBI gene (formerly Entrezgene);Acc:831287]	AT5G14360
104422667	AT3G27350	-1.863627055	0.280957382	1.73E-09	transcriptional regulator ATRX-like protein [Source:NCBI gene (formerly Entrezgene);Acc:822356]	AT3G27350
104422675	AT1G13440	-1.677300724	0.317287081	2.77E-06	glyceraldehyde-3-phosphate dehydrogenase C2 [Source:NCBI gene (formerly Entrezgene);Acc:837904]	GAPC2
104422695	AT3G01810	-1.069977453	0.255906818	0.000334095	EEIG1/EHBP1 protein amino-terminal domain protein [Source:NCBI gene (formerly Entrezgene);Acc:821073]	AT3G01810
104422700	AT5G14180	-1.496239482	0.255085996	1.41E-07	Myzus persicae-induced lipase 1 [Source:NCBI gene (formerly Entrezgene);Acc:831268]	MPL1
104422705	AT3G27150	3.731290503	0.430242552	9.86E-16	Galactose oxidase/kelch repeat superfamily protein [Source:NCBI gene (formerly Entrezgene);Acc:822334]	AT3G27150
104422707	AT3G27120	-1.235536426	0.268277588	6.09E-05	P-loop containing nucleoside triphosphate hydrolases superfamily protein [Source:NCBI gene (formerly Entrezgene);Acc:822331]	AT3G27120
104422729	AT3G51000	1.431444702	0.396334805	0.002488728	alpha/beta-Hydrolases superfamily protein [Source:NCBI gene (formerly Entrezgene);Acc:824264]	AT3G51000
104422732	AT4G36380	1.183923395	0.223013192	2.49E-06	Cytochrome P450 superfamily protein [Source:NCBI gene (formerly Entrezgene);Acc:829790]	ROT3
104422739	AT4G36220	-1.473676686	0.29185457	8.65E-06	ferulic acid 5-hydroxylase 1 [Source:NCBI gene (formerly Entrezgene);Acc:829779]	FAH1
104422745	AT3G51150	-1.650875717	0.358072555	5.97E-05	ATP binding microtubule motor family protein [Source:NCBI gene (formerly Entrezgene);Acc:824279]	AT3G51150
104422762	AT4G36010	1.554313992	0.617695199	0.049992949	Pathosis-related thaumatin superfamily protein [Source:NCBI gene (formerly Entrezgene);Acc:829757]	AT4G36010
104422764	AT5G24360	-1.744241764	0.538780721	0.007871692	inositol requiring 1-1 [Source:NCBI gene (formerly Entrezgene);Acc:832507]	IRE1-1
104422769	AT4G34950	-2.042196359	0.561567441	0.002298203	Major facilitator superfamily protein [Source:NCBI gene (formerly Entrezgene);Acc:829647]	AT4G34950
104422784	AT3G51290	-1.485838362	0.414800236	0.002740591	pyridoxal-phosphate-dependent serine hydroxymethyltransferase, putative (DUF632) [Source:NCBI gene (formerly Entrezgene);Acc:824292]	AT3G51290
104422786	AT3G51290	-1.295409706	0.196465734	2.19E-09	pyridoxal-phosphate-dependent serine hydroxymethyltransferase, putative (DUF632) [Source:NCBI gene (formerly Entrezgene);Acc:824292]	AT3G51290
104422789	AT4G35930	-1.555316121	0.364202085	0.000237451	F-box family protein [Source:NCBI gene (formerly Entrezgene);Acc:829748]	FBS4
104422797	AT3G51325	-1.532595737	0.24608019	1.88E-08	RING/U-box superfamily protein [Source:NCBI gene (formerly Entrezgene);Acc:2745959]	AT3G51325
104422798	AT4G35900	1.29016066	0.39585564	0.007385915	Basic-leucine zipper (bZIP) transcription factor family protein [Source:NCBI gene (formerly Entrezgene);Acc:829744]	FD
104422800	AT5G42180	-1.811459451	0.408806681	0.000125489	Peroxidase superfamily protein [Source:NCBI gene (formerly Entrezgene);Acc:834223]	PER64
104422803	AT4G35830	2.813888846	0.764189735	0.001979684	aconitase 1 [Source:NCBI gene (formerly Entrezgene);Acc:829737]	ACO1
104422819	AT5G60060	1.02221305	0.270227174	0.001407083	F-box SKIP23-like protein (DUF295) [Source:NCBI gene (formerly Entrezgene);Acc:836128]	AT5G60060
104422823	AT3G12500	4.186735027	0.613455477	5.45E-10	basic chitinase [Source:NCBI gene (formerly Entrezgene);Acc:820429]	HCHIB
104422827	AT3G51430	1.988608972	0.538490262	0.001914141	Calcium-dependent phosphotriesterase superfamily protein [Source:NCBI gene (formerly Entrezgene);Acc:824306]	YLS2
104422835	AT1G76310	-1.843817481	0.434791694	0.000266888	CYCLIN B2;4 [Source:NCBI gene (formerly Entrezgene);Acc:843964]	CYCB2;4
104422838	AT4G35560	1.286482623	0.444411074	0.020169185	Transducin/WD40 repeat-like superfamily protein [Source:NCBI gene (formerly Entrezgene);Acc:829708]	DAW1
104422877	AT1G14130	1.407326435	0.243641771	2.28E-07	2-oxoglutarate (2OG) and Fe(II)-dependent oxygenase superfamily protein [Source:NCBI gene (formerly Entrezgene);Acc:837972]	AT1G14130
104422889	AT1G53820	-1.516266013	0.285190625	2.40E-06	RING/U-box superfamily protein [Source:NCBI gene (formerly Entrezgene);Acc:841819]	AT1G53820
104422911	AT3G14172	-1.532633428	0.243241444	1.24E-08	GPI-anchored adhesin-like protein [Source:NCBI gene (formerly Entrezgene);Acc:5007999]	AT3G14172
104422918	AT5G25170	-1.137623404	0.230657514	1.46E-05	PPPDE putative thiol peptidase family protein [Source:NCBI gene (formerly Entrezgene);Acc:832588]	AT5G25170
104422924	AT1G73630	-1.400827135	0.490846574	0.02236585	EF hand calcium-binding protein family [Source:NCBI gene (formerly Entrezgene);Acc:843697]	AT1G73630
104422933	AT4G23160	1.073769785	0.317162188	0.005060481	cysteine-rich RECEPTOR-like kinase [Source:NCBI gene (formerly Entrezgene);Acc:828415]	CRK8
104422936	AT1G73620	-2.699742466	0.331931213	6.43E-14	Pathosis-related thaumatin superfamily protein [Source:NCBI gene (formerly Entrezgene);Acc:843696]	AT1G73620
104422948	AT1G51890	-1.511143991	0.324916232	5.01E-05	Leucine-rich repeat protein kinase family protein [Source:NCBI gene (formerly Entrezgene);Acc:841616]	AT1G51890
104422951	AT4G29270	-1.40892718	0.260083668	1.47E-06	HAD superfamily, subfamily IIIB acid phosphatase [Source:NCBI gene (formerly Entrezgene);Acc:829048]	AT4G29270
104422958	AT1G48600	-1.206609256	0.346299619	0.003721286	S-adenosyl-L-methionine-dependent methyltransferases superfamily protein [Source:NCBI gene (formerly Entrezgene);Acc:841281]	PMEAMT
104422974	AT1G17410	-1.056887023	0.263123098	0.000617036	Nucleoside diphosphate kinase family protein [Source:NCBI gene (formerly Entrezgene);Acc:838313]	AT1G17410
104422978	AT1G54120	-1.95635822	0.565257551	0.003997362		AT1G54120
104422980	AT2G40890	-1.919031909	0.2844939	8.86E-10	cytochrome P450, family 98, subfamily A, polypeptide 3 [Source:NCBI gene (formerly Entrezgene);Acc:818686]	CYP98A3
104422994	AT1G72660	1.152353079	0.338501492	0.004776757	P-loop containing nucleoside triphosphate hydrolases superfamily protein [Source:NCBI gene (formerly Entrezgene);Acc:843598]	AT1G72660
104423019	AT5G56890	-1.631154756	0.499217782	0.00721111	Protein kinase superfamily protein [Source:NCBI gene (formerly Entrezgene);Acc:835791]	AT5G56890
104423027	AT3G13750	1.195595764	0.421449406	0.023340116	beta galactosidase 1 [Source:NCBI gene (formerly Entrezgene);Acc:820584]	BGAL1
104423031	AT3G13690	-2.508273096	0.59849905	0.000321799	kinase with adenine nucleotide alpha hydrolases-like domain-containing protein [Source:NCBI gene (formerly Entrezgene);Acc:820578]	AT3G13690
104423047	AT3G21310	-1.420235968	0.386323184	0.002018685	Core-2/I-branching beta-1,6-N-acetylglucosaminyltransferase family protein [Source:NCBI gene (formerly Entrezgene);Acc:821685]	AT3G21310
104423056	AT3G21340	-1.60464186	0.253716449	1.09E-08	Leucine-rich repeat protein kinase family protein [Source:NCBI gene (formerly Entrezgene);Acc:821688]	AT3G21340
104423066	AT5G51260	-1.0095869	0.326217694	0.011788144	HAD superfamily, subfamily IIIB acid phosphatase [Source:NCBI gene (formerly Entrezgene);Acc:835200]	AT5G51260
104423074	AT3G21360	1.591519793	0.425072559	0.001604889	2-oxoglutarate (2OG) and Fe(II)-dependent oxygenase superfamily protein [Source:NCBI gene (formerly Entrezgene);Acc:821690]	AT3G21360
104423075	AT4G12540	-1.524469403	0.346576264	0.000142627		AT4G12540
104423076	AT5G47390	2.35567998	0.379414106	2.09E-08	myb-like transcription factor family protein [Source:NCBI gene (formerly Entrezgene);Acc:834786]	AT5G47390
104423083	AT4G32890	-1.777165869	0.435696141	0.000493347	GATA transcription factor 9 [Source:NCBI gene (formerly Entrezgene);Acc:829425]	GATA9
104423090	AT3G16190	1.32583711	0.294563526	9.40E-05	Isochorismatase family protein [Source:NCBI gene (formerly Entrezgene);Acc:820865]	AT3G16190
104423104	AT1G79890	-1.37219384	0.525522675	0.04042372	RAD3-like DNA-binding helicase protein [Source:NCBI gene (formerly Entrezgene);Acc:844328]	AT1G79890
104423107	AT3G16060	-1.113193138	0.233836601	3.13E-05	ATP binding microtubule motor family protein [Source:NCBI gene (formerly Entrezgene);Acc:820851]	AT3G16060
104423108	AT1G79900	-2.63801941	0.841131028	0.010523804	Mitochondrial substrate carrier family protein [Source:NCBI gene (formerly Entrezgene);Acc:844329]	BAC2
104423127	AT1G52360	3.266679405	1.120825828	0.019164243	Coatomer, beta' subunit [Source:NCBI gene (formerly Entrezgene);Acc:841666]	AT1G52360
104423131	AT1G80440	2.347899342	0.456460242	5.49E-06	Galactose oxidase/kelch repeat superfamily protein [Source:NCBI gene (formerly Entrezgene);Acc:844383]	AT1G80440
104423133	AT1G80440	4.807856082	0.728974511	2.17E-09	Galactose oxidase/kelch repeat superfamily protein [Source:NCBI gene (formerly Entrezgene);Acc:844383]	AT1G80440
104423146	AT3G15550	-1.802521362	0.328289509	1.02E-06	trichohyalin [Source:NCBI gene (formerly Entrezgene);Acc:820794]	AT3G15550
104423152	AT5G25430	2.331214675	0.808189203	0.020681946	HCO3- transporter family [Source:NCBI gene (formerly Entrezgene);Acc:832617]	AT5G25430
104423180	AT3G15850	-1.691673398	0.308916526	1.10E-06	fatty acid desaturase 5 [Source:NCBI gene (formerly Entrezgene);Acc:820828]	FAD5
104423181	AT3G15880	-1.912384388	0.601450917	0.009277315	WUS-interacting protein 2 [Source:NCBI gene (formerly Entrezgene);Acc:820831]	WSIP2
104423203	AT1G80570	1.11758549	0.188376326	9.80E-08	RNI-like superfamily protein [Source:NCBI gene (formerly Entrezgene);Acc:844396]	AT1G80570
104423212	AT1G80760	-2.158796444	0.711760204	0.013973614	NOD26-like intrinsic protein 6;1 [Source:NCBI gene (formerly Entrezgene);Acc:844415]	NIP6;1
104423216	AT4G31880	-1.562796164	0.592912421	0.038160533	transcriptional regulator [Source:NCBI gene (formerly Entrezgene);Acc:829318]	AT4G31880
104423225	AT1G15950	-1.026687244	0.110864905	6.99E-18	cinnamoyl coa reductase 1 [Source:NCBI gene (formerly Entrezgene);Acc:838165]	CCR1
104423238	AT5G48930	-1.120533932	0.156261279	5.68E-11	hydroxycinnamoyl-CoA shikimate/quinate hydroxycinnamoyl transferase [Source:NCBI gene (formerly Entrezgene);Acc:834951]	HCT
104423239	AT3G12580	4.939161627	0.924919841	2.14E-06	heat shock protein 70 [Source:NCBI gene (formerly Entrezgene);Acc:820438]	HSP70
104423243	AT1G79720	-2.404277432	0.351143286	4.78E-10	Eukaryotic aspartyl protease family protein [Source:NCBI gene (formerly Entrezgene);Acc:844311]	AT1G79720
104423245	AT1G16070	-1.504766637	0.393588467	0.001222767	tubby like protein 8 [Source:NCBI gene (formerly Entrezgene);Acc:838177]	TLP8
104423253	AT1G16880	-1.019109079	0.181993945	5.84E-07	uridylyltransferase-like protein [Source:NCBI gene (formerly Entrezgene);Acc:838259]	ACR11
104423256	AT1G79740	-1.600951413	0.469579337	0.004703414	hAT transposon superfamily [Source:NCBI gene (formerly Entrezgene);Acc:844313]	AT1G79740
104423274	AT3G20260	-2.099910593	0.327976048	6.90E-09	DUF1666 family protein (DUF1666) [Source:NCBI gene (formerly Entrezgene);Acc:821570]	AT3G20260
104423283	AT2G25940	-1.24472361	0.296445436	0.000312975	alpha-vacuolar processing enzyme [Source:NCBI gene (formerly Entrezgene);Acc:817135]	ALPHA-VPE
104423284	AT1G78930	1.059229389	0.266063682	0.00070104	Mitochondrial transcription termination factor family protein [Source:NCBI gene (formerly Entrezgene);Acc:844232]	AT1G78930
104423364	AT5G23440	-2.247106124	0.280890016	1.68E-13	ferredoxin/thioredoxin reductase subunit A (variable subunit) 1 [Source:NCBI gene (formerly Entrezgene);Acc:832410]	FTRA1
104423367	AT1G20696	-2.146265784	0.317704362	8.33E-10	high mobility group B3 [Source:NCBI gene (formerly Entrezgene);Acc:838659]	HMGB3
104423376	AT5G41040	1.909267314	0.575327429	0.006193856	HXXXD-type acyl-transferase family protein [Source:NCBI gene (formerly Entrezgene);Acc:834106]	RWP1
104423415	AT3G19430	-3.834548051	0.891844201	0.00021226	late embryosis abundant protein-related / LEA protein-like protein [Source:NCBI gene (formerly Entrezgene);Acc:821477]	AT3G19430
104423416	AT2G27690	-4.094279968	1.119749309	0.002154311	cytochrome P450, family 94, subfamily C, polypeptide 1 [Source:NCBI gene (formerly Entrezgene);Acc:817315]	CYP94C1
104423453	AT5G20940	-3.33967601	0.763816013	0.000158517	Glycosyl hydrolase family protein [Source:NCBI gene (formerly Entrezgene);Acc:832219]	AT5G20940
104423480	AT3G59200	2.418107988	0.805822155	0.01524252	F-box/RNI-like superfamily protein [Source:NCBI gene (formerly Entrezgene);Acc:825089]	AT3G59200
104423496	AT3G45140	1.865184322	0.626963696	0.016354738	lipoxygenase 2 [Source:NCBI gene (formerly Entrezgene);Acc:823650]	LOX2
104423527	AT5G65550	-1.699594134	0.614905341	0.027990985	UDP-Glycosyltransferase superfamily protein [Source:NCBI gene (formerly Entrezgene);Acc:836681]	AT5G65550
104423545	AT3G07510	-1.580229241	0.409602954	0.001084887	maternal effect embryo arrest protein [Source:NCBI gene (formerly Entrezgene);Acc:819939]	AT3G07510
104423571	AT2G38780	1.824167731	0.66408789	0.029201164	cytochrome C oxidase subunit [Source:NCBI gene (formerly Entrezgene);Acc:818460]	AT2G38780
104423595	AT1G22400	-1.318869331	0.217602065	4.83E-08	UDP-Glycosyltransferase superfamily protein [Source:NCBI gene (formerly Entrezgene);Acc:838846]	UGT85A1
104423630	AT3G28960	2.214395924	0.274783741	1.12E-13	Transmembrane amino acid transporter family protein [Source:NCBI gene (formerly Entrezgene);Acc:822536]	AT3G28960
104423641	AT4G01710	-1.953547855	0.685616576	0.022605057	ARP2/3 complex 16 kDa subunit (p16-Arc) [Source:NCBI gene (formerly Entrezgene);Acc:828087]	CRK
104423733	AT1G66170	-1.888237	0.713559652	0.037195877	RING/FYVE/PHD zinc finger superfamily protein [Source:NCBI gene (formerly Entrezgene);Acc:842932]	MMD1
104423745	AT3G50120	-1.747198444	0.683622925	0.04592641	transmembrane protein, putative (DUF247) [Source:NCBI gene (formerly Entrezgene);Acc:824174]	AT3G50120
104423825	AT5G43860	-4.840264534	1.480606265	0.007180044	chlorophyllase 2 [Source:NCBI gene (formerly Entrezgene);Acc:834408]	CLH2
104423826	AT3G62690	-1.309851143	0.50557544	0.042446434	AtL5 [Source:NCBI gene (formerly Entrezgene);Acc:825443]	ATL5
104423843	AT2G29500	5.422276283	1.668694798	0.007604853	HSP20-like chaperones superfamily protein [Source:NCBI gene (formerly Entrezgene);Acc:817499]	AT2G29500
104423869	AT1G07870	1.542057488	0.437736877	0.003299472	Protein kinase superfamily protein [Source:NCBI gene (formerly Entrezgene);Acc:837302]	AT1G07870
104423870	AT5G60100	1.457075307	0.26811123	1.35E-06	pseudo-response regulator 3 [Source:NCBI gene (formerly Entrezgene);Acc:836132]	PRR3
104423891	AT3G14860	-1.221282946	0.305476684	0.000660881	NHL domain-containing protein [Source:NCBI gene (formerly Entrezgene);Acc:820715]	AT3G14860
104423902	AT5G14780	2.880169678	0.354806241	7.25E-14	formate dehydrogenase [Source:NCBI gene (formerly Entrezgene);Acc:831330]	FDH
104423962	AT5G66320	-1.764491545	0.253016017	2.12E-10	GATA transcription factor 5 [Source:NCBI gene (formerly Entrezgene);Acc:836764]	GATA5
104423973	AT5G45480	-1.080635438	0.42055133	0.044464645	transmembrane protein, putative (DUF594) [Source:NCBI gene (formerly Entrezgene);Acc:834584]	AT5G45480
104423977	AT4G36040	1.481701229	0.400202058	0.001852725	Chaperone DnaJ-domain superfamily protein [Source:NCBI gene (formerly Entrezgene);Acc:829760]	J11
104423994	AT1G76070	-1.649905364	0.545283146	0.014255286		AT1G76070
104424019	AT4G25960	-3.34568664	1.231072427	0.031339302	P-glycoprotein 2 [Source:NCBI gene (formerly Entrezgene);Acc:828702]	ABCB2
104424021	AT5G45460	-1.7119246	0.505710738	0.005066007	transmembrane protein [Source:NCBI gene (formerly Entrezgene);Acc:834582]	AT5G45460
104424071	AT1G05700	-2.213258903	0.362165874	3.65E-08	Leucine-rich repeat transmembrane protein kinase protein [Source:NCBI gene (formerly Entrezgene);Acc:837077]	AT1G05700
104424076	AT1G51805	-1.30598207	0.303903018	0.000213913	Leucine-rich repeat protein kinase family protein [Source:NCBI gene (formerly Entrezgene);Acc:841607]	AT1G51805
104424129	AT1G54180	-1.40639412	0.259294508	1.42E-06	BREVIS RADIX-like 3 [Source:NCBI gene (formerly Entrezgene);Acc:841858]	BRX-LIKE3
104424178	AT1G12663	-3.750850814	0.854183141	0.000147023	thionin-like protein [Source:NCBI gene (formerly Entrezgene);Acc:5007688]	AT1G12663
104424205	AT4G19950	2.578775899	0.43830785	1.28E-07	polyadenylate-binding protein 1-B-binding protein [Source:NCBI gene (formerly Entrezgene);Acc:827739]	AT4G19950
104424245	AT5G54150	1.305284628	0.44736168	0.018999899		AT5G54150
104424274	AT5G16840	1.092424139	0.405376051	0.033166786	binding partner of acd11 1 [Source:NCBI gene (formerly Entrezgene);Acc:831547]	BPA1
104424275	AT5G16880	-3.951691465	1.549274385	0.046424903	Target of Myb protein 1 [Source:NCBI gene (formerly Entrezgene);Acc:831551]	AT5G16880
104424302	AT5G05000	1.486734481	0.364959649	0.000503366	translocon at the outer envelope membrane of chloroplasts 34 [Source:NCBI gene (formerly Entrezgene);Acc:830382]	TOC34
104424306	AT1G28710	3.521199537	1.124427919	0.01066919	Nucleotide-diphospho-sugar transferase family protein [Source:NCBI gene (formerly Entrezgene);Acc:839771]	AT1G28710
104424307	AT4G33550	1.274316735	0.414316174	0.012438749	Bifunctional inhibitor/lipid-transfer protein/seed storage 2S albumin superfamily protein [Source:NCBI gene (formerly Entrezgene);Acc:829494]	AT4G33550
104424317	AT5G07620	-1.077292605	0.337217998	0.00890169	Protein kinase superfamily protein [Source:NCBI gene (formerly Entrezgene);Acc:830655]	AT5G07620
104424331	AT5G62250	-1.133672837	0.255417578	0.000121662	microtubule-associated protein 65-9 [Source:NCBI gene (formerly Entrezgene);Acc:836346]	MAP65-9
104424336	AT5G51550	-1.526083363	0.231481745	2.20E-09	EXORDIUM like 3 [Source:NCBI gene (formerly Entrezgene);Acc:835229]	EXL3
104424339	AT4G12350	-1.046827747	0.289878524	0.002492253	myb domain protein 42 [Source:NCBI gene (formerly Entrezgene);Acc:826844]	MYB42
104424340	AT5G62360	-4.75857584	0.83494185	3.46E-07	Plant invertase/pectin methylesterase inhibitor superfamily protein [Source:NCBI gene (formerly Entrezgene);Acc:836357]	AT5G62360
104424341	AT5G62360	-2.536274944	0.423643862	7.28E-08	Plant invertase/pectin methylesterase inhibitor superfamily protein [Source:NCBI gene (formerly Entrezgene);Acc:836357]	AT5G62360
104424343	AT4G12420	-1.320859042	0.292895788	9.07E-05	Cupredoxin superfamily protein [Source:NCBI gene (formerly Entrezgene);Acc:826851]	SKU5
104424351	AT5G61480	-1.091718973	0.317767293	0.004338054	Leucine-rich repeat protein kinase family protein [Source:NCBI gene (formerly Entrezgene);Acc:836269]	PXY
104424356	AT1G65680	-4.023463057	0.53088873	3.57E-12	expansin B2 [Source:NCBI gene (formerly Entrezgene);Acc:842879]	EXPB2
104424358	AT5G61520	1.471909699	0.509479414	0.020457361	Major facilitator superfamily protein [Source:NCBI gene (formerly Entrezgene);Acc:836273]	AT5G61520
104424363	AT5G51810	-1.65941925	0.345251933	2.56E-05	gibberellin 20 oxidase 2 [Source:NCBI gene (formerly Entrezgene);Acc:835256]	GA20OX2
104424381	AT4G25433	1.335638176	0.391864747	0.004716798	peptidoglycan-binding LysM domain-containing protein [Source:NCBI gene (formerly Entrezgene);Acc:828647]	AT4G25433
104424392	AT5G52060	-1.176433209	0.265789332	0.000127906	BCL-2-associated athano 1 [Source:NCBI gene (formerly Entrezgene);Acc:835281]	BAG1
104424400	AT5G62040	8.865763782	1.016402443	6.39E-16	PEBP (phosphatidylethanolamine-binding protein) family protein [Source:NCBI gene (formerly Entrezgene);Acc:836324]	BFT
104424401	AT5G62020	1.655539555	0.475550345	0.003752804	heat shock transcription factor B2A [Source:NCBI gene (formerly Entrezgene);Acc:836322]	HSFB2A
104424405	AT5G52220	-1.0044636	0.335662496	0.015579579	chromosome transmission fidelity-like protein [Source:NCBI gene (formerly Entrezgene);Acc:835298]	AT5G52220
104424418	AT5G23860	-1.275185283	0.222618328	2.97E-07	tubulin beta 8 [Source:NCBI gene (formerly Entrezgene);Acc:832451]	TUB8
104424419	AT5G52390	1.85407493	0.731307014	0.048022086	PAR1 protein [Source:NCBI gene (formerly Entrezgene);Acc:835315]	AT5G52390
104424421	AT5G52390	2.548943661	0.992031818	0.044470293	PAR1 protein [Source:NCBI gene (formerly Entrezgene);Acc:835315]	AT5G52390
104424422	AT5G52390	3.354348322	0.678026359	1.37E-05	PAR1 protein [Source:NCBI gene (formerly Entrezgene);Acc:835315]	AT5G52390
104424423	AT5G52390	1.058236764	0.296971267	0.002905448	PAR1 protein [Source:NCBI gene (formerly Entrezgene);Acc:835315]	AT5G52390
104424429	AT5G23910	-1.357383928	0.421418897	0.008254806	ATP binding microtubule motor family protein [Source:NCBI gene (formerly Entrezgene);Acc:832456]	AT5G23910
104424435	AT5G23940	-1.425242865	0.509014172	0.02560058	HXXXD-type acyl-transferase family protein [Source:NCBI gene (formerly Entrezgene);Acc:832459]	PEL3
104424437	AT5G23950	2.641812235	0.77859207	0.004952527	Calcium-dependent lipid-binding (CaLB domain) family protein [Source:NCBI gene (formerly Entrezgene);Acc:832460]	AT5G23950
104424440	AT3G14190	-1.995661127	0.270375041	1.38E-11		AT3G14190
104424446	AT5G52640	1.265718939	0.345891102	0.002132847	heat shock-like protein [Source:NCBI gene (formerly Entrezgene);Acc:835341]	HSP90.1
104424459	AT5G24090	1.892158576	0.496352419	0.001273423	chitinase A [Source:NCBI gene (formerly Entrezgene);Acc:832474]	CHIA
104424460	AT5G52950	-1.521858419	0.591255574	0.044015309	LIM domain protein [Source:NCBI gene (formerly Entrezgene);Acc:835372]	AT5G52950
104424466	AT1G05440	-1.899574988	0.300463417	1.10E-08	C-8 sterol isomerase [Source:NCBI gene (formerly Entrezgene);Acc:837045]	AT1G05440
104424467	AT4G27950	-1.328835381	0.438017383	0.013950098	cytokinin response factor 4 [Source:NCBI gene (formerly Entrezgene);Acc:828908]	CRF4
104424490	AT3G49170	1.030507698	0.338394282	0.013494039	Tetratricopeptide repeat (TPR)-like superfamily protein [Source:NCBI gene (formerly Entrezgene);Acc:824078]	EMB2261
104424503	AT5G24240	-1.393875825	0.305700177	7.36E-05	phosphatidylinositol 4-kinase gamma-like protein [Source:NCBI gene (formerly Entrezgene);Acc:832491]	AT5G24240
104424512	AT4G00990	-1.501675515	0.359848369	0.000344708	Transcription factor jumonji (jmjC) domain-containing protein [Source:NCBI gene (formerly Entrezgene);Acc:827933]	AT4G00990
104424514	AT5G24300	2.065658721	0.523096717	0.000788676	Glycogen/starch synthases, ADP-glucose type [Source:NCBI gene (formerly Entrezgene);Acc:832497]	SS1
104424517	AT5G24310	-1.222270346	0.214182332	3.33E-07	ABL interactor-like protein 3 [Source:NCBI gene (formerly Entrezgene);Acc:832498]	ABIL3
104424521	AT5G53050	1.124442798	0.227392558	1.38E-05	alpha/beta-Hydrolases superfamily protein [Source:NCBI gene (formerly Entrezgene);Acc:835385]	AT5G53050
104424548	AT4G27670	3.715272012	0.412091798	5.81E-17	heat shock protein 21 [Source:NCBI gene (formerly Entrezgene);Acc:828881]	HSP21
104424555	AT1G21240	-2.181077251	0.382942642	3.52E-07	wall associated kinase 3 [Source:NCBI gene (formerly Entrezgene);Acc:838719]	WAK3
104424566	AT5G24530	2.962259065	0.659124818	9.68E-05	2-oxoglutarate (2OG) and Fe(II)-dependent oxygenase superfamily protein [Source:NCBI gene (formerly Entrezgene);Acc:832524]	DMR6
104424570	AT5G24580	-1.017029036	0.314259209	0.007893798	Heavy metal transport/detoxification superfamily protein [Source:NCBI gene (formerly Entrezgene);Acc:832529]	AT5G24580
104424572	AT1G18010	-1.75076388	0.482070498	0.002334877	Major facilitator superfamily protein [Source:NCBI gene (formerly Entrezgene);Acc:838381]	AT1G18010
104424587	AT3G06035	-1.941866124	0.273031288	8.52E-11	Glycoprotein membrane GPI-anchored [Source:NCBI gene (formerly Entrezgene);Acc:819776]	AT3G06035
104424612	AT1G09540	-1.383346943	0.359125715	0.001107213	myb domain protein 61 [Source:NCBI gene (formerly Entrezgene);Acc:837480]	MYB61
104424663	AT2G04850	-1.811360806	0.254982437	8.94E-11	Auxin-responsive family protein [Source:NCBI gene (formerly Entrezgene);Acc:815031]	AT2G04850
104424682	AT2G04780	-1.881656993	0.325610767	2.25E-07	FASCICLIN-like arabinoogalactan 7 [Source:NCBI gene (formerly Entrezgene);Acc:815021]	FLA7
104424722	AT4G03965	-1.404448784	0.268718142	3.70E-06	RING/U-box superfamily protein [Source:NCBI gene (formerly Entrezgene);Acc:825707]	AT4G03965
104424749	AT4G15320	1.29331394	0.305175539	0.000269728	cellulose synthase-like B6 [Source:NCBI gene (formerly Entrezgene);Acc:827198]	CSLB06
104424753	AT1G05100	-1.542839311	0.27181102	3.91E-07	mitogen-activated protein kinase kinase kinase 18 [Source:NCBI gene (formerly Entrezgene);Acc:839324]	MAPKKK18
104424757	AT5G38000	-1.214466479	0.175416619	2.94E-10	Zinc-binding dehydrogenase family protein [Source:NCBI gene (formerly Entrezgene);Acc:833779]	AT5G38000
104424763	AT5G08080	5.780778272	0.962286287	6.51E-08	syntaxin of plants 132 [Source:NCBI gene (formerly Entrezgene);Acc:830702]	SYP132
104424769	AT5G15180	-1.560222009	0.56553989	0.028325771	Peroxidase superfamily protein [Source:NCBI gene (formerly Entrezgene);Acc:831370]	AT5G15180
104424780	AT1G03220	-1.974125098	0.430837251	6.71E-05	Eukaryotic aspartyl protease family protein [Source:NCBI gene (formerly Entrezgene);Acc:838517]	AT1G03220
104424814	AT1G05280	-1.267557547	0.347799808	0.002241283	ERV-F (C)1 provirus ancestral Env polyprotein, putative (DUF604) [Source:NCBI gene (formerly Entrezgene);Acc:837026]	AT1G05280
104424820	AT3G22104	-1.228067809	0.406483239	0.01443385	Phototropic-responsive NPH3 family protein [Source:NCBI gene (formerly Entrezgene);Acc:821773]	AT3G22104
104424821	AT3G25830	-3.573546403	1.39856491	0.045993491	terpene synthase-like sequence-1,8-cineole [Source:NCBI gene (formerly Entrezgene);Acc:822177]	TPS-CIN
104424822	AT4G16730	1.590619061	0.590950721	0.033418106	terpene synthase 02 [Source:NCBI gene (formerly Entrezgene);Acc:827376]	TPS02
104424824	AT4G03210	-1.702480412	0.299186659	3.61E-07	xyloglucan endotransglucosylase/hydrolase 9 [Source:NCBI gene (formerly Entrezgene);Acc:828024]	XTH9
104424828	AT4G27310	-1.233695278	0.295969747	0.000351133	B-box type zinc finger family protein [Source:NCBI gene (formerly Entrezgene);Acc:828839]	BBX28
104424835	AT4G05120	-1.358785017	0.216351523	1.40E-08	Major facilitator superfamily protein [Source:NCBI gene (formerly Entrezgene);Acc:825857]	FUR1
104424849	AT2G44480	-2.016596408	0.447562139	9.21E-05	beta glucosidase 17 [Source:NCBI gene (formerly Entrezgene);Acc:819055]	BGLU17
104424856	AT4G05020	-1.360760437	0.272787524	1.13E-05	NAD(P)H dehydrogenase B2 [Source:NCBI gene (formerly Entrezgene);Acc:825844]	NDB2
104424887	AT2G20880	2.949923619	0.844255038	0.003608909	Integrase-type DNA-binding superfamily protein [Source:NCBI gene (formerly Entrezgene);Acc:816622]	ERF53
104424923	AT2G20680	-1.45923075	0.189357371	1.42E-12	Glycosyl hydrolase superfamily protein [Source:NCBI gene (formerly Entrezgene);Acc:816596]	MAN2
104424929	AT4G28365	-3.976680081	0.593050376	1.12E-09	early nodulin-like protein 3 [Source:NCBI gene (formerly Entrezgene);Acc:828952]	ENODL3
104424930	AT4G23160	-1.718634735	0.656632937	0.039843673	cysteine-rich RECEPTOR-like kinase [Source:NCBI gene (formerly Entrezgene);Acc:828415]	CRK8
104424934	AT2G33810	-1.088761825	0.237764781	6.79E-05	squamosa promoter binding protein-like 3 [Source:NCBI gene (formerly Entrezgene);Acc:817948]	SPL3
104424951	AT4G28500	-1.072795566	0.191285888	5.60E-07	NAC domain containing protein 73 [Source:NCBI gene (formerly Entrezgene);Acc:828968]	NAC073
104424952	AT5G44160	1.234361019	0.279384874	0.000132075	C2H2-like zinc finger protein [Source:NCBI gene (formerly Entrezgene);Acc:834439]	NUC
104424959	AT3G23600	5.750498527	0.838332578	4.40E-10	alpha/beta-Hydrolases superfamily protein [Source:NCBI gene (formerly Entrezgene);Acc:821939]	AT3G23600
104424972	AT4G35950	-1.765042975	0.351181339	9.61E-06	RAC-like 6 [Source:NCBI gene (formerly Entrezgene);Acc:829750]	RAC6
104424992	AT2G42580	-1.106252034	0.250571516	0.000133618	tetratricopetide-repeat thioredoxin-like 3 [Source:NCBI gene (formerly Entrezgene);Acc:818858]	TTL3
104425008	AT5G05340	6.530263555	2.341585219	0.026340877	Peroxidase superfamily protein [Source:NCBI gene (formerly Entrezgene);Acc:830416]	PRX52
104425025	AT3G58730	1.052143146	0.175215791	6.58E-08	vacuolar ATP synthase subunit D (VATD) / V-ATPase D subunit / vacuolar proton pump D subunit (VATPD) [Source:NCBI gene (formerly Entrezgene);Acc:825042]	AT3G58730
104425031	AT1G78570	-1.813555673	0.333497908	1.33E-06	rhamnose biosynthesis 1 [Source:NCBI gene (formerly Entrezgene);Acc:844193]	RHM1
104425047	AT1G29860	1.344924628	0.410568312	0.007052949	WRKY DNA-binding protein 71 [Source:NCBI gene (formerly Entrezgene);Acc:839864]	WRKY71
104425048	AT3G59110	-1.527798338	0.216702248	1.27E-10	Protein kinase superfamily protein [Source:NCBI gene (formerly Entrezgene);Acc:825080]	AT3G59110
104425050	AT5G50890	-2.015422738	0.353155271	3.33E-07	alpha/beta-Hydrolases superfamily protein [Source:NCBI gene (formerly Entrezgene);Acc:835161]	AT5G50890
104425058	AT2G30870	-1.046613307	0.41493403	0.049345559	glutathione S-transferase PHI 10 [Source:NCBI gene (formerly Entrezgene);Acc:817637]	GSTF10
104425063	AT2G30860	2.204985929	0.567106428	0.00097788	glutathione S-transferase PHI 9 [Source:NCBI gene (formerly Entrezgene);Acc:817636]	GSTF9
104425065	AT2G30820	-1.46320411	0.177275522	2.58E-14	aspartyl/glutamyl-tRNA(Asn/Gln) amidotransferase subunit [Source:NCBI gene (formerly Entrezgene);Acc:817633]	AT2G30820
104425069	AT2G18660	1.146279028	0.357863756	0.008692994	plant natriuretic peptide A [Source:NCBI gene (formerly Entrezgene);Acc:816381]	PNP-A
104425083	AT3G53230	-1.077677873	0.267627732	0.000594492	ATPase, AAA-type, CDC48 protein [Source:NCBI gene (formerly Entrezgene);Acc:824489]	AtCDC48B
104425091	AT3G08860	-1.534025846	0.32917309	4.81E-05	PYRIMIDINE 4 [Source:NCBI gene (formerly Entrezgene);Acc:820034]	PYD4
104425093	AT2G40435	-2.230280428	0.366013126	4.04E-08	transcription factor SCREAM-like protein [Source:NCBI gene (formerly Entrezgene);Acc:818637]	AT2G40435
104425105	AT2G38510	-4.170325299	1.060033664	0.000833106	MATE efflux family protein [Source:NCBI gene (formerly Entrezgene);Acc:818433]	AT2G38510
104425130	AT3G08600	-1.086678287	0.342533921	0.009471755	transmembrane protein, putative (DUF1191) [Source:NCBI gene (formerly Entrezgene);Acc:820007]	AT3G08600
104425134	AT5G01990	1.232280701	0.240567268	6.08E-06	Auxin efflux carrier family protein [Source:NCBI gene (formerly Entrezgene);Acc:830729]	AT5G01990
104425144	AT1G09780	4.474449336	0.316846735	6.55E-42	Phosphoglycerate mutase, 2,3-bisphosphoglycerate-independent [Source:NCBI gene (formerly Entrezgene);Acc:837507]	iPGAM1
104425153	AT4G07400	-2.424953345	0.367493579	2.13E-09	VIER F-box protein 3 [Source:NCBI gene (formerly Entrezgene);Acc:826171]	VFB3
104425170	AT3G12750	2.682468878	0.483016538	7.43E-07	zinc transporter 1 [Source:NCBI gene (formerly Entrezgene);Acc:820457]	ZIP1
104425178	AT5G65760	-1.850174936	0.526589098	0.003396539	Serine carboxypeptidase S28 family protein [Source:NCBI gene (formerly Entrezgene);Acc:836705]	AT5G65760
104425188	AT5G48310	-1.548755234	0.299788251	4.94E-06	portal protein [Source:NCBI gene (formerly Entrezgene);Acc:834884]	AT5G48310
104425207	AT2G04350	1.129944101	0.218950194	5.06E-06	AMP-dependent synthetase and ligase family protein [Source:NCBI gene (formerly Entrezgene);Acc:814974]	LACS8
104425225	AT4G28650	-1.448354151	0.338043749	0.000225174	Leucine-rich repeat transmembrane protein kinase family protein [Source:NCBI gene (formerly Entrezgene);Acc:828983]	AT4G28650
104425253	AT3G03980	-1.158928473	0.275787171	0.000309038	NAD(P)-binding Rossmann-fold superfamily protein [Source:NCBI gene (formerly Entrezgene);Acc:819553]	AT3G03980
104425263	AT1G54385	-1.6741822	0.374712899	0.000107729	ARM repeat superfamily protein [Source:NCBI gene (formerly Entrezgene);Acc:841880]	AT1G54385
104425266	AT3G03960	1.13964051	0.253976924	9.95E-05	TCP-1/cpn60 chaperonin family protein [Source:NCBI gene (formerly Entrezgene);Acc:819549]	AT3G03960
104425274	AT3G03860	-1.491926662	0.324968491	6.47E-05	APR-like 5 [Source:NCBI gene (formerly Entrezgene);Acc:821101]	APRL5
104425275	AT3G21530	-1.20207128	0.247361513	2.01E-05	DNAse I-like superfamily protein [Source:NCBI gene (formerly Entrezgene);Acc:821707]	AT3G21530
104425285	AT5G17920	-1.168386537	0.237414678	1.54E-05	Cobalamin-independent synthase family protein [Source:NCBI gene (formerly Entrezgene);Acc:831660]	ATMS1
104425301	AT5G17840	1.065712602	0.241282566	0.000132668	DnaJ/Hsp40 cysteine-rich domain superfamily protein [Source:NCBI gene (formerly Entrezgene);Acc:831652]	AT5G17840
104425302	AT3G03680	-1.580950291	0.404346416	0.000907555	C2 calcium/lipid-binding plant phosphoribosyltransferase family protein [Source:NCBI gene (formerly Entrezgene);Acc:821190]	AT3G03680
104425327	AT1G08080	-1.16108072	0.192745033	5.95E-08	alpha carbonic anhydrase 7 [Source:NCBI gene (formerly Entrezgene);Acc:837326]	ACA7
104425331	AT2G41510	7.292138321	1.518102044	2.59E-05	cytokinin oxidase/dehydrogenase 1 [Source:NCBI gene (formerly Entrezgene);Acc:818749]	CKX1
104425335	AT5G03960	-1.549694688	0.406411915	0.001269183	IQ-domain 12 [Source:NCBI gene (formerly Entrezgene);Acc:830275]	IQD12
104425340	AT4G25310	-2.335396801	0.464748122	9.64E-06	2-oxoglutarate (2OG) and Fe(II)-dependent oxygenase superfamily protein [Source:NCBI gene (formerly Entrezgene);Acc:828634]	AT4G25310
104425360	AT2G41380	1.968379109	0.536022077	0.002044748	S-adenosyl-L-methionine-dependent methyltransferases superfamily protein [Source:NCBI gene (formerly Entrezgene);Acc:818736]	AT2G41380
104425361	AT2G41380	1.211440922	0.39355904	0.012357379	S-adenosyl-L-methionine-dependent methyltransferases superfamily protein [Source:NCBI gene (formerly Entrezgene);Acc:818736]	AT2G41380
104425363	AT1G20510	5.601666884	1.621119005	0.004069104	OPC-8:0 CoA ligase1 [Source:NCBI gene (formerly Entrezgene);Acc:838639]	OPCL1
104425368	AT2G36580	-1.525322012	0.20414615	7.52E-12	Pyruvate kinase family protein [Source:NCBI gene (formerly Entrezgene);Acc:818231]	AT2G36580
104425388	AT2G29470	1.31744784	0.34247219	0.001128284	glutathione S-transferase tau 3 [Source:NCBI gene (formerly Entrezgene);Acc:817496]	GSTU3
104425389	AT5G12250	-2.042170041	0.265090346	1.43E-12	beta-6 tubulin [Source:NCBI gene (formerly Entrezgene);Acc:831100]	TUB6
104425391	AT3G56480	-1.663486687	0.244681323	6.40E-10	myosin heavy chain-like protein [Source:NCBI gene (formerly Entrezgene);Acc:824815]	AT3G56480
104425392	AT4G37490	-2.250339109	0.23087417	8.64E-20	CYCLIN B1;1 [Source:NCBI gene (formerly Entrezgene);Acc:829904]	CYCB1;1
104425400	AT2G40850	-1.27917409	0.425338777	0.014953038	phosphoinositide 4-kinase gamma 1 [Source:NCBI gene (formerly Entrezgene);Acc:818683]	PI4K GAMMA 1
104425402	AT3G56590	-1.110220009	0.272114291	0.000492042	hydroxyproline-rich glycoprotein family protein [Source:NCBI gene (formerly Entrezgene);Acc:824826]	AT3G56590
104425446	AT2G41820	-1.3867907	0.288252635	2.51E-05	Leucine-rich repeat protein kinase family protein [Source:NCBI gene (formerly Entrezgene);Acc:818781]	AT2G41820
104425491	AT5G06760	6.321708266	0.987152586	6.85E-09	Late Embryosis Abundant 4-5 [Source:NCBI gene (formerly Entrezgene);Acc:830565]	LEA4-5
104425496	AT3G53750	-1.852214628	0.301203563	2.95E-08	actin 3 [Source:NCBI gene (formerly Entrezgene);Acc:824542]	ACT3
104425505	AT3G58060	-2.476134049	0.417699976	1.00E-07	Cation efflux family protein [Source:NCBI gene (formerly Entrezgene);Acc:824975]	AT3G58060
104425510	AT4G09153	-1.711758014	0.516412762	0.006266471	low-molecular-weight cysteine-rich 36 [Source:NCBI gene (formerly Entrezgene);Acc:3770109]	LCR36
104425552	AT3G11900	1.640402337	0.39353872	0.000351133	aromatic and neutral transporter 1 [Source:NCBI gene (formerly Entrezgene);Acc:820363]	ANT1
104425555	AT3G52310	-1.091349454	0.236771918	5.99E-05
104425583	AT4G20900	-1.791427116	0.358519165	1.09E-05	Tetratricopeptide repeat (TPR)-like superfamily protein [Source:NCBI gene (formerly Entrezgene);Acc:827838]	MS5
104425593	AT5G11720	-1.545099436	0.280245528	9.10E-07	Glycosyl hydrolases family 31 protein [Source:NCBI gene (formerly Entrezgene);Acc:831044]	AT5G11720
104425597	AT5G44530	-1.188985311	0.296591428	0.000635371	Subtilase family protein [Source:NCBI gene (formerly Entrezgene);Acc:834480]	AT5G44530
104425617	AT3G14470	-2.267850512	0.502321082	8.89E-05	NB-ARC domain-containing disease resistance protein [Source:NCBI gene (formerly Entrezgene);Acc:820670]	AT3G14470
104425628	AT2G36200	-1.453135053	0.297598231	1.81E-05	P-loop containing nucleoside triphosphate hydrolases superfamily protein [Source:NCBI gene (formerly Entrezgene);Acc:818192]	AT2G36200
104425632	AT4G18590	-1.706932745	0.282917425	5.65E-08	Nucleic acid-binding, OB-fold-like protein [Source:NCBI gene (formerly Entrezgene);Acc:827591]	AT4G18590
104425633	AT3G52720	-1.004749794	0.245879545	0.000480214	alpha carbonic anhydrase 1 [Source:NCBI gene (formerly Entrezgene);Acc:824438]	ACA1
104425649	AT3G10080	-2.913171698	0.328476782	1.93E-16	RmlC-like cupins superfamily protein [Source:NCBI gene (formerly Entrezgene);Acc:820169]	AT3G10080
104425653	AT3G59340	-1.768437425	0.690088924	0.045217103	solute carrier family 35 protein (DUF914) [Source:NCBI gene (formerly Entrezgene);Acc:825103]	AT3G59340
104425664	AT2G36450	-5.542171741	1.001722961	8.26E-07	Integrase-type DNA-binding superfamily protein [Source:NCBI gene (formerly Entrezgene);Acc:818219]	HRD
104425674	AT2G36570	-1.634108808	0.333904602	1.73E-05	Leucine-rich repeat protein kinase family protein [Source:NCBI gene (formerly Entrezgene);Acc:818230]	AT2G36570
104425675	AT3G61040	1.175340699	0.43023847	0.030271551	cytochrome P450, family 76, subfamily C, polypeptide 7 [Source:NCBI gene (formerly Entrezgene);Acc:825276]	CYP76C7
104425680	AT5G48460	-1.282144929	0.286671495	0.000106043	Actin binding Calponin homology (CH) domain-containing protein [Source:NCBI gene (formerly Entrezgene);Acc:834901]	AT5G48460
104425688	AT5G48540	-3.397987148	0.422275499	1.22E-13	receptor-like protein kinase-related family protein [Source:NCBI gene (formerly Entrezgene);Acc:834910]	AT5G48540
104425693	AT5G50915	-1.026038314	0.323410336	0.009471755	basic helix-loop-helix (bHLH) DNA-binding superfamily protein [Source:NCBI gene (formerly Entrezgene);Acc:835164]	AT5G50915
104425701	AT4G13010	3.306010482	1.131332266	0.018779796	Oxidoreductase, zinc-binding dehydrogenase family protein [Source:NCBI gene (formerly Entrezgene);Acc:826914]	AT4G13010
104425703	AT4G13830	2.839897127	0.810985115	0.003521717	DNAJ-like 20 [Source:NCBI gene (formerly Entrezgene);Acc:827017]	J20
104425704	AT3G25180	-1.440961626	0.300516312	2.69E-05	cytochrome P450, family 82, subfamily G, polypeptide 1 [Source:NCBI gene (formerly Entrezgene);Acc:822110]	CYP82G1
104425728	AT5G04700	2.41755545	0.489087686	1.39E-05	Ankyrin repeat family protein [Source:NCBI gene (formerly Entrezgene);Acc:830348]	AT5G04700
104425730	AT2G32720	-1.45135959	0.161964042	8.99E-17	cytochrome B5 [Source:NCBI gene (formerly Entrezgene);Acc:817832]	CB5-B
104425731	AT5G48800	-1.185249589	0.305583767	0.001010938	Phototropic-responsive NPH3 family protein [Source:NCBI gene (formerly Entrezgene);Acc:834938]	AT5G48800
104425733	AT3G54420	2.557757224	0.829084723	0.01212472	homolog of carrot EP3-3 chitinase [Source:NCBI gene (formerly Entrezgene);Acc:824608]	EP3
104425761	AT5G50930	1.198889707	0.37452126	0.008733462	Histone superfamily protein [Source:NCBI gene (formerly Entrezgene);Acc:835166]	AT5G50930
104425772	AT5G35525	1.257998166	0.407971073	0.012174539	PLAC8 family protein [Source:NCBI gene (formerly Entrezgene);Acc:833517]	AT5G35525
104425782	AT1G13360	-1.019233379	0.190711778	2.10E-06		AT1G13360
104425786	AT1G68510	5.413486136	1.329291849	0.000505073	LOB domain-containing protein 42 [Source:NCBI gene (formerly Entrezgene);Acc:843180]	LBD42
104425795	AT1G48780	-1.171977156	0.30917174	0.001372292		AT1G48780
104425796	AT3G21460	2.210275958	0.538845459	0.000452258	Glutaredoxin family protein [Source:NCBI gene (formerly Entrezgene);Acc:5008019]	AT3G21460
104425799	AT1G18370	-2.075144974	0.354999674	1.57E-07	ATP binding microtubule motor family protein [Source:NCBI gene (formerly Entrezgene);Acc:838418]	HIK
104425811	AT3G18180	-2.266521615	0.483433035	4.27E-05	Glycosyltransferase family 61 protein [Source:NCBI gene (formerly Entrezgene);Acc:821345]	AT3G18180
104425812	AT1G73700	1.530711068	0.25383076	5.73E-08	MATE efflux family protein [Source:NCBI gene (formerly Entrezgene);Acc:843705]	AT1G73700
104425815	AT2G29470	2.77349529	0.411390695	9.01E-10	glutathione S-transferase tau 3 [Source:NCBI gene (formerly Entrezgene);Acc:817496]	GSTU3
104425818	AT1G18070	2.081895172	0.718884419	0.020104973	Translation elongation factor EF1A/initiation factor IF2gamma family protein [Source:NCBI gene (formerly Entrezgene);Acc:838387]	AT1G18070
104425834	AT1G18210	1.06427349	0.376971054	0.024155215	Calcium-binding EF-hand family protein [Source:NCBI gene (formerly Entrezgene);Acc:838401]	AT1G18210
104425839	AT3G17970	-1.11289154	0.352455283	0.009902227	translocon at the outer membrane of chloroplasts 64-III [Source:NCBI gene (formerly Entrezgene);Acc:819660]	TOC64-III
104425841	AT3G17930	1.091806423	0.281715554	0.00102171	transmembrane protein [Source:NCBI gene (formerly Entrezgene);Acc:819775]	DAC
104425843	AT1G18280	-1.767233525	0.200848376	3.36E-16	Bifunctional inhibitor/lipid-transfer protein/seed storage 2S albumin superfamily protein [Source:NCBI gene (formerly Entrezgene);Acc:838408]	AT1G18280
104425845	AT1G79620	-2.827940356	0.473857593	8.04E-08	Leucine-rich repeat protein kinase family protein [Source:NCBI gene (formerly Entrezgene);Acc:844301]	AT1G79620
104425846	AT1G48480	-1.04259994	0.288663563	0.002488383	receptor-like kinase 1 [Source:NCBI gene (formerly Entrezgene);Acc:841269]	RKL1
104425849	AT1G66200	-1.023673902	0.210342134	1.95E-05		GSR2
104425850	AT1G10170	2.45309674	0.772607259	0.009413789	NF-X-like 1 [Source:NCBI gene (formerly Entrezgene);Acc:837555]	NFXL1
104425853	AT1G73480	2.359839398	0.294143182	1.44E-13	alpha/beta-Hydrolases superfamily protein [Source:NCBI gene (formerly Entrezgene);Acc:843683]	AT1G73480
104425859	AT1G17950	-1.110794471	0.234269207	3.40E-05	myb domain protein 52 [Source:NCBI gene (formerly Entrezgene);Acc:838374]	MYB52
104425863	AT1G18330	-1.330085096	0.264281582	9.34E-06	Homeodomain-like superfamily protein [Source:NCBI gene (formerly Entrezgene);Acc:838413]	EPR1
104425870	AT1G48405	-1.04498435	0.349323647	0.015606546	Kinase interacting (KIP1-like) family protein [Source:NCBI gene (formerly Entrezgene);Acc:841261]	AT1G48405
104425881	AT1G17860	-1.233941373	0.24766189	1.17E-05		KTI5
104425882	AT1G17940	2.697407706	0.82903917	0.007513178	Endosomal targeting BRO1-like domain-containing protein [Source:NCBI gene (formerly Entrezgene);Acc:838373]	AT1G17940
104425883	AT1G54540	1.818902292	0.542418487	0.005588212	Late embryosis abundant (LEA) hydroxyproline-rich glycoprotein family [Source:NCBI gene (formerly Entrezgene);Acc:841896]	AT1G54540
104425894	AT1G17830	1.227043396	0.238496476	5.46E-06		AT1G17830
104425895	AT1G17840	1.989336756	0.565344081	0.003340325	white-brown complex-like protein [Source:NCBI gene (formerly Entrezgene);Acc:838363]	ABCG11
104425907	AT1G05680	-1.75073891	0.360882485	2.09E-05	Uridine diphosphate glycosyltransferase 74E2 [Source:NCBI gene (formerly Entrezgene);Acc:837075]	UGT74E2
104425908	AT1G05680	1.480839516	0.437668711	0.005088745	Uridine diphosphate glycosyltransferase 74E2 [Source:NCBI gene (formerly Entrezgene);Acc:837075]	UGT74E2
104425921	AT3G10020	4.983757674	1.106035263	9.21E-05	plant/protein [Source:NCBI gene (formerly Entrezgene);Acc:820163]	AT3G10020
104425922	AT3G10020	4.455594629	0.915302522	1.94E-05	plant/protein [Source:NCBI gene (formerly Entrezgene);Acc:820163]	AT3G10020
104425924	AT3G10020	4.990263754	1.362850769	0.002116008	plant/protein [Source:NCBI gene (formerly Entrezgene);Acc:820163]	AT3G10020
104425926	AT3G10020	3.418983841	0.826395743	0.000394888	plant/protein [Source:NCBI gene (formerly Entrezgene);Acc:820163]	AT3G10020
104425949	AT3G53190	-2.599113518	0.359536688	3.84E-11	Pectin lyase-like superfamily protein [Source:NCBI gene (formerly Entrezgene);Acc:824485]	AT3G53190
104425956	AT2G47120	-1.648332669	0.303154542	1.34E-06	NAD(P)-binding Rossmann-fold superfamily protein [Source:NCBI gene (formerly Entrezgene);Acc:819325]	AT2G47120
104425990	AT2G03350	-1.435868555	0.179431445	1.66E-13	DUF538 family protein (Protein of unknown function, DUF538) [Source:NCBI gene (formerly Entrezgene);Acc:814864]	AT2G03350
104425991	AT3G25400	-1.477555427	0.320994785	6.15E-05	dCTP pyrophosphatase-like protein [Source:NCBI gene (formerly Entrezgene);Acc:822124]	AT3G25400
104426006	AT1G74310	2.050116472	0.369639504	7.70E-07	heat shock protein 101 [Source:NCBI gene (formerly Entrezgene);Acc:843771]	HSP101
104426030	AT3G02210	-1.706775937	0.305045657	5.98E-07	COBRA-like protein 1 [Source:NCBI gene (formerly Entrezgene);Acc:821245]	COBL1
104426064	AT3G02875	1.588501987	0.437504533	0.002341288	Peptidase M20/M25/M40 family protein [Source:NCBI gene (formerly Entrezgene);Acc:821199]	ILR1
104426075	AT4G31400	-1.601784717	0.453382378	0.003194345	protein CTF7 [Source:NCBI gene (formerly Entrezgene);Acc:829267]	CTF7
104426079	AT5G23680	1.462228981	0.342489164	0.000238272	Sterile alpha motif (SAM) domain-containing protein [Source:NCBI gene (formerly Entrezgene);Acc:832433]	AT5G23680
104426082	AT3G42660	-1.378136787	0.256812615	1.89E-06	transducin family protein / WD-40 repeat family protein [Source:NCBI gene (formerly Entrezgene);Acc:823286]	AT3G42660
104426087	AT5G35520	-1.773498945	0.35754902	1.29E-05	minichromosome instability 12 (mis12)-like protein [Source:NCBI gene (formerly Entrezgene);Acc:833516]	MIS12
104426094	AT1G74070	-1.064802554	0.300260837	0.003063622	Cyclophilin-like peptidyl-prolyl cis-trans isomerase family protein [Source:NCBI gene (formerly Entrezgene);Acc:843747]	AT1G74070
104426097	AT3G18570	1.998711289	0.500761952	0.00067613	Oleosin family protein [Source:NCBI gene (formerly Entrezgene);Acc:821388]	AT3G18570
104426101	AT1G67260	1.348729824	0.299065684	9.07E-05	TCP family transcription factor [Source:NCBI gene (formerly Entrezgene);Acc:3767658]	TCP1
104426117	AT1G60690	1.310136039	0.335410687	0.000918446	NAD(P)-linked oxidoreductase superfamily protein [Source:NCBI gene (formerly Entrezgene);Acc:842363]	AT1G60690
104426121	AT4G24990	-1.04031187	0.222725156	4.60E-05	Ubiquitin family protein [Source:NCBI gene (formerly Entrezgene);Acc:828602]	ATGP4
104426131	AT5G23660	2.667036665	0.460187713	2.06E-07	bidirectional sugar transporter SWEET12-like protein [Source:NCBI gene (formerly Entrezgene);Acc:832431]	SWEET12
104426147	AT2G03710	5.032837043	1.692611335	0.01642362	K-box region and MADS-box transcription factor family protein [Source:NCBI gene (formerly Entrezgene);Acc:814898]	04-Sep
104426173	AT5G63400	1.393913283	0.361049305	0.001075533	adenylate kinase 1 [Source:NCBI gene (formerly Entrezgene);Acc:836459]	ADK1
104426184	AT5G03860	3.416162711	0.697192153	1.69E-05	malate synthase [Source:NCBI gene (formerly Entrezgene);Acc:831690]	MLS
104426185	AT5G50360	3.450927753	0.454606393	3.28E-12	von willebrand factor A domain protein [Source:NCBI gene (formerly Entrezgene);Acc:835103]	AT5G50360
104426206	AT3G48360	1.459258773	0.199506007	2.15E-11	BTB and TAZ domain protein 2 [Source:NCBI gene (formerly Entrezgene);Acc:823994]	BT2
104426210	AT1G78790	-1.477623086	0.379719801	0.000967326	centromere protein X [Source:NCBI gene (formerly Entrezgene);Acc:844215]	AT1G78790
104426233	AT5G26660	-1.337877814	0.341727551	0.000890254	myb domain protein 86 [Source:NCBI gene (formerly Entrezgene);Acc:832723]	MYB86
104426240	AT5G50130	-1.092767796	0.263244098	0.000374426	NAD(P)-binding Rossmann-fold superfamily protein [Source:NCBI gene (formerly Entrezgene);Acc:835078]	AT5G50130
104426252	AT5G40370	4.245990295	0.882721172	2.52E-05	Glutaredoxin family protein [Source:NCBI gene (formerly Entrezgene);Acc:834035]	GRXC2
104426270	AT1G62400	-1.390164406	0.222106122	1.58E-08	Protein kinase superfamily protein [Source:NCBI gene (formerly Entrezgene);Acc:842538]	HT1
104426279	AT3G01430	-1.502211576	0.252059886	8.42E-08	NHL domain protein [Source:NCBI gene (formerly Entrezgene);Acc:821144]	AT3G01430
104426289	AT5G62880	-1.203323371	0.215891755	6.71E-07	RAC-like 10 [Source:NCBI gene (formerly Entrezgene);Acc:836408]	RAC10
104426300	AT1G19020	2.917042434	0.760707272	0.001173377	CDP-diacylglycerol-glycerol-3-phosphate 3-phosphatidyltransferase [Source:NCBI gene (formerly Entrezgene);Acc:838483]	AT1G19020
104426302	AT3G48160	-1.714587578	0.377812997	8.06E-05	DP-E2F-like 1 [Source:NCBI gene (formerly Entrezgene);Acc:823971]	DEL1
104426312	AT1G27210	-1.094118107	0.247750436	0.000133008	ARM repeat superfamily protein [Source:NCBI gene (formerly Entrezgene);Acc:839610]	AT1G27210
104426330	AT3G47950	-1.11271943	0.237023428	4.16E-05	H[+]-ATPase 4 [Source:NCBI gene (formerly Entrezgene);Acc:823950]	HA4
104426332	AT1G18880	2.436934325	0.507514399	2.60E-05	Major facilitator superfamily protein [Source:NCBI gene (formerly Entrezgene);Acc:838469]	NRT1.9
104426333	AT1G05160	-1.525045239	0.363105919	0.000311617	cytochrome P450, family 88, subfamily A, polypeptide 3 [Source:NCBI gene (formerly Entrezgene);Acc:839311]	CYP88A3
104426334	AT2G32440	1.638011824	0.283347146	2.23E-07	ent-kaurenoic acid hydroxylase 2 [Source:NCBI gene (formerly Entrezgene);Acc:817805]	KAO2
104426341	AT5G60800	1.177894895	0.387613632	0.013747862	Heavy metal transport/detoxification superfamily protein [Source:NCBI gene (formerly Entrezgene);Acc:836201]	AT5G60800
104426354	AT3G51740	-2.427329577	0.430668217	4.84E-07	inflorescence meristem receptor-like kinase 2 [Source:NCBI gene (formerly Entrezgene);Acc:824337]	IMK2
104426357	AT2G38320	-1.969191398	0.274175396	5.24E-11	TRICHOME BIREFRINGENCE-LIKE 34 [Source:NCBI gene (formerly Entrezgene);Acc:818412]	TBL34
104426361	AT2G40300	4.101132126	0.529458672	1.07E-12	ferritin 4 [Source:NCBI gene (formerly Entrezgene);Acc:818622]	FER4
104426362	AT2G40300	2.966541954	0.302188608	4.41E-20	ferritin 4 [Source:NCBI gene (formerly Entrezgene);Acc:818622]	FER4
104426370	AT5G01360	-1.760003224	0.277892989	1.03E-08	trichome birefringence-like protein (DUF828) [Source:NCBI gene (formerly Entrezgene);Acc:830298]	TBL3
104426374	AT1G58330	1.299782395	0.419738335	0.011728316	transcription factor-like protein [Source:NCBI gene (formerly Entrezgene);Acc:842202]	ZW2
104426376	AT5G01410	2.302156349	0.432699462	2.35E-06	Aldolase-type TIM barrel family protein [Source:NCBI gene (formerly Entrezgene);Acc:831738]	RSR4
104426378	AT3G08940	-1.189659939	0.36865992	0.008104068	light harvesting complex photosystem II [Source:NCBI gene (formerly Entrezgene);Acc:820043]	LHCB4.2
104426382	AT5G01260	1.087286546	0.180126521	5.56E-08	Carbohydrate-binding-like fold [Source:NCBI gene (formerly Entrezgene);Acc:831794]	AT5G01260
104426384	AT5G59970	-1.781905269	0.214154659	1.56E-14	Histone superfamily protein [Source:NCBI gene (formerly Entrezgene);Acc:836119]	AT5G59970
104426390	AT3G09060	-1.620760748	0.342431533	3.52E-05	Pentatricopeptide repeat (PPR) superfamily protein [Source:NCBI gene (formerly Entrezgene);Acc:820059]	AT3G09060
104426393	AT3G51660	-1.356977227	0.373675538	0.002336467	Tautomerase/MIF superfamily protein [Source:NCBI gene (formerly Entrezgene);Acc:824329]	AT3G51660
104426396	AT1G67780	-1.838361845	0.354644404	4.56E-06	Zinc-finger domain of monoamine-oxidase A repressor R1 protein [Source:NCBI gene (formerly Entrezgene);Acc:843103]	AT1G67780
104426399	AT5G01090	-1.112168728	0.217307999	6.22E-06	Concanavalin A-like lectin family protein [Source:NCBI gene (formerly Entrezgene);Acc:831840]	AT5G01090
104426412	AT2G29420	3.365320747	0.996825891	0.005209119	glutathione S-transferase tau 7 [Source:NCBI gene (formerly Entrezgene);Acc:817491]	GSTU7
104426416	AT2G29420	2.564267712	0.632694548	0.000541449	glutathione S-transferase tau 7 [Source:NCBI gene (formerly Entrezgene);Acc:817491]	GSTU7
104426417	AT2G29420	1.699167414	0.478916539	0.003049208	glutathione S-transferase tau 7 [Source:NCBI gene (formerly Entrezgene);Acc:817491]	GSTU7
104426418	AT2G29420	-2.785070265	0.896201821	0.011378263	glutathione S-transferase tau 7 [Source:NCBI gene (formerly Entrezgene);Acc:817491]	GSTU7
104426420	AT5G05960	-1.072689165	0.337236113	0.009260306	Bifunctional inhibitor/lipid-transfer protein/seed storage 2S albumin superfamily protein [Source:NCBI gene (formerly Entrezgene);Acc:830481]	AT5G05960
104426421	AT5G59080	1.65438558	0.249003857	1.64E-09		AT5G59080
104426446	AT2G37710	3.102472201	0.77354587	0.00063079	receptor lectin kinase [Source:NCBI gene (formerly Entrezgene);Acc:818348]	RLK
104426450	AT2G31670	2.586160213	0.497702097	4.30E-06	Stress responsive alpha-beta barrel domain protein [Source:NCBI gene (formerly Entrezgene);Acc:817723]	AT2G31670
104426452	AT5G02140	-1.813366517	0.287752888	1.23E-08	Pathosis-related thaumatin superfamily protein [Source:NCBI gene (formerly Entrezgene);Acc:831881]	AT5G02140
104426455	AT5G60020	-1.840611524	0.506074817	0.002295012	laccase 17 [Source:NCBI gene (formerly Entrezgene);Acc:836124]	LAC17
104426475	AT3G09430	-1.999398156	0.403642556	1.33E-05	peptide transporter family protein [Source:NCBI gene (formerly Entrezgene);Acc:820101]	AT3G09430
104426492	AT5G02560	-1.582411569	0.23450389	8.73E-10	histone H2A 12 [Source:NCBI gene (formerly Entrezgene);Acc:831891]	HTA12
104426497	AT2G37460	-1.525128543	0.345701303	0.000135368	nodulin MtN21 /EamA-like transporter family protein [Source:NCBI gene (formerly Entrezgene);Acc:818323]	UMAMIT12
104426509	AT5G02640	-1.744059048	0.362809928	2.56E-05		AT5G02640
104426538	AT2G37080	-1.162195832	0.20766851	5.95E-07	ROP interactive partner 3 [Source:NCBI gene (formerly Entrezgene);Acc:818284]	RIP2
104426556	AT5G60660	1.335949484	0.265551912	9.42E-06	plasma membrane intrinsic protein 2;4 [Source:NCBI gene (formerly Entrezgene);Acc:836187]	PIP2;4
104426559	AT5G03230	2.090074738	0.395515155	2.80E-06	senescence regulator (Protein of unknown function, DUF584) [Source:NCBI gene (formerly Entrezgene);Acc:831900]	AT5G03230
104426566	AT1G03900	-1.063406443	0.149787027	9.20E-11	non-intrinsic ABC protein 4 [Source:NCBI gene (formerly Entrezgene);Acc:839378]	ABCI18
104426573	AT1G06180	-1.818822258	0.416160311	0.000159663	myb domain protein 13 [Source:NCBI gene (formerly Entrezgene);Acc:837127]	MYB13
104426576	AT2G31200	1.101337159	0.244438922	9.21E-05	actin depolymerizing factor 6 [Source:NCBI gene (formerly Entrezgene);Acc:817676]	ADF6
104426579	AT5G43420	-1.305716232	0.453316773	0.020884542	RING/U-box superfamily protein [Source:NCBI gene (formerly Entrezgene);Acc:834362]	AT5G43420
104426581	AT2G31270	-1.097636511	0.347114354	0.00977611	CDT1-like protein A [Source:NCBI gene (formerly Entrezgene);Acc:817684]	CDT1A
104426591	AT5G51560	-1.80653927	0.281580062	6.40E-09	Leucine-rich repeat protein kinase family protein [Source:NCBI gene (formerly Entrezgene);Acc:835230]	AT5G51560
104426594	AT3G47370	3.470179184	0.957162958	0.002381115	Ribosomal protein S10p/S20e family protein [Source:NCBI gene (formerly Entrezgene);Acc:823891]	AT3G47370
104426621	AT1G04240	-2.731653036	0.529698578	5.15E-06	AUX/IAA transcriptional regulator family protein [Source:NCBI gene (formerly Entrezgene);Acc:839570]	SHY2
104426625	AT3G54560	-2.148157309	0.312740897	4.15E-10	histone H2A 11 [Source:NCBI gene (formerly Entrezgene);Acc:824621]	HTA11
104426640	AT5G28290	-1.351083203	0.252366538	2.01E-06	NIMA-related kinase 3 [Source:NCBI gene (formerly Entrezgene);Acc:832912]	NEK3
104426656	AT4G15800	-1.522184351	0.259244178	1.37E-07	ralf-like 33 [Source:NCBI gene (formerly Entrezgene);Acc:827260]	RALFL33
104426665	AT3G63210	1.006017183	0.190798165	2.96E-06	mediator of aba-regulated dormancy protein (DUF581) [Source:NCBI gene (formerly Entrezgene);Acc:825496]	AT3G63210
104426700	AT5G13320	2.670855534	0.545827292	1.74E-05	Auxin-responsive GH3 family protein [Source:NCBI gene (formerly Entrezgene);Acc:831173]	PBS3
104426707	AT1G03440	-1.164613226	0.334699819	0.003771983	Leucine-rich repeat (LRR) family protein [Source:NCBI gene (formerly Entrezgene);Acc:839504]	AT1G03440
104426711	AT1G04420	1.29913359	0.227778138	3.38E-07	NAD(P)-linked oxidoreductase superfamily protein [Source:NCBI gene (formerly Entrezgene);Acc:839524]	AT1G04420
104426717	AT4G03140	-1.398608941	0.290158943	2.41E-05	NAD(P)-binding Rossmann-fold superfamily protein [Source:NCBI gene (formerly Entrezgene);Acc:828065]	AT4G03140
104426720	AT4G03100	-2.153109046	0.336698025	7.21E-09	Rho GTPase activating protein with PAK-box/P21-Rho-binding domain-containing protein [Source:NCBI gene (formerly Entrezgene);Acc:828092]	AT4G03100
104426722	AT1G48910	2.723151804	0.303724188	8.69E-17	Flavin-containing monooxygenase family protein [Source:NCBI gene (formerly Entrezgene);Acc:841313]	YUC10
104426730	AT4G03200	1.41626725	0.221797062	7.62E-09	catalytics [Source:NCBI gene (formerly Entrezgene);Acc:828041]	AT4G03200
104426740	AT1G60500	-2.12276206	0.792765817	0.034487322	Dynamin related protein 4C [Source:NCBI gene (formerly Entrezgene);Acc:842345]	DRP4C
104426744	AT2G47750	-1.997508185	0.414343707	2.40E-05	putative indole-3-acetic acid-amido synthetase GH3.9 [Source:NCBI gene (formerly Entrezgene);Acc:819387]	GH3.9
104426748	AT2G47780	1.676285156	0.425501419	0.000817438	Rubber elongation factor protein (REF) [Source:NCBI gene (formerly Entrezgene);Acc:819390]	AT2G47780
104426753	AT1G08560	-2.116538302	0.232092436	2.34E-17	syntaxin of plants 111 [Source:NCBI gene (formerly Entrezgene);Acc:837378]	SYP111
104426755	AT2G47800	2.06193642	0.234105854	3.13E-16	multidrug resistance-associated protein 4 [Source:NCBI gene (formerly Entrezgene);Acc:819392]	ABCC4
104426757	AT1G02850	-1.288037847	0.458563965	0.02504393	beta glucosidase 11 [Source:NCBI gene (formerly Entrezgene);Acc:839435]	BGLU11
104426758	AT2G47710	4.903206834	0.872393502	5.25E-07	Adenine nucleotide alpha hydrolases-like superfamily protein [Source:NCBI gene (formerly Entrezgene);Acc:819384]	AT2G47710
104426780	AT4G02340	-2.811190128	0.318974574	3.04E-16	alpha/beta-Hydrolases superfamily protein [Source:NCBI gene (formerly Entrezgene);Acc:828063]	AT4G02340
104426781	AT1G55770	-3.086053006	0.655372574	3.91E-05	Plant invertase/pectin methylesterase inhibitor superfamily protein [Source:NCBI gene (formerly Entrezgene);Acc:842026]	AT1G55770
104426790	AT3G62660	-1.350363841	0.286847419	3.93E-05	galacturonosyltransferase-like 7 [Source:NCBI gene (formerly Entrezgene);Acc:825440]	GATL7
104426794	AT1G70080	3.813271001	1.119584937	0.004751997	Terpenoid cyclases/Protein prenyltransferases superfamily protein [Source:NCBI gene (formerly Entrezgene);Acc:843344]	AT1G70080
104426803	AT4G02120	1.558876736	0.279878967	6.85E-07	CTP synthase family protein [Source:NCBI gene (formerly Entrezgene);Acc:828137]	AT4G02120
104426809	AT3G62580	1.205764552	0.413325544	0.019017981	Late embryosis abundant protein (LEA) family protein [Source:NCBI gene (formerly Entrezgene);Acc:825432]	AT3G62580
104426812	AT4G02110	-2.159192806	0.488803937	0.000132527	transcription coactivator [Source:NCBI gene (formerly Entrezgene);Acc:828135]	AT4G02110
104426821	AT2G47400	1.091015941	0.307421147	0.003040319	CP12 domain-containing protein 1 [Source:NCBI gene (formerly Entrezgene);Acc:819353]	CP12-1
104426831	AT3G17120	-1.048901139	0.191005948	1.02E-06	transmembrane protein [Source:NCBI gene (formerly Entrezgene);Acc:820969]	AT3G17120
104426843	AT1G09390	-1.523772588	0.373918337	0.00050062	GDSL-like Lipase/Acylhydrolase superfamily protein [Source:NCBI gene (formerly Entrezgene);Acc:837461]	AT1G09390
104426844	AT1G16630	-1.861076016	0.270838946	4.08E-10	transmembrane protein [Source:NCBI gene (formerly Entrezgene);Acc:838232]	AT1G16630
104426863	AT5G33370	-2.795435844	0.420121727	1.54E-09	GDSL-like Lipase/Acylhydrolase superfamily protein [Source:NCBI gene (formerly Entrezgene);Acc:833315]	AT5G33370
104426873	AT3G07010	-1.177828882	0.370992316	0.009418754	Pectin lyase-like superfamily protein [Source:NCBI gene (formerly Entrezgene);Acc:819886]	AT3G07010
104426941	AT5G07580	1.525294919	0.398449367	0.001202344	ethylene-responsive transcription factor [Source:NCBI gene (formerly Entrezgene);Acc:830651]	AT5G07580
104427107	AT5G16250	-1.987694299	0.307670479	4.88E-09	transmembrane protein [Source:NCBI gene (formerly Entrezgene);Acc:831485]	AT5G16250
104427142	AT1G03670	-1.286769477	0.267832647	2.58E-05	ankyrin repeat family protein [Source:NCBI gene (formerly Entrezgene);Acc:839438]	AT1G03670
104427235	AT1G03670	-3.38582636	1.163834807	0.019428054	ankyrin repeat family protein [Source:NCBI gene (formerly Entrezgene);Acc:839438]	AT1G03670
104427251	AT4G03500	-2.690099531	0.859118113	0.01067596	Ankyrin repeat family protein [Source:NCBI gene (formerly Entrezgene);Acc:827731]	AT4G03500
104427258	AT4G20970	-2.540582143	0.608456344	0.000341781	basic helix-loop-helix (bHLH) DNA-binding superfamily protein [Source:NCBI gene (formerly Entrezgene);Acc:827844]	AT4G20970
104427296	AT3G63430	-1.421551711	0.329769941	0.000203609	zinc finger CCCH domain protein [Source:NCBI gene (formerly Entrezgene);Acc:825518]	TRM5
104427329	AT1G79620	-1.878203299	0.589565079	0.009126752	Leucine-rich repeat protein kinase family protein [Source:NCBI gene (formerly Entrezgene);Acc:844301]	AT1G79620
104427337	AT3G22142	-1.029041825	0.351038631	0.018334677	Bifunctional inhibitor/lipid-transfer protein/seed storage 2S albumin superfamily protein [Source:NCBI gene (formerly Entrezgene);Acc:5008021]	AT3G22142
104427375	AT1G69730	-1.484833878	0.353326723	0.000309038	Wall-associated kinase family protein [Source:NCBI gene (formerly Entrezgene);Acc:843309]	AT1G69730
104427470	AT3G14470	-1.085069063	0.401965585	0.032799641	NB-ARC domain-containing disease resistance protein [Source:NCBI gene (formerly Entrezgene);Acc:820670]	AT3G14470
104427511	AT2G41820	-1.696241337	0.404041459	0.000313475	Leucine-rich repeat protein kinase family protein [Source:NCBI gene (formerly Entrezgene);Acc:818781]	AT2G41820
104427612	AT5G03570	1.305588608	0.420459032	0.011459664	iron regulated 2 [Source:NCBI gene (formerly Entrezgene);Acc:831787]	IREG2
104427625	AT4G13010	5.896681902	1.338499796	0.000138878	Oxidoreductase, zinc-binding dehydrogenase family protein [Source:NCBI gene (formerly Entrezgene);Acc:826914]	AT4G13010
104427626	AT3G25130	-1.687591505	0.291248555	2.07E-07	acidic leucine-rich nuclear phosphoprotein 32 family B protein [Source:NCBI gene (formerly Entrezgene);Acc:822104]	AT3G25130
104427648	AT3G48520	-1.682987901	0.555500591	0.014102816	cytochrome P450, family 94, subfamily B, polypeptide 3 [Source:NCBI gene (formerly Entrezgene);Acc:824011]	CYP94B3
104427718	AT5G61340	-1.5081518	0.389932597	0.001050105	transmembrane protein [Source:NCBI gene (formerly Entrezgene);Acc:836255]	AT5G61340
104427724	AT3G02100	1.531510993	0.560678017	0.03028311	UDP-Glycosyltransferase superfamily protein [Source:NCBI gene (formerly Entrezgene);Acc:820287]	AT3G02100
104427729	AT4G19120	-1.385514224	0.452890505	0.01301357	S-adenosyl-L-methionine-dependent methyltransferases superfamily protein [Source:NCBI gene (formerly Entrezgene);Acc:827650]	ERD3
104427769	AT1G75280	2.77737066	0.878385758	0.009780932	NmrA-like negative transcriptional regulator family protein [Source:NCBI gene (formerly Entrezgene);Acc:843865]	AT1G75280
104427839	AT2G38320	-2.377510796	0.597797657	0.000710862	TRICHOME BIREFRINGENCE-LIKE 34 [Source:NCBI gene (formerly Entrezgene);Acc:818412]	TBL34
104427850	AT3G54040	-1.29602428	0.287574764	9.18E-05	PAR1 protein [Source:NCBI gene (formerly Entrezgene);Acc:824571]	AT3G54040
104427947	AT3G63110	1.255649009	0.495898133	0.048369963	isopentenyltransferase 3 [Source:NCBI gene (formerly Entrezgene);Acc:825486]	IPT3
104427974	AT2G47560	-1.59867274	0.539368329	0.016829704	RING/U-box superfamily protein [Source:NCBI gene (formerly Entrezgene);Acc:819369]	AT2G47560
104427982	AT1G63490	-1.848649898	0.471420886	0.000871495	transcription factor jumonji (jmjC) domain-containing protein [Source:NCBI gene (formerly Entrezgene);Acc:842655]	AT1G63490
104428008	AT3G59680	-1.524602718	0.220112772	2.88E-10	Serine/Threonine-kinase [Source:NCBI gene (formerly Entrezgene);Acc:825137]	AT3G59680
104428042	AT5G16990	-4.820945534	0.969519498	1.22E-05	Zinc-binding dehydrogenase family protein [Source:NCBI gene (formerly Entrezgene);Acc:831562]	AT5G16990
104428043	AT5G16990	-1.073035688	0.223288974	2.57E-05	Zinc-binding dehydrogenase family protein [Source:NCBI gene (formerly Entrezgene);Acc:831562]	AT5G16990
104428135	AT5G54620	-1.227599988	0.228021541	1.74E-06	Ankyrin repeat family protein [Source:NCBI gene (formerly Entrezgene);Acc:835551]	AT5G54620
104428229	AT1G56600	4.934450189	1.275847902	0.001050221	galactinol synthase 2 [Source:NCBI gene (formerly Entrezgene);Acc:842114]	GolS2
104428233	AT1G56600	1.672837635	0.55295063	0.014275229	galactinol synthase 2 [Source:NCBI gene (formerly Entrezgene);Acc:842114]	GolS2
104428237	AT1G56600	3.150090706	1.069464526	0.017695231	galactinol synthase 2 [Source:NCBI gene (formerly Entrezgene);Acc:842114]	GolS2
104428238	AT1G56600	3.093006148	0.855409604	0.002456662	galactinol synthase 2 [Source:NCBI gene (formerly Entrezgene);Acc:842114]	GolS2
104428239	AT1G56600	1.743235048	0.380037834	6.58E-05	galactinol synthase 2 [Source:NCBI gene (formerly Entrezgene);Acc:842114]	GolS2
104428241	AT1G09320	-1.699156665	0.425224857	0.000665747	at domain-containing protein [Source:NCBI gene (formerly Entrezgene);Acc:837453]	AT1G09320
104428248	AT1G09240	1.756205787	0.489554096	0.002697024	nicotianamine synthase 3 [Source:NCBI gene (formerly Entrezgene);Acc:837444]	NAS3
104428266	AT5G36930	1.06590068	0.353421337	0.014633173	Disease resistance protein (TIR-NBS-LRR class) family [Source:NCBI gene (formerly Entrezgene);Acc:833662]	AT5G36930
104428294	AT3G06810	1.363079453	0.159933234	3.14E-15	acyl-CoA dehydrogenase-like protein [Source:NCBI gene (formerly Entrezgene);Acc:819865]	IBR3
104428567	AT5G38240	1.794238825	0.399111371	9.63E-05	Protein kinase family protein [Source:NCBI gene (formerly Entrezgene);Acc:833806]	AT5G38240
104428586	AT3G51970	-2.920131438	1.132235414	0.043527601	acyl-CoA sterol acyl transferase 1 [Source:NCBI gene (formerly Entrezgene);Acc:824360]	ASAT1
104428587	AT4G15910	3.58004593	0.766757837	4.63E-05	drought-induced 21 [Source:NCBI gene (formerly Entrezgene);Acc:827273]	DI21
104428591	AT2G01580	-1.177579635	0.414366654	0.023065111	transmembrane protein [Source:NCBI gene (formerly Entrezgene);Acc:814687]	AT2G01580
104428622	AT4G30380	4.328929325	0.674458227	6.30E-09	Barwin-related endoglucanase [Source:NCBI gene (formerly Entrezgene);Acc:829161]	AT4G30380
104428678	AT4G15550	3.47903983	1.218740984	0.022326021	indole-3-acetate beta-D-glucosyltransferase [Source:NCBI gene (formerly Entrezgene);Acc:827229]	IAGLU
104428687	AT2G31980	3.074887552	0.726060827	0.000272894	PHYTOCYSTATIN 2 [Source:NCBI gene (formerly Entrezgene);Acc:817757]	CYS2
104428689	AT3G23670	-1.896346724	0.306012194	2.24E-08	phragmoplast-associated kinesin-related protein [Source:NCBI gene (formerly Entrezgene);Acc:821947]	KINESIN-12B
104428706	AT1G26750	-1.537697004	0.396400893	0.001009873		AT1G26750
104428809	AT4G39230	3.958082175	1.219681331	0.007693748	NmrA-like negative transcriptional regulator family protein [Source:NCBI gene (formerly Entrezgene);Acc:830078]	AT4G39230
104428844	AT2G17850	-1.782925648	0.306390148	1.81E-07	Rhodanese/Cell cycle control phosphatase superfamily protein [Source:NCBI gene (formerly Entrezgene);Acc:816295]	AT2G17850
104428922	AT5G40990	3.443465138	0.689282588	1.10E-05	GDSL lipase 1 [Source:NCBI gene (formerly Entrezgene);Acc:834101]	GLIP1
104428942	AT1G27180	-1.197339467	0.325803246	0.002027379	disease resistance protein (TIR-NBS-LRR class) [Source:NCBI gene (formerly Entrezgene);Acc:839607]	AT1G27180
104429009	AT3G12500	6.707905247	0.893015438	5.66E-12	basic chitinase [Source:NCBI gene (formerly Entrezgene);Acc:820429]	HCHIB
104429014	AT3G12500	3.011568069	0.896672095	0.005500139	basic chitinase [Source:NCBI gene (formerly Entrezgene);Acc:820429]	HCHIB
104429026	AT4G31940	7.552017917	1.111201037	6.46E-10	cytochrome P450, family 82, subfamily C, polypeptide 4 [Source:NCBI gene (formerly Entrezgene);Acc:829324]	CYP82C4
104429066	AT1G22360	-2.157080627	0.69628189	0.011684954	UDP-glucosyl transferase 85A2 [Source:NCBI gene (formerly Entrezgene);Acc:838843]	UGT85A2
104429094	AT5G15890	-1.269332154	0.347409625	0.002171447	TRICHOME BIREFRINGENCE-LIKE 21 [Source:NCBI gene (formerly Entrezgene);Acc:831446]	TBL21
104429191	AT4G00340	3.551752278	0.607485534	1.56E-07	receptor-like protein kinase 4 [Source:NCBI gene (formerly Entrezgene);Acc:828079]	RLK4
104429201	AT1G60730	1.533357784	0.262452129	1.59E-07	NAD(P)-linked oxidoreductase superfamily protein [Source:NCBI gene (formerly Entrezgene);Acc:842367]	AT1G60730
104429218	AT5G44530	-1.23843035	0.346741101	0.00282675	Subtilase family protein [Source:NCBI gene (formerly Entrezgene);Acc:834480]	AT5G44530
104429245	AT1G77320	-1.726113883	0.659553074	0.039859983	transcription coactivator [Source:NCBI gene (formerly Entrezgene);Acc:844068]	MEI1
104429288	AT4G10780	1.334533233	0.330548849	0.000573311	LRR and NB-ARC domains-containing disease resistance protein [Source:NCBI gene (formerly Entrezgene);Acc:826674]	AT4G10780
104429689	AT1G16150	-2.050453449	0.477474922	0.000216727	wall associated kinase-like 4 [Source:NCBI gene (formerly Entrezgene);Acc:838184]	WAKL4
104429698	AT3G05330	-1.843917175	0.32785668	5.15E-07	cyclin family [Source:NCBI gene (formerly Entrezgene);Acc:819697]	ATN
104429717	AT5G26910	-1.177707313	0.259907164	8.28E-05	GPI-anchored adhesin-like protein [Source:NCBI gene (formerly Entrezgene);Acc:832749]	TRM8
104429728	AT3G62630	-1.307288652	0.309575503	0.000285183		F26K9_60
104429758	AT1G73270	-3.110617542	0.750332298	0.000382616	serine carboxypeptidase-like 6 [Source:NCBI gene (formerly Entrezgene);Acc:843661]	scpl6
104429762	AT5G52390	1.972127858	0.65296472	0.014469038	PAR1 protein [Source:NCBI gene (formerly Entrezgene);Acc:835315]	AT5G52390
104429766	AT3G51710	-1.264414656	0.282118431	0.000101904	D-mannose binding lectin protein with Apple-like carbohydrate-binding domain-containing protein [Source:NCBI gene (formerly Entrezgene);Acc:824334]	AT3G51710
104429838	AT4G02600	-1.616552512	0.405938361	0.000698244	Seven transmembrane MLO family protein [Source:NCBI gene (formerly Entrezgene);Acc:828229]	MLO1
104429851	AT4G36945	-1.745483865	0.26294321	1.70E-09	PLC-like phosphodiesterases superfamily protein [Source:NCBI gene (formerly Entrezgene);Acc:5008186]	AT4G36945
104429861	AT1G61390	-1.737622342	0.388999945	0.000108134	S-locus lectin protein kinase family protein [Source:NCBI gene (formerly Entrezgene);Acc:842433]	AT1G61390
104429900	AT2G38080	-1.752124174	0.365148668	2.64E-05	Laccase/Diphenol oxidase family protein [Source:NCBI gene (formerly Entrezgene);Acc:818386]	IRX12
104429945	AT5G02500	4.893235652	0.655389534	7.79E-12	heat shock cognate protein 70-1 [Source:NCBI gene (formerly Entrezgene);Acc:831020]	HSC70-1
104429951	AT2G06925	-1.081191922	0.394584191	0.029684421	Phospholipase A2 family protein [Source:NCBI gene (formerly Entrezgene);Acc:815261]	PLA2-ALPHA
104430041	AT1G78380	4.453400465	1.508007851	0.01730778	glutathione S-transferase TAU 19 [Source:NCBI gene (formerly Entrezgene);Acc:844174]	GSTU19
104430047	AT3G50930	-1.317844132	0.477190382	0.028137714	cytochrome BC1 synthesi [Source:NCBI gene (formerly Entrezgene);Acc:824257]	BCS1
104430084	AT3G45140	1.97984232	0.606916274	0.00731939	lipoxygenase 2 [Source:NCBI gene (formerly Entrezgene);Acc:823650]	LOX2
104430096	AT2G37870	6.182479755	0.838765392	1.48E-11	Bifunctional inhibitor/lipid-transfer protein/seed storage 2S albumin superfamily protein [Source:NCBI gene (formerly Entrezgene);Acc:818363]	AT2G37870
104430154	AT1G17860	2.594469014	0.736040349	0.003276953		KTI5
104430157	AT4G11650	6.231970267	0.971668448	6.48E-09	osmotin 34 [Source:NCBI gene (formerly Entrezgene);Acc:826770]	OSM34
104430185	AT5G66900	1.704697816	0.400844309	0.000254836	Disease resistance protein (CC-NBS-LRR class) family [Source:NCBI gene (formerly Entrezgene);Acc:836824]	AT5G66900
104430323	AT2G21100	-1.814366659	0.263596685	3.78E-10	Disease resistance-responsive (dirigent-like protein) family protein [Source:NCBI gene (formerly Entrezgene);Acc:816645]	AT2G21100
104430365	AT1G27170	1.21150038	0.45086141	0.033730153	transmembrane receptors / ATP binding protein [Source:NCBI gene (formerly Entrezgene);Acc:839606]	AT1G27170
104430392	AT2G06050	2.577363177	0.557657063	5.69E-05	oxophytodienoate-reductase 3 [Source:NCBI gene (formerly Entrezgene);Acc:815160]	OPR3
104430459	AT1G02816	-1.783684126	0.252109706	1.08E-10	pectinesterase (Protein of unknown function, DUF538) [Source:NCBI gene (formerly Entrezgene);Acc:839308]	AT1G02816
104430475	AT5G28150	-1.360738867	0.347481094	0.000887316		AT5G28150
104430554	AT2G45490	-1.603974239	0.415296476	0.001070346	ataurora3 [Source:NCBI gene (formerly Entrezgene);Acc:819157]	AUR3
104430573	AT5G20230	-1.349573949	0.40596424	0.006093247	blue-copper-binding protein [Source:NCBI gene (formerly Entrezgene);Acc:832145]	BCB
104430586	AT5G47550	4.261549468	0.719595745	1.04E-07	Cystatin/monellin superfamily protein [Source:NCBI gene (formerly Entrezgene);Acc:834805]	AT5G47550
104430593	AT3G47570	-2.467828014	0.782639353	0.01002368	Leucine-rich repeat protein kinase family protein [Source:NCBI gene (formerly Entrezgene);Acc:823911]	AT3G47570
104430693	AT5G39580	-2.71485488	0.840129901	0.00800182	Peroxidase superfamily protein [Source:NCBI gene (formerly Entrezgene);Acc:833954]	AT5G39580
104430735	AT4G36010	-1.666782839	0.431941093	0.001082506	Pathosis-related thaumatin superfamily protein [Source:NCBI gene (formerly Entrezgene);Acc:829757]	AT4G36010
104430869	AT3G12580	2.733321514	0.342763955	2.03E-13	heat shock protein 70 [Source:NCBI gene (formerly Entrezgene);Acc:820438]	HSP70
104430881	AT1G11290	1.400609938	0.541238485	0.042742805	Pentatricopeptide repeat (PPR) superfamily protein [Source:NCBI gene (formerly Entrezgene);Acc:837671]	CRR22
104430887	AT2G27110	-1.234907816	0.484549734	0.046634623	FAR1-related sequence 3 [Source:NCBI gene (formerly Entrezgene);Acc:817253]	FRS3
104430888	AT5G23960	-2.986112382	1.074168209	0.026935223	terpene synthase 21 [Source:NCBI gene (formerly Entrezgene);Acc:832461]	TPS21
104430893	AT1G14820	-3.214553321	1.244331279	0.043146641	Sec14p-like phosphatidylinositol transfer family protein [Source:NCBI gene (formerly Entrezgene);Acc:838047]	AT1G14820
104430915	AT2G18910	-1.627107298	0.523170569	0.011296299	hydroxyproline-rich glycoprotein family protein [Source:NCBI gene (formerly Entrezgene);Acc:816407]	AT2G18910
104431040	AT5G19440	-2.692644344	0.886468393	0.013802487	NAD(P)-binding Rossmann-fold superfamily protein [Source:NCBI gene (formerly Entrezgene);Acc:832064]	AT5G19440
104431073	AT1G11860	-1.352153373	0.139953511	1.82E-19	Glycine cleavage T-protein family [Source:NCBI gene (formerly Entrezgene);Acc:837733]	AT1G11860
104431080	AT5G04720	1.038591424	0.308218852	0.005318676	ADR1-like 2 [Source:NCBI gene (formerly Entrezgene);Acc:830350]	ADR1-L2
104431117	AT4G16260	-2.730629666	0.456855234	7.66E-08	Glycosyl hydrolase superfamily protein [Source:NCBI gene (formerly Entrezgene);Acc:827320]	AT4G16260
104431141	AT2G01770	-2.574383649	0.317379126	7.59E-14	vacuolar iron transporter 1 [Source:NCBI gene (formerly Entrezgene);Acc:814708]	VIT1
104431147	AT1G47960	2.413153927	0.562521269	0.000220661	cell wall / vacuolar inhibitor of fructosidase 1 [Source:NCBI gene (formerly Entrezgene);Acc:841214]	C/VIF1
104431149	AT4G26090	-2.480405194	0.858949317	0.020507817	NB-ARC domain-containing disease resistance protein [Source:NCBI gene (formerly Entrezgene);Acc:828715]	RPS2
104431150	AT1G47960	1.39568699	0.354203096	0.000814987	cell wall / vacuolar inhibitor of fructosidase 1 [Source:NCBI gene (formerly Entrezgene);Acc:841214]	C/VIF1
104431244	AT2G40475	-2.435060164	0.553011106	0.000140142		ASG8
104431252	AT3G23910	-1.173036165	0.365970143	0.008645571	reverse transcriptase-like protein [Source:NCBI gene (formerly Entrezgene);Acc:821974]	AT3G23910
104431268	AT5G14670	-1.155253725	0.18959935	4.05E-08	ADP-ribosylation factor A1B [Source:NCBI gene (formerly Entrezgene);Acc:831319]	ARFA1B
104431313	AT3G07880	-1.193999369	0.299104037	0.000675125	Immunoglobulin E-set superfamily protein [Source:NCBI gene (formerly Entrezgene);Acc:819979]	SCN1
104431348	AT2G38370	-2.009552501	0.226565336	1.93E-16	weak chloroplast movement under blue light protein (DUF827) [Source:NCBI gene (formerly Entrezgene);Acc:818418]	AT2G38370
104431410	AT1G09450	-1.93791827	0.283578944	5.15E-10	Protein kinase superfamily protein [Source:NCBI gene (formerly Entrezgene);Acc:837468]	Haspin
104431443	AT2G47360	-3.446436267	0.281237887	2.49E-31	transmembrane protein [Source:NCBI gene (formerly Entrezgene);Acc:819349]	AT2G47360
104431454	AT1G12663	-1.821602827	0.336108249	1.45E-06	thionin-like protein [Source:NCBI gene (formerly Entrezgene);Acc:5007688]	AT1G12663
104431465	AT1G04110	-1.61938875	0.54126459	0.015594404	Subtilase family protein [Source:NCBI gene (formerly Entrezgene);Acc:839287]	SDD1
104431492	AT3G02320	1.257746031	0.410388153	0.012838138	N2,N2-dimethylguanosine tRNA methyltransferase [Source:NCBI gene (formerly Entrezgene);Acc:820451]	AT3G02320
104431518	AT5G23960	6.743098078	1.513734668	0.00011391	terpene synthase 21 [Source:NCBI gene (formerly Entrezgene);Acc:832461]	TPS21
104431554	AT3G20660	-2.200843742	0.774039823	0.022979503	organic cation/carnitine transporter4 [Source:NCBI gene (formerly Entrezgene);Acc:821613]	04-Oct
104431568	AT1G09540	-1.164523857	0.339361225	0.004391204	myb domain protein 61 [Source:NCBI gene (formerly Entrezgene);Acc:837480]	MYB61
104431584	AT5G26670	-1.987348111	0.366185655	1.40E-06	Pectinacetylesterase family protein [Source:NCBI gene (formerly Entrezgene);Acc:832722]	AT5G26670
104431596	AT3G26310	1.083010736	0.252294284	0.000218031	cytochrome P450, family 71, subfamily B, polypeptide 35 [Source:NCBI gene (formerly Entrezgene);Acc:822235]	CYP71B35
104431598	AT1G07400	3.265668432	0.66455221	1.59E-05	HSP20-like chaperones superfamily protein [Source:NCBI gene (formerly Entrezgene);Acc:837252]	AT1G07400
104431659	AT5G59720	4.335971292	0.820229681	2.77E-06	heat shock protein 18.2 [Source:NCBI gene (formerly Entrezgene);Acc:836093]	HSP18.2
104431762	AT3G63470	-1.924793484	0.480643702	0.000645143	serine carboxypeptidase-like 40 [Source:NCBI gene (formerly Entrezgene);Acc:825522]	scpl40
104431789	AT4G25800	-2.073257135	0.801924167	0.042959656	Calmodulin-binding protein [Source:NCBI gene (formerly Entrezgene);Acc:828685]	AT4G25800
104431937	AT4G21780	-2.099885986	0.472140969	0.000117081		AT4G21780
104432128	AT5G24280	1.400875455	0.456277536	0.012635896	gamma-irradiation and mitomycin c induced 1 [Source:NCBI gene (formerly Entrezgene);Acc:832495]	GMI1
104432217	AT1G28200	-1.56708346	0.317209391	1.41E-05	FH interacting protein 1 [Source:NCBI gene (formerly Entrezgene);Acc:839714]	FIP1
104432236	AT5G40330	-2.002556583	0.746271603	0.03401772	myb domain protein 23 [Source:NCBI gene (formerly Entrezgene);Acc:834031]	MYB23
104432273	AT1G09155	-1.57164738	0.577367864	0.030988897	phloem protein 2-B15 [Source:NCBI gene (formerly Entrezgene);Acc:837435]	PP2-B15
104432282	AT1G09140	1.394227805	0.250677249	7.11E-07	SERINE-ARGININE PROTEIN 30 [Source:NCBI gene (formerly Entrezgene);Acc:837433]	SR30
104432293	AT1G09070	1.821989123	0.519937312	0.003496888	soybean regulated by cold-2 [Source:NCBI gene (formerly Entrezgene);Acc:837428]	SRC2
104432339	AT1G72210	-1.806378181	0.299949548	5.99E-08	basic helix-loop-helix (bHLH) DNA-binding superfamily protein [Source:NCBI gene (formerly Entrezgene);Acc:843553]	AT1G72210
104432350	AT1G54730	-4.469655562	0.709053879	1.22E-08	Major facilitator superfamily protein [Source:NCBI gene (formerly Entrezgene);Acc:841914]	AT1G54730
104432356	AT1G08880	-1.493563252	0.238763036	1.61E-08	Histone superfamily protein [Source:NCBI gene (formerly Entrezgene);Acc:837409]	H2AXA
104432400	AT3G56370	-1.005015691	0.296401846	0.004982411	Leucine-rich repeat protein kinase family protein [Source:NCBI gene (formerly Entrezgene);Acc:824804]	AT3G56370
104432438	AT1G09155	2.961095102	0.453577609	3.26E-09	phloem protein 2-B15 [Source:NCBI gene (formerly Entrezgene);Acc:837435]	PP2-B15
104432443	AT3G06740	1.55594315	0.465163543	0.005737079	GATA transcription factor 15 [Source:NCBI gene (formerly Entrezgene);Acc:819859]	GATA15
104432502	AT3G14460	1.241866623	0.341739463	0.002319153	LRR and NB-ARC domains-containing disease resistance protein [Source:NCBI gene (formerly Entrezgene);Acc:820669]	AT3G14460
104432507	AT4G14746	1.858811728	0.672175034	0.027898337	neurogenic locus notch-like protein [Source:NCBI gene (formerly Entrezgene);Acc:827129]	AT4G14746
104432517	AT3G04720	3.770260069	0.747867247	8.96E-06	pathosis-related 4 [Source:NCBI gene (formerly Entrezgene);Acc:819632]	PR4
104432518	AT3G04720	4.214516202	0.660138349	7.65E-09	pathosis-related 4 [Source:NCBI gene (formerly Entrezgene);Acc:819632]	PR4
104432522	AT2G14045	-1.143369064	0.212440199	1.75E-06	c-Myc-binding protein [Source:NCBI gene (formerly Entrezgene);Acc:815889]	AT2G14045
104432538	AT3G51590	-3.5704794	0.687292675	4.32E-06	lipid transfer protein 12 [Source:NCBI gene (formerly Entrezgene);Acc:824322]	LTP12
104432556	AT4G28780	-5.65212456	1.589574688	0.002974986	GDSL-like Lipase/Acylhydrolase superfamily protein [Source:NCBI gene (formerly Entrezgene);Acc:828999]	AT4G28780
104432587	AT5G26670	-1.114238845	0.3745777	0.016367205	Pectinacetylesterase family protein [Source:NCBI gene (formerly Entrezgene);Acc:832722]	AT5G26670
104432590	AT1G09540	-2.007066933	0.394198494	7.05E-06	myb domain protein 61 [Source:NCBI gene (formerly Entrezgene);Acc:837480]	MYB61
104432593	AT1G48330	-2.315847023	0.847196058	0.030150964	SsrA-binding protein [Source:NCBI gene (formerly Entrezgene);Acc:841253]	AT1G48330
104432610	AT3G17210	-1.070743629	0.192411208	7.00E-07	heat stable protein 1 [Source:NCBI gene (formerly Entrezgene);Acc:820980]	HS1
104432624	AT5G58540	-1.154554874	0.24873227	5.21E-05	Protein kinase superfamily protein [Source:NCBI gene (formerly Entrezgene);Acc:835967]	AT5G58540
104432634	AT3G47340	2.449844658	0.235848936	1.90E-22	glutamine-dependent asparagine synthase 1 [Source:NCBI gene (formerly Entrezgene);Acc:823888]	ASN1
104432658	AT5G58800	1.877409215	0.243099963	1.26E-12	Quinone reductase family protein [Source:NCBI gene (formerly Entrezgene);Acc:835997]	AT5G58800
104432659	AT1G07270	-1.858738353	0.568860451	0.00721111	Cell division control, Cdc6 [Source:NCBI gene (formerly Entrezgene);Acc:837238]	AT1G07270
104432670	AT3G18030	-2.146741616	0.300627558	7.00E-11	HAL3-like protein A [Source:NCBI gene (formerly Entrezgene);Acc:821327]	HAL3A
104432678	AT3G11340	1.356379431	0.334656298	0.000541376	UDP-Glycosyltransferase superfamily protein [Source:NCBI gene (formerly Entrezgene);Acc:820307]	UGT76B1
104432681	AT5G59080	1.250808637	0.381047328	0.006899967		AT5G59080
104432689	AT2G29260	1.032463974	0.264156018	0.000911062	NAD(P)-binding Rossmann-fold superfamily protein [Source:NCBI gene (formerly Entrezgene);Acc:817475]	AT2G29260
104432700	AT5G60020	-1.311406207	0.495048962	0.036949861	laccase 17 [Source:NCBI gene (formerly Entrezgene);Acc:836124]	LAC17
104432727	AT2G39700	-2.267100143	0.618059006	0.002071322	expansin A4 [Source:NCBI gene (formerly Entrezgene);Acc:818553]	EXPA4
104432728	AT2G28950	-2.148413475	0.385160205	6.57E-07	expansin A6 [Source:NCBI gene (formerly Entrezgene);Acc:817444]	EXPA6
104432729	AT1G13790	-3.537970864	0.533121343	1.71E-09	XH/XS domain-containing protein [Source:NCBI gene (formerly Entrezgene);Acc:837939]	FDM4
104432742	AT2G28840	-1.036541615	0.180951365	2.97E-07		XBAT31
104432744	AT3G46230	2.61685081	0.358881459	2.48E-11	heat shock protein 17.4 [Source:NCBI gene (formerly Entrezgene);Acc:823768]	HSP17.4
104432747	AT5G59305	-2.334561674	0.410424379	3.66E-07	CLAVATA 3/ESR (CLE)-like protein [Source:NCBI gene (formerly Entrezgene);Acc:836049]	AT5G59305
104432751	AT3G46440	-1.26120009	0.198880964	9.86E-09	UDP-XYL synthase 5 [Source:NCBI gene (formerly Entrezgene);Acc:823794]	UXS5
104432773	AT3G08680	-1.284874971	0.294989173	0.00016931	Leucine-rich repeat protein kinase family protein [Source:NCBI gene (formerly Entrezgene);Acc:820015]	AT3G08680
104432805	AT3G45850	-1.454900723	0.378126095	0.001125429	P-loop containing nucleoside triphosphate hydrolases superfamily protein [Source:NCBI gene (formerly Entrezgene);Acc:823728]	AT3G45850
104432810	AT5G60050	-1.319134795	0.278206898	3.40E-05	BTB/POZ domain-containing protein [Source:NCBI gene (formerly Entrezgene);Acc:836127]	AT5G60050
104432830	AT2G28560	-1.25851226	0.418316729	0.014917279	DNA repair (Rad51) family protein [Source:NCBI gene (formerly Entrezgene);Acc:817404]	RAD51B
104432836	AT5G60150	-1.63881811	0.429939109	0.001274978		AT5G60150
104432839	AT5G60210	-1.725992988	0.23044121	6.57E-12	ROP interactive partner 5 [Source:NCBI gene (formerly Entrezgene);Acc:836143]	RIP5
104432853	AT3G45300	1.609991983	0.217871623	1.31E-11	isovaleryl-CoA-dehydrogenase [Source:NCBI gene (formerly Entrezgene);Acc:823668]	IVD
104432862	AT5G60490	-2.095379711	0.266311195	4.42E-13	FASCICLIN-like arabinogalactan-protein 12 [Source:NCBI gene (formerly Entrezgene);Acc:836170]	FLA12
104432864	AT5G60540	1.110669008	0.227366437	1.80E-05	pyridoxine biosynthesis 2 [Source:NCBI gene (formerly Entrezgene);Acc:836175]	PDX2
104432874	AT2G28410	-1.827856746	0.370773363	1.48E-05	transmembrane protein [Source:NCBI gene (formerly Entrezgene);Acc:817389]	AT2G28410
104432875	AT5G60660	3.60679023	0.710696791	7.66E-06	plasma membrane intrinsic protein 2;4 [Source:NCBI gene (formerly Entrezgene);Acc:836187]	PIP2;4
104432876	AT5G60660	-1.871174026	0.623868646	0.015310044	plasma membrane intrinsic protein 2;4 [Source:NCBI gene (formerly Entrezgene);Acc:836187]	PIP2;4
104432885	AT2G28315	-1.601490155	0.318624418	9.60E-06	Nucleotide/sugar transporter family protein [Source:NCBI gene (formerly Entrezgene);Acc:817378]	AT2G28315
104432899	AT5G60720	-1.634152653	0.240124832	6.13E-10	electron transporter, putative (Protein of unknown function, DUF547) [Source:NCBI gene (formerly Entrezgene);Acc:836193]	AT5G60720
104432913	AT1G24030	-1.616687355	0.276762725	1.60E-07	Protein kinase superfamily protein [Source:NCBI gene (formerly Entrezgene);Acc:839015]	AT1G24030
104432928	AT1G24100	-1.799566129	0.574241714	0.010598708	UDP-glucosyl transferase 74B1 [Source:NCBI gene (formerly Entrezgene);Acc:839022]	UGT74B1
104432929	AT1G10480	-1.447047622	0.296120151	1.79E-05	zinc finger protein 5 [Source:NCBI gene (formerly Entrezgene);Acc:837588]	ZFP5
104432945	AT5G23400	-1.281934254	0.425341951	0.014717898	Leucine-rich repeat (LRR) family protein [Source:NCBI gene (formerly Entrezgene);Acc:832405]	AT5G23400
104432975	AT1G69770	-2.317899126	0.336569026	3.70E-10	chromomethylase 3 [Source:NCBI gene (formerly Entrezgene);Acc:843313]	CMT3
104432977	AT5G13770	-1.382441542	0.268169103	5.19E-06	Pentatricopeptide repeat (PPR-like) superfamily protein [Source:NCBI gene (formerly Entrezgene);Acc:831222]	AT5G13770
104432997	AT5G01670	1.30284789	0.440575321	0.017129165	NAD(P)-linked oxidoreductase superfamily protein [Source:NCBI gene (formerly Entrezgene);Acc:831701]	AT5G01670
104432998	AT1G59960	2.281200767	0.463901953	1.56E-05	NAD(P)-linked oxidoreductase superfamily protein [Source:NCBI gene (formerly Entrezgene);Acc:842290]	AT1G59960
104433003	AT1G59960	4.900717838	1.726719553	0.023293236	NAD(P)-linked oxidoreductase superfamily protein [Source:NCBI gene (formerly Entrezgene);Acc:842290]	AT1G59960
104433008	AT1G25240	1.436044479	0.479421972	0.01546688	ENTH/VHS/GAT family protein [Source:NCBI gene (formerly Entrezgene);Acc:839107]	AT1G25240
104433023	AT1G03400	2.113639161	0.647259268	0.007249408	2-oxoglutarate (2OG) and Fe(II)-dependent oxygenase superfamily protein [Source:NCBI gene (formerly Entrezgene);Acc:838751]	AT1G03400
104433039	AT1G24620	-1.121053835	0.270554469	0.000385386	EF hand calcium-binding protein family [Source:NCBI gene (formerly Entrezgene);Acc:839076]	AT1G24620
104433044	AT1G14820	-1.288841565	0.320013524	0.000593217	Sec14p-like phosphatidylinositol transfer family protein [Source:NCBI gene (formerly Entrezgene);Acc:838047]	AT1G14820
104433052	AT2G01770	-1.753704042	0.452544341	0.001022848	vacuolar iron transporter 1 [Source:NCBI gene (formerly Entrezgene);Acc:814708]	VIT1
104433059	AT1G06150	1.703228638	0.453064599	0.001522191	basic helix loop helix (bHLH) DNA-binding superfamily protein [Source:NCBI gene (formerly Entrezgene);Acc:6241227]	EMB1444
104433071	AT3G53950	-1.980616494	0.352376768	5.24E-07	glyoxal oxidase-related protein [Source:NCBI gene (formerly Entrezgene);Acc:824562]	AT3G53950
104433075	AT5G02010	-1.591059163	0.356903207	0.000112473	RHO guanyl-nucleotide exchange factor 7 [Source:NCBI gene (formerly Entrezgene);Acc:831858]	ROPGEF7
104433081	AT2G26975	-1.176340326	0.288793412	0.000503847	Ctr copper transporter family [Source:NCBI gene (formerly Entrezgene);Acc:817239]	COPT6
104433084	AT2G26975	2.124032207	0.715169102	0.016546721	Ctr copper transporter family [Source:NCBI gene (formerly Entrezgene);Acc:817239]	COPT6
104433086	AT3G46230	5.745097784	1.067757217	1.76E-06	heat shock protein 17.4 [Source:NCBI gene (formerly Entrezgene);Acc:823768]	HSP17.4
104433092	AT3G54030	-1.246620527	0.297672359	0.00032561	kinase with tetratricopeptide repeat domain-containing protein [Source:NCBI gene (formerly Entrezgene);Acc:824570]	BSK6
104433094	AT4G03120	-1.494244227	0.249393785	7.10E-08	C2H2 and C2HC zinc fingers superfamily protein [Source:NCBI gene (formerly Entrezgene);Acc:828071]	AT4G03120
104433099	AT3G54040	-1.850764347	0.32638295	4.03E-07	PAR1 protein [Source:NCBI gene (formerly Entrezgene);Acc:824571]	AT3G54040
104433102	AT3G54050	-2.206048845	0.354982374	2.03E-08	high cyclic electron flow 1 [Source:NCBI gene (formerly Entrezgene);Acc:824572]	HCEF1
104433108	AT2G38000	1.247439483	0.224206336	7.04E-07	chaperone protein dnaJ-like protein [Source:NCBI gene (formerly Entrezgene);Acc:818378]	AT2G38000
104433114	AT1G58170	-2.165249592	0.338732927	7.32E-09	Disease resistance-responsive (dirigent-like protein) family protein [Source:NCBI gene (formerly Entrezgene);Acc:842184]	AT1G58170
104433115	AT1G78380	3.352109942	0.938437164	0.00282537	glutathione S-transferase TAU 19 [Source:NCBI gene (formerly Entrezgene);Acc:844174]	GSTU19
104433131	AT2G38080	-1.898654327	0.571671933	0.006148646	Laccase/Diphenol oxidase family protein [Source:NCBI gene (formerly Entrezgene);Acc:818386]	IRX12
104433132	AT5G01190	-1.579526874	0.422221858	0.001621923	laccase 10 [Source:NCBI gene (formerly Entrezgene);Acc:831697]	LAC10
104433164	AT1G68190	-1.208665785	0.255684846	3.61E-05	B-box zinc finger family protein [Source:NCBI gene (formerly Entrezgene);Acc:843148]	BBX27
104433170	AT1G71140	1.506670141	0.425400528	0.003107391	MATE efflux family protein [Source:NCBI gene (formerly Entrezgene);Acc:843454]	AT1G71140
104433195	AT1G71000	3.010096949	0.203402541	4.68E-46	Chaperone DnaJ-domain superfamily protein [Source:NCBI gene (formerly Entrezgene);Acc:843439]	AT1G71000
104433205	AT1G14940	-2.023979594	0.767413042	0.037992128	Polyketide cyclase/dehydrase and lipid transport superfamily protein [Source:NCBI gene (formerly Entrezgene);Acc:838059]	AT1G14940
104433209	AT1G14940	-2.615803748	0.326129722	1.46E-13	Polyketide cyclase/dehydrase and lipid transport superfamily protein [Source:NCBI gene (formerly Entrezgene);Acc:838059]	AT1G14940
104433227	AT2G01610	-1.882466981	0.624686572	0.014732937	Plant invertase/pectin methylesterase inhibitor superfamily protein [Source:NCBI gene (formerly Entrezgene);Acc:814690]	AT2G01610
104433228	AT1G70710	-4.10672251	0.414897272	2.06E-20	glycosyl hydrolase 9B1 [Source:NCBI gene (formerly Entrezgene);Acc:843408]	GH9B1
104433244	AT1G03410	4.556137496	0.728491904	1.62E-08	2-oxoglutarate (2OG) and Fe(II)-dependent oxygenase superfamily protein [Source:NCBI gene (formerly Entrezgene);Acc:838763]	2A6
104433254	AT1G27170	-1.224267961	0.398591179	0.012597544	transmembrane receptors / ATP binding protein [Source:NCBI gene (formerly Entrezgene);Acc:839606]	AT1G27170
104433270	AT1G68320	2.079707454	0.597029316	0.00373005	myb domain protein 62 [Source:NCBI gene (formerly Entrezgene);Acc:843161]	MYB62
104433274	AT3G11930	1.130041554	0.386091188	0.018556347	Adenine nucleotide alpha hydrolases-like superfamily protein [Source:NCBI gene (formerly Entrezgene);Acc:820366]	AT3G11930
104433283	AT1G68570	4.412187742	0.690885098	7.60E-09	Major facilitator superfamily protein [Source:NCBI gene (formerly Entrezgene);Acc:843186]	AT1G68570
104433292	AT1G25510	-1.886040319	0.298906265	1.19E-08	Eukaryotic aspartyl protease family protein [Source:NCBI gene (formerly Entrezgene);Acc:839137]	AT1G25510
104433295	AT1G25530	-1.154343008	0.280202057	0.000423156	Transmembrane amino acid transporter family protein [Source:NCBI gene (formerly Entrezgene);Acc:839139]	AT1G25530
104433298	AT1G25550	2.106534403	0.28980274	2.93E-11	myb-like transcription factor family protein [Source:NCBI gene (formerly Entrezgene);Acc:839142]	AT1G25550
104433316	AT1G68760	1.55296471	0.420539475	0.001914473	nudix hydrolase 1 [Source:NCBI gene (formerly Entrezgene);Acc:843207]	NUDX1
104433317	AT1G68750	1.837467417	0.179672734	9.23E-22	phosphoenolpyruvate carboxylase 4 [Source:NCBI gene (formerly Entrezgene);Acc:843206]	PPC4
104433320	AT3G23430	-1.542893641	0.359004114	0.000213679	phosphate 1 [Source:NCBI gene (formerly Entrezgene);Acc:821924]	PHO1
104433327	AT1G13470	3.427750686	0.442085253	1.01E-12		AT1G13470
104433329	AT1G13470	2.970098448	0.521701974	3.56E-07		AT1G13470
104433330	AT1G13480	3.348091024	0.777543506	0.000207111		AT1G13480
104433332	AT1G13490	3.08521593	0.924288159	0.00586187		AT1G13490
104433349	AT5G14390	-1.215021688	0.220150833	8.86E-07	alpha/beta-Hydrolases superfamily protein [Source:NCBI gene (formerly Entrezgene);Acc:831290]	AT5G14390
104433350	AT1G13635	-1.805124458	0.357980669	8.93E-06	DNA glycosylase superfamily protein [Source:NCBI gene (formerly Entrezgene);Acc:2745751]	AT1G13635
104433354	AT3G57070	-1.354851932	0.222730734	4.29E-08	Glutaredoxin family protein [Source:NCBI gene (formerly Entrezgene);Acc:824874]	AT3G57070
104433357	AT2G31955	1.401819587	0.337432693	0.000369653	cofactor of nitrate reductase and xanthine dehydrogenase 2 [Source:NCBI gene (formerly Entrezgene);Acc:817754]	CNX2
104433361	AT3G14610	2.925003266	0.634881603	6.05E-05	cytochrome P450, family 72, subfamily A, polypeptide 7 [Source:NCBI gene (formerly Entrezgene);Acc:820689]	CYP72A7
104433362	AT3G14630	2.840702044	0.425523509	1.36E-09	cytochrome P450, family 72, subfamily A, polypeptide 9 [Source:NCBI gene (formerly Entrezgene);Acc:820691]	CYP72A9
104433364	AT3G14620	1.048492934	0.333740632	0.010362294	cytochrome P450, family 72, subfamily A, polypeptide 8 [Source:NCBI gene (formerly Entrezgene);Acc:820690]	CYP72A8
104433373	AT2G38620	-1.541364876	0.250306853	2.82E-08	cyclin-dependent kinase B1;2 [Source:NCBI gene (formerly Entrezgene);Acc:818444]	CDKB1;2
104433375	AT1G13740	2.831785369	0.505417538	5.75E-07	ABI five binding protein 2 [Source:NCBI gene (formerly Entrezgene);Acc:837934]	AFP2
104433378	AT1G10380	-2.036115916	0.425949405	2.87E-05	Putative membrane lipoprotein [Source:NCBI gene (formerly Entrezgene);Acc:837577]	AT1G10380
104433394	AT1G26610	-1.010122768	0.339271647	0.01624439	C2H2-like zinc finger protein [Source:NCBI gene (formerly Entrezgene);Acc:839201]	AT1G26610
104433397	AT5G61210	-2.230020718	0.263832023	5.65E-15	soluble N-ethylmaleimide-sensitive factor adaptor protein 33 [Source:NCBI gene (formerly Entrezgene);Acc:836242]	SNAP33
104433415	AT2G03350	-1.156341721	0.296033026	0.000918446	DUF538 family protein (Protein of unknown function, DUF538) [Source:NCBI gene (formerly Entrezgene);Acc:814864]	AT2G03350
104433421	AT1G13970	-1.353877446	0.357529382	0.001387494	beta-hexosaminidase (DUF1336) [Source:NCBI gene (formerly Entrezgene);Acc:837957]	AT1G13970
104433439	AT1G26760	-2.754513338	0.369619529	8.54E-12	SET domain protein 35 [Source:NCBI gene (formerly Entrezgene);Acc:839217]	SDG35
104433440	AT1G69500	8.229213531	1.216762958	7.93E-10	cytochrome P450, family 704, subfamily B, polypeptide 1 [Source:NCBI gene (formerly Entrezgene);Acc:843283]	CYP704B1
104433441	AT1G69490	6.359064033	0.858465799	1.16E-11	NAC-like, activated by AP3/PI [Source:NCBI gene (formerly Entrezgene);Acc:843282]	NAP
104433443	AT1G69526	1.450776944	0.269976945	1.83E-06	S-adenosyl-L-methionine-dependent methyltransferases superfamily protein [Source:NCBI gene (formerly Entrezgene);Acc:843287]	AT1G69526
104433444	AT1G69530	-1.92949488	0.280150016	3.70E-10	expansin A1 [Source:NCBI gene (formerly Entrezgene);Acc:843288]	EXPA1
104433446	AT1G26800	2.193462205	0.379198862	2.18E-07	RING/U-box superfamily protein [Source:NCBI gene (formerly Entrezgene);Acc:839223]	AT1G26800
104433452	AT1G79620	-1.098847434	0.272946232	0.000596559	Leucine-rich repeat protein kinase family protein [Source:NCBI gene (formerly Entrezgene);Acc:844301]	AT1G79620
104433453	AT1G24430	2.30545106	0.466153891	1.38E-05	HXXXD-type acyl-transferase family protein [Source:NCBI gene (formerly Entrezgene);Acc:839059]	AT1G24430
104433457	AT5G40700	-1.720422462	0.227024026	3.57E-12	transcriptional regulator ATRX-like protein [Source:NCBI gene (formerly Entrezgene);Acc:834070]	AT5G40700
104433467	AT1G79620	2.583673344	0.94694538	0.030492482	Leucine-rich repeat protein kinase family protein [Source:NCBI gene (formerly Entrezgene);Acc:844301]	AT1G79620
104433469	AT4G12460	-1.092293395	0.207396298	3.05E-06	OSBP(oxysterol binding protein)-related protein 2B [Source:NCBI gene (formerly Entrezgene);Acc:826858]	ORP2B
104433479	AT3G26180	-1.882096793	0.426567485	0.000135161	cytochrome P450, family 71, subfamily B, polypeptide 20 [Source:NCBI gene (formerly Entrezgene);Acc:822219]	CYP71B20
104433481	AT3G26300	1.411666895	0.552048669	0.045780438	cytochrome P450, family 71, subfamily B, polypeptide 34 [Source:NCBI gene (formerly Entrezgene);Acc:822234]	CYP71B34
104433490	AT3G26430	-2.131832324	0.276343458	1.33E-12	GDSL-like Lipase/Acylhydrolase superfamily protein [Source:NCBI gene (formerly Entrezgene);Acc:822247]	AT3G26430
104433497	AT1G67820	-2.256011427	0.345844702	3.35E-09	Protein phosphatase 2C family protein [Source:NCBI gene (formerly Entrezgene);Acc:843108]	AT1G67820
104433506	AT3G26590	-1.145391631	0.2844316	0.000594284	MATE efflux family protein [Source:NCBI gene (formerly Entrezgene);Acc:822267]	AT3G26590
104433507	AT3G26590	1.210285016	0.475340425	0.04687379	MATE efflux family protein [Source:NCBI gene (formerly Entrezgene);Acc:822267]	AT3G26590
104433509	AT3G26590	2.069796051	0.321233047	5.43E-09	MATE efflux family protein [Source:NCBI gene (formerly Entrezgene);Acc:822267]	AT3G26590
104433516	AT1G10750	-1.823602607	0.29196068	1.69E-08	carboxyl-terminal peptidase, putative (DUF239) [Source:NCBI gene (formerly Entrezgene);Acc:837618]	AT1G10750
104433522	AT1G60810	-1.004997534	0.179273357	5.66E-07	ATP-citrate lyase A-2 [Source:NCBI gene (formerly Entrezgene);Acc:842375]	ACLA-2
104433531	AT1G23540	-2.498684067	0.680367389	0.002043516	Protein kinase superfamily protein [Source:NCBI gene (formerly Entrezgene);Acc:838963]	PERK12
104433535	AT2G30520	2.094276587	0.486102459	0.000205316	Phototropic-responsive NPH3 family protein [Source:NCBI gene (formerly Entrezgene);Acc:817601]	RPT2
104433537	AT3G22250	5.892967525	1.19724565	1.53E-05	UDP-Glycosyltransferase superfamily protein [Source:NCBI gene (formerly Entrezgene);Acc:821795]	AT3G22250
104433539	AT4G29750	1.63537084	0.407974331	0.000635758	CRS1 / YhbY (CRM) domain-containing protein [Source:NCBI gene (formerly Entrezgene);Acc:829097]	AT4G29750
104433543	AT1G23790	-1.794779449	0.24241482	1.19E-11	dicer-like protein (DUF936) [Source:NCBI gene (formerly Entrezgene);Acc:838990]	AT1G23790
104433548	AT1G10550	-2.207821454	0.65144659	0.00500423	xyloglucan:xyloglucosyl transferase 33 [Source:NCBI gene (formerly Entrezgene);Acc:837596]	XTH33
104433552	AT1G70300	1.101897836	0.281216018	0.000880672	K+ uptake permease 6 [Source:NCBI gene (formerly Entrezgene);Acc:843366]	KUP6
104433555	AT1G24030	-1.148019608	0.253021572	8.09E-05	Protein kinase superfamily protein [Source:NCBI gene (formerly Entrezgene);Acc:839015]	AT1G24030
104433576	AT1G27210	-1.50636237	0.283798211	2.50E-06	ARM repeat superfamily protein [Source:NCBI gene (formerly Entrezgene);Acc:839610]	AT1G27210
104433613	AT1G14340	1.328455853	0.207443277	6.85E-09	RNA-binding (RRM/RBD/RNP motifs) family protein [Source:NCBI gene (formerly Entrezgene);Acc:837995]	AT1G14340
104433614	AT1G74500	3.317812392	1.23050181	0.033051129	activation-tagged BRI1(brassinosteroid-insensitive 1)-suppressor 1 [Source:NCBI gene (formerly Entrezgene);Acc:843791]	BS1
104433617	AT1G69700	-1.457204463	0.246323389	1.07E-07	HVA22 homologue C [Source:NCBI gene (formerly Entrezgene);Acc:843306]	HVA22C
104433625	AT1G26840	-2.903917585	0.464370636	1.62E-08	origin recognition complex protein 6 [Source:NCBI gene (formerly Entrezgene);Acc:839227]	ORC6
104433641	AT3G25980	-2.352970698	0.253582543	6.04E-18	DNA-binding HORMA family protein [Source:NCBI gene (formerly Entrezgene);Acc:822195]	MAD2
104433642	AT1G67630	-1.497223123	0.290203712	5.10E-06	DNA polymerase alpha 2 [Source:NCBI gene (formerly Entrezgene);Acc:843086]	POLA2
104433646	AT1G27880	-1.652722533	0.403201664	0.000456665	DEAD/DEAH box RNA helicase family protein [Source:NCBI gene (formerly Entrezgene);Acc:839681]	AT1G27880
104433662	AT1G67480	1.949210002	0.446349927	0.000161788	Galactose oxidase/kelch repeat superfamily protein [Source:NCBI gene (formerly Entrezgene);Acc:843069]	AT1G67480
104433669	AT5G43250	-1.090400825	0.356528017	0.013041324	nuclear factor Y, subunit C13 [Source:NCBI gene (formerly Entrezgene);Acc:834343]	NF-YC13
104433698	AT5G13080	2.899065371	0.467699085	2.22E-08	WRKY DNA-binding protein 75 [Source:NCBI gene (formerly Entrezgene);Acc:831147]	WRKY75
104433711	AT5G41080	-1.086716798	0.330143743	0.006709431	PLC-like phosphodiesterases superfamily protein [Source:NCBI gene (formerly Entrezgene);Acc:834110]	GDPD2
104433731	AT5G13330	2.28125912	0.437660499	3.96E-06	related to AP2 6l [Source:NCBI gene (formerly Entrezgene);Acc:831174]	Rap2.6L
104433733	AT1G57820	-1.085862647	0.195091367	6.97E-07	Zinc finger (C3HC4-type RING finger) family protein [Source:NCBI gene (formerly Entrezgene);Acc:842157]	VIM1
104433741	AT1G44900	-1.314226648	0.36885837	0.002909066	minichromosome maintenance (MCM2/3/5) family protein [Source:NCBI gene (formerly Entrezgene);Acc:841056]	MCM2
104433753	AT1G55550	-1.753787038	0.374104891	4.27E-05	P-loop containing nucleoside triphosphate hydrolases superfamily protein [Source:NCBI gene (formerly Entrezgene);Acc:842004]	AT1G55550
104433761	AT3G13460	1.263690861	0.319901539	0.000784535	evolutionarily conserved C-terminal region 2 [Source:NCBI gene (formerly Entrezgene);Acc:820548]	ECT2
104433765	AT5G36110	-1.285389007	0.397795296	0.008003394	cytochrome P450, family 716, subfamily A, polypeptide 1 [Source:NCBI gene (formerly Entrezgene);Acc:833607]	CYP716A1
104433767	AT3G21760	2.194896629	0.498565295	0.000140627	UDP-Glycosyltransferase superfamily protein [Source:NCBI gene (formerly Entrezgene);Acc:821730]	HYR1
104433769	AT3G13510	-2.132176023	0.288726488	1.35E-11	carboxyl-terminal peptidase, putative (DUF239) [Source:NCBI gene (formerly Entrezgene);Acc:820553]	AT3G13510
104433784	AT2G44130	1.311285796	0.29414535	0.000112473	Galactose oxidase/kelch repeat superfamily protein [Source:NCBI gene (formerly Entrezgene);Acc:819019]	AT2G44130
104433794	AT5G19875	1.434068805	0.413472607	0.003910195	transmembrane protein [Source:NCBI gene (formerly Entrezgene);Acc:832109]	AT5G19875
104433800	AT5G06700	-1.113063786	0.262405581	0.000265723	trichome birefringence-like protein (DUF828) [Source:NCBI gene (formerly Entrezgene);Acc:830559]	AT5G06700
104433810	AT3G21760	1.817617714	0.355239511	6.26E-06	UDP-Glycosyltransferase superfamily protein [Source:NCBI gene (formerly Entrezgene);Acc:821730]	HYR1
104433813	AT2G44480	1.593454366	0.517625265	0.012352725	beta glucosidase 17 [Source:NCBI gene (formerly Entrezgene);Acc:819055]	BGLU17
104433814	AT5G44640	3.867723126	0.617166733	1.51E-08	beta glucosidase 13 [Source:NCBI gene (formerly Entrezgene);Acc:834493]	BGLU13
104433816	AT2G44480	1.241340735	0.305899794	0.000532059	beta glucosidase 17 [Source:NCBI gene (formerly Entrezgene);Acc:819055]	BGLU17
104433819	AT3G21760	2.991522546	0.513934248	1.79E-07	UDP-Glycosyltransferase superfamily protein [Source:NCBI gene (formerly Entrezgene);Acc:821730]	HYR1
104433822	AT5G65360	-2.270409702	0.25306554	8.40E-17	Histone superfamily protein [Source:NCBI gene (formerly Entrezgene);Acc:836661]	AT5G65360
104433823	AT5G12930	-1.97079545	0.229712784	2.07E-15	inactive rhomboid protein [Source:NCBI gene (formerly Entrezgene);Acc:831133]	AT5G12930
104433829	AT5G12950	-1.286683125	0.297185688	0.000188214	proline-tRNA ligase (DUF1680) [Source:NCBI gene (formerly Entrezgene);Acc:831135]	AT5G12950
104433830	AT5G12950	-1.609976044	0.413008419	0.000943423	proline-tRNA ligase (DUF1680) [Source:NCBI gene (formerly Entrezgene);Acc:831135]	AT5G12950
104433831	AT3G20830	-1.077933847	0.232011366	5.12E-05	AGC (cAMP-dependent, cGMP-dependent and protein kinase C) kinase family protein [Source:NCBI gene (formerly Entrezgene);Acc:821631]	UCNL
104433834	AT3G21760	3.453808298	0.840852894	0.00044328	UDP-Glycosyltransferase superfamily protein [Source:NCBI gene (formerly Entrezgene);Acc:821730]	HYR1
104433837	AT4G36250	1.587529541	0.427124612	0.001764395	aldehyde dehydrogenase 3F1 [Source:NCBI gene (formerly Entrezgene);Acc:829782]	ALDH3F1
104433840	AT5G12870	-1.153555086	0.306799226	0.001518923	myb domain protein 46 [Source:NCBI gene (formerly Entrezgene);Acc:831127]	MYB46
104433841	AT5G19855	1.539201134	0.57893025	0.036132982	Chaperonin-like RbcX protein [Source:NCBI gene (formerly Entrezgene);Acc:832106]	RbcX2
104433859	AT4G16260	6.37504618	1.100066142	2.06E-07	Glycosyl hydrolase superfamily protein [Source:NCBI gene (formerly Entrezgene);Acc:827320]	AT4G16260
104433863	AT1G74670	-4.090466119	1.111620721	0.001995252	Gibberellin-regulated family protein [Source:NCBI gene (formerly Entrezgene);Acc:843806]	GASA6
104433865	AT3G21760	3.382579454	0.525071265	5.46E-09	UDP-Glycosyltransferase superfamily protein [Source:NCBI gene (formerly Entrezgene);Acc:821730]	HYR1
104433885	AT3G21760	2.345473999	0.753025744	0.011165401	UDP-Glycosyltransferase superfamily protein [Source:NCBI gene (formerly Entrezgene);Acc:821730]	HYR1
104433887	AT5G07990	-3.939703827	0.469462738	9.01E-15	Cytochrome P450 superfamily protein [Source:NCBI gene (formerly Entrezgene);Acc:830693]	TT7
104433905	AT4G15140	-2.258095598	0.258634416	6.05E-16		AT4G15140
104433909	AT2G02800	1.759276393	0.657446781	0.034627318	protein kinase 2B [Source:NCBI gene (formerly Entrezgene);Acc:814810]	APK2B
104433921	AT5G21105	-2.121312546	0.449129429	3.67E-05	Plant L-ascorbate oxidase [Source:NCBI gene (formerly Entrezgene);Acc:832235]	AT5G21105
104433929	AT1G74470	1.076313683	0.200006888	1.76E-06	Pyridine nucleotide-disulfide oxidoreductase family protein [Source:NCBI gene (formerly Entrezgene);Acc:843788]	AT1G74470
104433935	AT3G44050	-1.944764702	0.295206796	2.27E-09	P-loop containing nucleoside triphosphate hydrolases superfamily protein [Source:NCBI gene (formerly Entrezgene);Acc:823523]	AT3G44050
104433936	AT5G06570	1.008253132	0.207014462	1.92E-05	alpha/beta-Hydrolases superfamily protein [Source:NCBI gene (formerly Entrezgene);Acc:830545]	AT5G06570
104433939	AT2G35860	-1.211106263	0.25150312	2.46E-05	FASCICLIN-like arabinogalactan protein 16 [Source:NCBI gene (formerly Entrezgene);Acc:818159]	FLA16
104433945	AT5G22070	-1.004020541	0.23744861	0.000279556	Core-2/I-branching beta-1,6-N-acetylglucosaminyltransferase family protein [Source:NCBI gene (formerly Entrezgene);Acc:832268]	AT5G22070
104433951	AT2G27230	1.516802293	0.223437922	6.78E-10	transcription factor-like protein [Source:NCBI gene (formerly Entrezgene);Acc:817265]	LHW
104433954	AT3G44200	-1.273480688	0.286384134	0.00011742	serine/threonine-protein kinase NEK5 [Source:NCBI gene (formerly Entrezgene);Acc:823542]	NEK6
104433967	AT5G22400	-1.972352248	0.236797058	1.47E-14	Rho GTPase activating protein with PAK-box/P21-Rho-binding domain-containing protein [Source:NCBI gene (formerly Entrezgene);Acc:832301]	AT5G22400
104433969	AT5G22390	-5.359465707	1.495346364	0.002721601	FANTASTIC four-like protein (DUF3049) [Source:NCBI gene (formerly Entrezgene);Acc:832300]	AT5G22390
104433977	AT3G44450	6.643134967	1.470774342	8.82E-05		AT3G44450
104433979	AT2G04160	-1.025851335	0.313322639	0.007087738	Subtilisin-like serine endopeptidase family protein [Source:NCBI gene (formerly Entrezgene);Acc:814953]	AIR3
104433982	AT3G44510	-5.720710634	1.694519155	0.005209119	alpha/beta-Hydrolases superfamily protein [Source:NCBI gene (formerly Entrezgene);Acc:823576]	AT3G44510
104433983	AT3G16520	1.138767502	0.303695069	0.00157297	UDP-glucosyl transferase 88A1 [Source:NCBI gene (formerly Entrezgene);Acc:820900]	UGT88A1
104433984	AT3G16520	1.479263686	0.558607796	0.037029157	UDP-glucosyl transferase 88A1 [Source:NCBI gene (formerly Entrezgene);Acc:820900]	UGT88A1
104433989	AT4G01070	3.131809419	0.577725163	1.45E-06	UDP-Glycosyltransferase superfamily protein [Source:NCBI gene (formerly Entrezgene);Acc:827912]	GT72B1
104433994	AT1G08280	-1.733791072	0.345836058	1.01E-05	Glycosyltransferase family 29 (sialyltransferase) family protein [Source:NCBI gene (formerly Entrezgene);Acc:837348]	AT1G08280
104434001	AT2G27690	-3.041551109	0.985866222	0.012124229	cytochrome P450, family 94, subfamily C, polypeptide 1 [Source:NCBI gene (formerly Entrezgene);Acc:817315]	CYP94C1
104434005	AT1G08260	-1.238912003	0.43644583	0.023270056	DNA polymerase epsilon catalytic subunit [Source:NCBI gene (formerly Entrezgene);Acc:837346]	TIL1
104434008	AT4G21105	4.295003519	0.554992954	1.12E-12	cytochrome-c oxidase/ electron carrier [Source:NCBI gene (formerly Entrezgene);Acc:827858]	AT4G21105
104434009	AT2G36410	-1.806819396	0.361428262	1.08E-05	transcriptional activator (DUF662) [Source:NCBI gene (formerly Entrezgene);Acc:818215]	AT2G36410
104434014	AT1G08250	-1.402586961	0.25068763	5.98E-07	arogenate dehydratase 6 [Source:NCBI gene (formerly Entrezgene);Acc:837345]	ADT6
104434027	AT5G22850	-1.05543967	0.236318926	0.000108451	Eukaryotic aspartyl protease family protein [Source:NCBI gene (formerly Entrezgene);Acc:832348]	AT5G22850
104434032	AT2G27920	-1.779763993	0.506026599	0.003358684	serine carboxypeptidase-like 51 [Source:NCBI gene (formerly Entrezgene);Acc:817336]	SCPL51
104434039	AT2G27970	-1.236707714	0.241098335	5.88E-06	CDK-subunit 2 [Source:NCBI gene (formerly Entrezgene);Acc:817341]	CKS2
104434049	AT5G03510	-1.560631706	0.316304504	1.45E-05	C2H2-type zinc finger family protein [Source:NCBI gene (formerly Entrezgene);Acc:831818]	AT5G03510
104434052	AT5G22930	-1.372344041	0.305412994	9.71E-05	enabled-like protein (DUF1635) [Source:NCBI gene (formerly Entrezgene);Acc:832357]	AT5G22930
104434053	AT5G04320	-2.351514904	0.292650599	1.32E-13	Shugoshin C terminus [Source:NCBI gene (formerly Entrezgene);Acc:830311]	AT5G04320
104434058	AT2G36870	-3.104145899	0.597146444	4.25E-06	xyloglucan endotransglucosylase/hydrolase 32 [Source:NCBI gene (formerly Entrezgene);Acc:818259]	XTH32
104434066	ATCG00490	-1.151879715	0.297477055	0.001033258		rbcL
104434072	AT1G70280	-1.138392602	0.24709096	6.05E-05	NHL domain-containing protein [Source:NCBI gene (formerly Entrezgene);Acc:843364]	AT1G70280
104434076	AT4G01575	-1.200305072	0.222398596	1.63E-06	serine protease inhibitor, Kazal-type family protein [Source:NCBI gene (formerly Entrezgene);Acc:828124]	AT4G01575
104434092	AT1G09270	-1.825718417	0.347634264	3.29E-06	importin alpha [Source:NCBI gene (formerly Entrezgene);Acc:837448]	IMPA-4
104434101	AT5G49620	1.996195988	0.76209372	0.039666188	myb domain protein 78 [Source:NCBI gene (formerly Entrezgene);Acc:835024]	MYB78
104434108	AT5G49730	-1.580796275	0.249304487	9.89E-09	ferric reduction oxidase 6 [Source:NCBI gene (formerly Entrezgene);Acc:835036]	FRO6
104434109	AT2G30140	4.539896715	0.923071083	1.56E-05	UDP-Glycosyltransferase superfamily protein [Source:NCBI gene (formerly Entrezgene);Acc:817566]	UGT87A2
104434112	AT2G30140	1.56149458	0.267472322	1.63E-07	UDP-Glycosyltransferase superfamily protein [Source:NCBI gene (formerly Entrezgene);Acc:817566]	UGT87A2
104434113	AT1G07030	1.253276073	0.383257904	0.007162745	Mitochondrial substrate carrier family protein [Source:NCBI gene (formerly Entrezgene);Acc:837214]	AT1G07030
104434128	AT5G05340	-1.026623436	0.361601481	0.023240533	Peroxidase superfamily protein [Source:NCBI gene (formerly Entrezgene);Acc:830416]	PRX52
104434131	AT4G27870	-1.114357451	0.323746406	0.004248767	Vacuolar iron transporter (VIT) family protein [Source:NCBI gene (formerly Entrezgene);Acc:828900]	AT4G27870
104434134	AT5G05340	1.524430328	0.477014736	0.008871067	Peroxidase superfamily protein [Source:NCBI gene (formerly Entrezgene);Acc:830416]	PRX52
104434182	AT1G27170	4.62425141	1.604325435	0.020798165	transmembrane receptors / ATP binding protein [Source:NCBI gene (formerly Entrezgene);Acc:839606]	AT1G27170
104434196	AT1G72210	-2.116242146	0.206291801	6.80E-22	basic helix-loop-helix (bHLH) DNA-binding superfamily protein [Source:NCBI gene (formerly Entrezgene);Acc:843553]	AT1G72210
104434198	AT4G40080	-1.606733895	0.212273189	3.79E-12	ENTH/ANTH/VHS superfamily protein [Source:NCBI gene (formerly Entrezgene);Acc:830171]	AT4G40080
104434206	AT3G62020	-1.12591487	0.345283883	0.007346032	germin-like protein 10 [Source:NCBI gene (formerly Entrezgene);Acc:825375]	GLP10
104434218	AT4G31980	-1.763220362	0.484088482	0.002255427	PPPDE thiol peptidase family protein [Source:NCBI gene (formerly Entrezgene);Acc:829328]	AT4G31980
104434249	AT3G57520	-5.936566817	1.328009768	0.000106801	seed imbibition 2 [Source:NCBI gene (formerly Entrezgene);Acc:824919]	SIP2
104434250	AT3G48240	3.34505766	0.496868619	9.52E-10	Octicosapeptide/Phox/Bem1p family protein [Source:NCBI gene (formerly Entrezgene);Acc:823982]	AT3G48240
104434265	AT3G62070	1.013952476	0.241601044	0.000315002		AT3G62070
104434292	AT5G62520	2.591860761	0.811961505	0.008962458	similar to RCD one 5 [Source:NCBI gene (formerly Entrezgene);Acc:836372]	SRO5
104434318	AT4G01720	1.721139695	0.462888216	0.001756821	WRKY family transcription factor [Source:NCBI gene (formerly Entrezgene);Acc:828001]	WRKY47
104434326	AT5G08139	-1.457468987	0.303299502	2.57E-05	RING/U-box superfamily protein [Source:NCBI gene (formerly Entrezgene);Acc:830709]	AT5G08139
104434329	AT4G01730	-1.995623563	0.333851047	7.65E-08	DHHC-type zinc finger family protein [Source:NCBI gene (formerly Entrezgene);Acc:826911]	AT4G01730
104434403	AT4G36220	-1.181746012	0.401900064	0.017918662	ferulic acid 5-hydroxylase 1 [Source:NCBI gene (formerly Entrezgene);Acc:829779]	FAH1
104434453	AT1G75250	-1.487997755	0.215563936	3.35E-10	RAD-like 6 [Source:NCBI gene (formerly Entrezgene);Acc:843862]	RL6
104434467	AT1G06030	-1.858011994	0.216297009	1.93E-15	pfkB-like carbohydrate kinase family protein [Source:NCBI gene (formerly Entrezgene);Acc:837112]	AT1G06030
104434517	AT4G01850	-1.131579526	0.193137719	1.47E-07	S-adenosylmethionine synthetase 2 [Source:NCBI gene (formerly Entrezgene);Acc:826987]	SAM-2
104434660	AT3G14470	1.282240977	0.487700135	0.038819679	NB-ARC domain-containing disease resistance protein [Source:NCBI gene (formerly Entrezgene);Acc:820670]	AT3G14470
104434677	AT3G06130	-1.778279056	0.301237625	1.15E-07	Heavy metal transport/detoxification superfamily protein [Source:NCBI gene (formerly Entrezgene);Acc:819786]	AT3G06130
104434692	AT3G27690	-1.020087561	0.354465462	0.021018337	photosystem II light harvesting complex protein 2.3 [Source:NCBI gene (formerly Entrezgene);Acc:822391]	LHCB2.3
104434791	AT1G60500	-1.276836828	0.396093866	0.008193754	Dynamin related protein 4C [Source:NCBI gene (formerly Entrezgene);Acc:842345]	DRP4C
104434817	AT3G54650	-1.769064733	0.47581214	0.001758169	RNI-like superfamily protein [Source:NCBI gene (formerly Entrezgene);Acc:824630]	FBL17
104434825	AT3G07800	-1.105360119	0.281741788	0.000865983	Thymidine kinase [Source:NCBI gene (formerly Entrezgene);Acc:819971]	TK1a
104434866	AT5G35732	1.06944576	0.286229539	0.001647651		AT5G35732
104434878	AT1G60500	-2.213962084	0.713284795	0.011500986	Dynamin related protein 4C [Source:NCBI gene (formerly Entrezgene);Acc:842345]	DRP4C
104434897	AT2G04780	-1.380707829	0.245211691	4.98E-07	FASCICLIN-like arabinoogalactan 7 [Source:NCBI gene (formerly Entrezgene);Acc:815021]	FLA7
104434907	AT5G55390	-1.614836278	0.464071703	0.00377105	ENHANCED DOWNY MILDEW 2 [Source:NCBI gene (formerly Entrezgene);Acc:835632]	EDM2
104434999	AT1G78380	1.146523966	0.417749041	0.029340316	glutathione S-transferase TAU 19 [Source:NCBI gene (formerly Entrezgene);Acc:844174]	GSTU19
104435030	AT4G03960	1.434374012	0.35350446	0.000532395	Phosphotyrosine protein phosphatases superfamily protein [Source:NCBI gene (formerly Entrezgene);Acc:825706]	PFA-DSP4
104435040	AT2G05790	-1.712635006	0.33969725	8.96E-06	O-Glycosyl hydrolases family 17 protein [Source:NCBI gene (formerly Entrezgene);Acc:815130]	AT2G05790
104435073	AT5G27550	-1.537448012	0.43386315	0.003090957	P-loop containing nucleoside triphosphate hydrolases superfamily protein [Source:NCBI gene (formerly Entrezgene);Acc:832815]	AT5G27550
104435107	AT1G09155	-5.036280965	1.458275793	0.00409491	phloem protein 2-B15 [Source:NCBI gene (formerly Entrezgene);Acc:837435]	PP2-B15
104435113	AT3G62770	1.049153123	0.241324669	0.000174693	Transducin/WD40 repeat-like superfamily protein [Source:NCBI gene (formerly Entrezgene);Acc:825452]	AtATG18a
104435210	AT2G32590	-1.772950611	0.327974529	1.56E-06	condensin complex subunit [Source:NCBI gene (formerly Entrezgene);Acc:817819]	EMB2795
104435220	AT4G25800	1.891917839	0.521945606	0.002385875	Calmodulin-binding protein [Source:NCBI gene (formerly Entrezgene);Acc:828685]	AT4G25800
104435256	AT5G42500	1.870355169	0.662705721	0.024202998	Disease resistance-responsive (dirigent-like protein) family protein [Source:NCBI gene (formerly Entrezgene);Acc:834257]	AT5G42500
104435330	AT2G28780	-4.144280608	0.878753015	3.79E-05	P-hydroxybenzoic acid efflux pump subunit [Source:NCBI gene (formerly Entrezgene);Acc:817427]	AT2G28780
104435383	AT5G60740	-3.916482693	0.862659003	8.00E-05	ABC transporter family protein [Source:NCBI gene (formerly Entrezgene);Acc:836195]	ABCG28
104435392	AT1G24130	3.28029891	0.687292251	2.96E-05	Transducin/WD40 repeat-like superfamily protein [Source:NCBI gene (formerly Entrezgene);Acc:839025]	AT1G24130
104435425	AT1G03410	2.64553317	0.627458439	0.000292885	2-oxoglutarate (2OG) and Fe(II)-dependent oxygenase superfamily protein [Source:NCBI gene (formerly Entrezgene);Acc:838763]	2A6
104435490	AT5G39020	-2.816410382	0.941124834	0.015576597	Malectin/receptor-like protein kinase family protein [Source:NCBI gene (formerly Entrezgene);Acc:833894]	AT5G39020
104435495	AT1G15160	-1.339942169	0.372439535	0.002606524	MATE efflux family protein [Source:NCBI gene (formerly Entrezgene);Acc:838081]	AT1G15160
104435513	AT5G16990	5.290280451	1.577378851	0.00558319	Zinc-binding dehydrogenase family protein [Source:NCBI gene (formerly Entrezgene);Acc:831562]	AT5G16990
104435535	AT1G27170	-1.936942927	0.691946691	0.025648538	transmembrane receptors / ATP binding protein [Source:NCBI gene (formerly Entrezgene);Acc:839606]	AT1G27170
104435641	AT2G37170	2.826120641	0.518732615	1.27E-06	plasma membrane intrinsic protein 2 [Source:NCBI gene (formerly Entrezgene);Acc:818293]	PIP2B
104435645	AT1G69910	-1.472953481	0.335303686	0.000146028	Protein kinase superfamily protein [Source:NCBI gene (formerly Entrezgene);Acc:843327]	AT1G69910
104435648	AT2G02955	1.200308962	0.360453178	0.006003486	maternal effect embryo arrest 12 [Source:NCBI gene (formerly Entrezgene);Acc:814824]	MEE12
104435650	AT3G09780	-3.393212475	1.276582604	0.036179655	CRINKLY4 related 1 [Source:NCBI gene (formerly Entrezgene);Acc:820136]	CCR1
104435657	AT2G34930	-3.098676127	1.10048538	0.024614585	disease resistance family protein / LRR family protein [Source:NCBI gene (formerly Entrezgene);Acc:818058]	AT2G34930
104435678	AT5G03170	-1.832669827	0.214998139	3.13E-15	FASCICLIN-like arabinogalactan-protein 11 [Source:NCBI gene (formerly Entrezgene);Acc:831914]	FLA11
104435707	AT4G13870	-2.472742008	0.592437143	0.000343827	Werner syndrome-like exonuclease [Source:NCBI gene (formerly Entrezgene);Acc:827021]	WRNEXO
104435754	AT1G06920	-1.29472289	0.322551556	0.000622983	ovate family protein 4 [Source:NCBI gene (formerly Entrezgene);Acc:837202]	OFP4
104435787	AT2G37090	-1.726121491	0.274309996	1.30E-08	Nucleotide-diphospho-sugar transferases superfamily protein [Source:NCBI gene (formerly Entrezgene);Acc:818285]	IRX9
104435800	AT3G53320	-1.829838167	0.323058843	4.17E-07	mediator of RNA polymerase II transcription subunit-like protein [Source:NCBI gene (formerly Entrezgene);Acc:824500]	AT3G53320
104435818	AT3G09660	-2.531115882	0.418156965	5.05E-08	minichromosome maintenance 8 [Source:NCBI gene (formerly Entrezgene);Acc:820123]	MCM8
104435835	AT5G16780	-1.775334879	0.62356407	0.022740718	SART-1 family [Source:NCBI gene (formerly Entrezgene);Acc:831541]	DOT2
104435850	AT3G09640	2.240665674	0.279621581	1.53E-13	ascorbate peroxidase 2 [Source:NCBI gene (formerly Entrezgene);Acc:820121]	APX2
104435882	AT2G07170	-1.813508218	0.329628866	9.65E-07	ARM repeat superfamily protein [Source:NCBI gene (formerly Entrezgene);Acc:815286]	AT2G07170
104435919	AT4G26020	-1.597945829	0.348825643	6.74E-05	4/1 protein short form protein [Source:NCBI gene (formerly Entrezgene);Acc:828708]	AT4G26020
104435926	AT5G57180	1.177579675	0.41861109	0.024771226	chloroplast import apparatus 2 [Source:NCBI gene (formerly Entrezgene);Acc:835824]	CIA2
104435940	AT5G45670	2.923193269	0.656496933	0.000114755	GDSL-like Lipase/Acylhydrolase superfamily protein [Source:NCBI gene (formerly Entrezgene);Acc:834606]	AT5G45670
104435950	AT1G73300	-1.898762231	0.302019073	1.35E-08	serine carboxypeptidase-like 2 [Source:NCBI gene (formerly Entrezgene);Acc:843664]	scpl2
104435951	AT3G10450	-2.809897746	0.236519637	1.84E-29	serine carboxypeptidase-like 7 [Source:NCBI gene (formerly Entrezgene);Acc:820209]	SCPL7
104435958	AT5G57450	-1.481489141	0.402476697	0.001987692	homolog of X-ray repair cross complementing 3 (XRCC3) [Source:NCBI gene (formerly Entrezgene);Acc:835850]	XRCC3
104435983	AT5G02780	1.7725996	0.364793426	2.02E-05	glutathione transferase lambda 1 [Source:NCBI gene (formerly Entrezgene);Acc:831800]	GSTL1
104435989	AT2G18700	1.559847002	0.392055774	0.000707358	trehalose phosphatase/synthase 11 [Source:NCBI gene (formerly Entrezgene);Acc:816385]	TPS11
104436000	AT2G23810	-1.305092291	0.258519817	8.69E-06	tetraspanin8 [Source:NCBI gene (formerly Entrezgene);Acc:816913]	TET8
104436011	AT3G25570	1.588595324	0.380052584	0.000335705	Adenosylmethionine decarboxylase family protein [Source:NCBI gene (formerly Entrezgene);Acc:822144]	AT3G25570
104436013	AT2G23970	-3.233176981	0.367938804	3.70E-16	Class I glutamine amidotransferase-like superfamily protein [Source:NCBI gene (formerly Entrezgene);Acc:816930]	AT2G23970
104436022	AT5G17420	-1.472836066	0.262099068	5.28E-07	Cellulose synthase family protein [Source:NCBI gene (formerly Entrezgene);Acc:831608]	IRX3
104436023	AT5G17420	-1.325880271	0.299503661	0.000127529	Cellulose synthase family protein [Source:NCBI gene (formerly Entrezgene);Acc:831608]	IRX3
104436032	AT5G02780	2.074383732	0.638701511	0.007638779	glutathione transferase lambda 1 [Source:NCBI gene (formerly Entrezgene);Acc:831800]	GSTL1
104436063	AT2G37300	-1.011399474	0.324754507	0.011175064	transmembrane protein [Source:NCBI gene (formerly Entrezgene);Acc:818307]	ABCI16
104436083	AT4G37360	3.166336812	1.08074363	0.018407164	cytochrome P450, family 81, subfamily D, polypeptide 2 [Source:NCBI gene (formerly Entrezgene);Acc:829890]	CYP81D2
104436093	AT2G24230	-1.008376982	0.239584785	0.000301279	Leucine-rich repeat protein kinase family protein [Source:NCBI gene (formerly Entrezgene);Acc:816957]	AT2G24230
104436110	AT2G24280	-1.559790078	0.288875857	1.61E-06	alpha/beta-Hydrolases superfamily protein [Source:NCBI gene (formerly Entrezgene);Acc:816963]	AT2G24280
104436127	AT2G07690	-1.829142313	0.43260233	0.000279612	Minichromosome maintenance (MCM2/3/5) family protein [Source:NCBI gene (formerly Entrezgene);Acc:815415]	MCM5
104436140	AT5G02640	-1.592166189	0.350898496	8.08E-05		AT5G02640
104436149	AT5G25220	1.207756963	0.200592382	6.03E-08	homeobox protein knotted-1-like 3 [Source:NCBI gene (formerly Entrezgene);Acc:832593]	KNAT3
104436154	AT3G46920	-2.953341044	0.702378863	0.000306387	kinase superfamily with octicosapeptide/Phox/Bem1p domain-containing protein [Source:NCBI gene (formerly Entrezgene);Acc:823845]	AT3G46920
104436163	AT2G12646	-2.049174229	0.365688485	5.73E-07	PLATZ transcription factor family protein [Source:NCBI gene (formerly Entrezgene);Acc:3768403]	AT2G12646
104436224	AT5G25830	-1.758759587	0.62587078	0.024955839	GATA transcription factor 12 [Source:NCBI gene (formerly Entrezgene);Acc:832652]	GATA12
104436225	AT4G29130	1.75949736	0.440190675	0.000662966	hexokinase 1 [Source:NCBI gene (formerly Entrezgene);Acc:829034]	HXK1
104436227	AT5G25930	-1.084492319	0.334023694	0.007663753	kinase family with leucine-rich repeat domain-containing protein [Source:NCBI gene (formerly Entrezgene);Acc:832662]	AT5G25930
104436243	AT1G52190	3.366130388	1.143509732	0.017757936	Major facilitator superfamily protein [Source:NCBI gene (formerly Entrezgene);Acc:841649]	AT1G52190
104436252	AT5G11580	1.208147175	0.124821164	1.58E-19	Regulator of chromosome condensation (RCC1) family protein [Source:NCBI gene (formerly Entrezgene);Acc:831030]	AT5G11580
104436270	AT4G29220	1.034610252	0.271801984	0.001297712	phosphofructokinase 1 [Source:NCBI gene (formerly Entrezgene);Acc:829043]	PFK1
104436271	AT2G25890	2.876100859	0.429709629	1.21E-09	Oleosin family protein [Source:NCBI gene (formerly Entrezgene);Acc:817130]	AT2G25890
104436286	AT3G02750	-2.167933736	0.464757246	4.72E-05	Protein phosphatase 2C family protein [Source:NCBI gene (formerly Entrezgene);Acc:820909]	AT3G02750
104436291	AT1G17710	-2.24246413	0.51144881	0.000150662	Pyridoxal phosphate phosphatase-related protein [Source:NCBI gene (formerly Entrezgene);Acc:838347]	PEPC1
104436294	AT4G26570	1.1263977	0.301210275	0.001630059	calcineurin B-like 3 [Source:NCBI gene (formerly Entrezgene);Acc:828764]	CBL3
104436298	AT4G33010	-1.550721679	0.297996948	4.14E-06	glycine decarboxylase P-protein 1 [Source:NCBI gene (formerly Entrezgene);Acc:829438]	GLDP1
104436303	AT2G46210	-1.670763751	0.311965532	1.99E-06	Fatty acid/sphingolipid desaturase [Source:NCBI gene (formerly Entrezgene);Acc:819228]	SLD2
104436305	AT5G11890	-1.925867466	0.317515396	4.72E-08	harpin-induced protein [Source:NCBI gene (formerly Entrezgene);Acc:831062]	EMB3135
104436315	AT5G11930	-1.208317618	0.376702014	0.008581282	Thioredoxin superfamily protein [Source:NCBI gene (formerly Entrezgene);Acc:831066]	AT5G11930
104436316	AT2G26150	1.171340115	0.284978134	0.000438504	heat shock transcription factor A2 [Source:NCBI gene (formerly Entrezgene);Acc:817155]	HSFA2
104436317	AT2G26170	2.504445685	0.321814199	8.24E-13	cytochrome P450, family 711, subfamily A, polypeptide 1 [Source:NCBI gene (formerly Entrezgene);Acc:817157]	CYP711A1
104436331	AT5G12020	5.450924131	0.579514628	1.89E-18	17.6 kDa class II heat shock protein [Source:NCBI gene (formerly Entrezgene);Acc:831075]	HSP17.6II
104436335	AT5G12080	-1.00303766	0.244043331	0.00043854	mechanosensitive channel of small conductance-like 10 [Source:NCBI gene (formerly Entrezgene);Acc:831081]	MSL10
104436343	AT5G35550	-1.068560548	0.403794774	0.037195877	Duplicated homeodomain-like superfamily protein [Source:NCBI gene (formerly Entrezgene);Acc:833520]	TT2
104436346	AT3G13540	-2.8781385	0.49960365	2.49E-07	myb domain protein 5 [Source:NCBI gene (formerly Entrezgene);Acc:820556]	MYB5
104436349	AT1G02180	-1.773116889	0.353773579	1.02E-05	ferredoxin-like protein [Source:NCBI gene (formerly Entrezgene);Acc:839543]	AT1G02180
104436362	AT4G33160	-1.469652467	0.207548658	1.04E-10	F-box family protein [Source:NCBI gene (formerly Entrezgene);Acc:829453]	AT4G33160
104436371	AT3G14310	1.703274656	0.558872461	0.013403921	pectin methylesterase 3 [Source:NCBI gene (formerly Entrezgene);Acc:820651]	PME3
104436378	AT5G20860	-1.228311785	0.364976903	0.005385573	Plant invertase/pectin methylesterase inhibitor superfamily [Source:NCBI gene (formerly Entrezgene);Acc:832209]	AT5G20860
104436379	AT5G20850	-1.173847123	0.26767422	0.0001503	RAS associated with diabetes protein 51 [Source:NCBI gene (formerly Entrezgene);Acc:832208]	RAD51
104436385	AT5G20830	-1.998874208	0.16724267	8.52E-30	sucrose synthase 1 [Source:NCBI gene (formerly Entrezgene);Acc:832206]	SUS1
104436389	AT3G26060	-1.167836913	0.256647473	7.67E-05	Thioredoxin superfamily protein [Source:NCBI gene (formerly Entrezgene);Acc:822203]	PRXQ
104436391	AT1G74960	-1.467280966	0.283300621	4.65E-06	fatty acid biosynthesis 1 [Source:NCBI gene (formerly Entrezgene);Acc:843835]	FAB1
104436396	AT3G42950	-1.02523405	0.180864282	4.07E-07	Pectin lyase-like superfamily protein [Source:NCBI gene (formerly Entrezgene);Acc:823351]	AT3G42950
104436414	AT3G45310	-3.365187683	0.6660452	8.53E-06	Cysteine proteinases superfamily protein [Source:NCBI gene (formerly Entrezgene);Acc:823669]	AT3G45310
104436420	AT2G06025	1.672476239	0.597441169	0.02564253	Acyl-CoA N-acyltransferases (NAT) superfamily protein [Source:NCBI gene (formerly Entrezgene);Acc:815157]	AT2G06025
104436487	AT4G29720	-1.131194742	0.365858056	0.011895047	polyamine oxidase 5 [Source:NCBI gene (formerly Entrezgene);Acc:829093]	PAO5
104436514	AT4G26220	-4.313240243	0.909160605	3.36E-05	S-adenosyl-L-methionine-dependent methyltransferases superfamily protein [Source:NCBI gene (formerly Entrezgene);Acc:828728]	AT4G26220
104436518	AT4G29420	1.060033243	0.292204074	0.002366175	F-box/RNI-like superfamily protein [Source:NCBI gene (formerly Entrezgene);Acc:829063]	AT4G29420
104436535	AT4G37780	3.760249767	0.618899319	4.46E-08	myb domain protein 87 [Source:NCBI gene (formerly Entrezgene);Acc:829934]	MYB87
104436540	AT5G02370	-1.202743878	0.249598344	2.42E-05	ATP binding microtubule motor family protein [Source:NCBI gene (formerly Entrezgene);Acc:831740]	AT5G02370
104436546	AT4G29240	-1.093646562	0.321381453	0.004796147	Leucine-rich repeat (LRR) family protein [Source:NCBI gene (formerly Entrezgene);Acc:829045]	AT4G29240
104436555	AT2G19860	1.561516919	0.4064629	0.001148028	hexokinase 2 [Source:NCBI gene (formerly Entrezgene);Acc:816505]	HXK2
104436587	AT2G37640	-1.222895813	0.23197728	2.98E-06	Barwin-like endoglucanases superfamily protein [Source:NCBI gene (formerly Entrezgene);Acc:818341]	EXP3
104436600	AT1G15260	-1.172434339	0.262174974	0.000106223	LOW protein: ATP-dependent RNA helicase-like protein [Source:NCBI gene (formerly Entrezgene);Acc:838093]	AT1G15260
104436604	AT4G32350	-1.085317494	0.264490943	0.000449596	Regulator of Vps4 activity in the MVB pathway protein [Source:NCBI gene (formerly Entrezgene);Acc:829369]	AT4G32350
104436612	AT3G24500	1.04558593	0.324377292	0.008197821	multiprotein bridging factor 1C [Source:NCBI gene (formerly Entrezgene);Acc:822041]	MBF1C
104436616	AT4G13345	-1.74578224	0.430232377	0.000532385	Serinc-domain containing serine and sphingolipid biosynthesis protein [Source:NCBI gene (formerly Entrezgene);Acc:826965]	MEE55
104436622	AT3G24420	-1.581760262	0.520492318	0.013747862	alpha/beta-Hydrolases superfamily protein [Source:NCBI gene (formerly Entrezgene);Acc:822032]	AT3G24420
104436623	AT3G24420	-1.148218627	0.264107294	0.000174693	alpha/beta-Hydrolases superfamily protein [Source:NCBI gene (formerly Entrezgene);Acc:822032]	AT3G24420
104436628	AT4G13370	-2.312089365	0.338618833	5.35E-10	serine/arginine repetitive matrix protein, putative (DUF936) [Source:NCBI gene (formerly Entrezgene);Acc:826968]	AT4G13370
104436634	AT2G26730	-1.212578011	0.319629435	0.001358448	Leucine-rich repeat protein kinase family protein [Source:NCBI gene (formerly Entrezgene);Acc:817214]	AT2G26730
104436636	AT5G19970	-1.91693459	0.484503217	0.000766223	GRAS family transcription factor family protein [Source:NCBI gene (formerly Entrezgene);Acc:832119]	AT5G19970
104436681	AT5G60020	-1.690697089	0.382165152	0.000129088	laccase 17 [Source:NCBI gene (formerly Entrezgene);Acc:836124]	LAC17
104436711	AT4G30860	-1.967430667	0.410516328	2.72E-05	SET domain group 4 [Source:NCBI gene (formerly Entrezgene);Acc:829210]	SDG4
104436717	AT2G23910	-1.287151987	0.382254228	0.005355578	NAD(P)-binding Rossmann-fold superfamily protein [Source:NCBI gene (formerly Entrezgene);Acc:816923]	AT2G23910
104436728	AT1G03210	-2.188452894	0.616682964	0.003041558	Phenazine biosynthesis PhzC/PhzF protein [Source:NCBI gene (formerly Entrezgene);Acc:838493]	AT1G03210
104436729	AT1G03210	2.968569933	0.573235547	4.66E-06	Phenazine biosynthesis PhzC/PhzF protein [Source:NCBI gene (formerly Entrezgene);Acc:838493]	AT1G03210
104436736	AT5G42030	-1.819453168	0.329219272	8.52E-07	ABL interactor-like protein 4 [Source:NCBI gene (formerly Entrezgene);Acc:834208]	ABIL4
104436746	AT4G28950	-1.72296024	0.27506563	1.54E-08	RHO-related protein from plants 9 [Source:NCBI gene (formerly Entrezgene);Acc:829016]	ROP9
104436819	AT5G36930	1.527192594	0.475680159	0.008509945	Disease resistance protein (TIR-NBS-LRR class) family [Source:NCBI gene (formerly Entrezgene);Acc:833662]	AT5G36930
104436826	AT4G23160	-2.068783103	0.565337847	0.002132847	cysteine-rich RECEPTOR-like kinase [Source:NCBI gene (formerly Entrezgene);Acc:828415]	CRK8
104436828	AT2G10940	-4.054800266	0.985832117	0.000434254	Bifunctional inhibitor/lipid-transfer protein/seed storage 2S albumin superfamily protein [Source:NCBI gene (formerly Entrezgene);Acc:815558]	AT2G10940
104436881	AT3G06778	-1.139646598	0.324238571	0.003383235	Chaperone DnaJ-domain superfamily protein [Source:NCBI gene (formerly Entrezgene);Acc:5007987]	AT3G06778
104436903	AT3G47110	1.3749728	0.383516055	0.002715006	Leucine-rich repeat protein kinase family protein [Source:NCBI gene (formerly Entrezgene);Acc:823864]	AT3G47110
104436934	AT5G25560	1.660732325	0.232477979	6.90E-11	CHY-type/CTCHY-type/RING-type Zinc finger protein [Source:NCBI gene (formerly Entrezgene);Acc:832631]	AT5G25560
104436935	AT5G11460	-1.048315372	0.198063555	2.69E-06		AT5G11460
104436938	AT5G25580	-2.54400225	0.421026991	5.36E-08		AT5G25580
104436944	AT2G25737	-1.399144548	0.318032814	0.000142355	Sulfite exporter TauE/SafE family protein [Source:NCBI gene (formerly Entrezgene);Acc:817116]	AT2G25737
104436967	AT5G44030	-1.636620105	0.248959844	2.48E-09	cellulose synthase A4 [Source:NCBI gene (formerly Entrezgene);Acc:834426]	CESA4
104437008	AT5G44040	-2.085315429	0.274790011	3.33E-12	eisosome SEG2-like protein [Source:NCBI gene (formerly Entrezgene);Acc:834427]	AT5G44040
104437014	AT5G20280	1.593595379	0.277038216	2.60E-07	sucrose phosphate synthase 1F [Source:NCBI gene (formerly Entrezgene);Acc:832150]	SPS1F
104437016	AT5G25320	2.461881754	0.649771771	0.001379473	ACT-like superfamily protein [Source:NCBI gene (formerly Entrezgene);Acc:832604]	AT5G25320
104437029	AT3G13950	-2.98162833	0.428867552	2.44E-10	ankyrin [Source:NCBI gene (formerly Entrezgene);Acc:820608]	AT3G13950
104437033	AT4G32330	-1.280251975	0.228533776	5.78E-07	TPX2 (targeting protein for Xklp2) protein family [Source:NCBI gene (formerly Entrezgene);Acc:829367]	AT4G32330
104437038	AT2G26660	2.138875212	0.536929054	0.000695442	SPX domain-containing protein 2 (SPX2) [Source:NCBI gene (formerly Entrezgene);Acc:817207]	SPX2
104437041	AT5G59260	-1.315355417	0.257240732	6.34E-06	Concanavalin A-like lectin protein kinase family protein [Source:NCBI gene (formerly Entrezgene);Acc:836044]	AT5G59260
104437044	AT5G55830	1.106939521	0.426254506	0.041846217	Concanavalin A-like lectin protein kinase family protein [Source:NCBI gene (formerly Entrezgene);Acc:835677]	AT5G55830
104437050	AT4G32400	1.172379446	0.350775728	0.005781545	Mitochondrial substrate carrier family protein [Source:NCBI gene (formerly Entrezgene);Acc:829375]	SHS1
104437058	AT3G15680	-2.003421916	0.450321624	0.000116549	Ran BP2/NZF zinc finger-like superfamily protein [Source:NCBI gene (formerly Entrezgene);Acc:820811]	AT3G15680
104437065	AT4G32460	-1.599088161	0.476672881	0.00556895	choice-of-anchor C domain protein, putative (Protein of unknown function, DUF642) [Source:NCBI gene (formerly Entrezgene);Acc:829381]	AT4G32460
104437069	AT4G30380	-1.10847712	0.421884684	0.038941092	Barwin-related endoglucanase [Source:NCBI gene (formerly Entrezgene);Acc:829161]	AT4G30380
104437083	AT5G25530	-1.319762563	0.483564112	0.030464147	DNAJ heat shock family protein [Source:NCBI gene (formerly Entrezgene);Acc:832628]	AT5G25530
104437109	AT4G31820	-1.857439571	0.251044452	1.23E-11	Phototropic-responsive NPH3 family protein [Source:NCBI gene (formerly Entrezgene);Acc:829311]	ENP
104437116	AT1G28200	-1.068685061	0.236438641	8.71E-05	FH interacting protein 1 [Source:NCBI gene (formerly Entrezgene);Acc:839714]	FIP1
104437131	AT4G34131	-1.283271043	0.259912074	1.43E-05	UDP-glucosyl transferase 73B3 [Source:NCBI gene (formerly Entrezgene);Acc:829559]	UGT73B3
104437139	AT2G24270	1.073617585	0.184335771	1.76E-07	aldehyde dehydrogenase 11A3 [Source:NCBI gene (formerly Entrezgene);Acc:816962]	ALDH11A3
104437152	AT2G17270	-1.609143571	0.361739923	0.000116723	phosphate transporter 3;3 [Source:NCBI gene (formerly Entrezgene);Acc:816233]	PHT3;3
104437155	AT1G27170	-1.636154626	0.525805721	0.011261015	transmembrane receptors / ATP binding protein [Source:NCBI gene (formerly Entrezgene);Acc:839606]	AT1G27170
104437156	AT2G04160	-1.053334684	0.332578896	0.009626707	Subtilisin-like serine endopeptidase family protein [Source:NCBI gene (formerly Entrezgene);Acc:814953]	AIR3
104437162	AT4G12680	2.332190028	0.569698423	0.000465721	transmembrane protein [Source:NCBI gene (formerly Entrezgene);Acc:826880]	AT4G12680
104437182	AT4G30360	-1.208184036	0.472994305	0.046055258	cyclic nucleotide-gated channel 17 [Source:NCBI gene (formerly Entrezgene);Acc:829159]	CNGC17
104437219	AT5G54160	-1.107541747	0.222508767	1.19E-05	O-methyltransferase 1 [Source:NCBI gene (formerly Entrezgene);Acc:835504]	OMT1
104437239	AT3G02920	-2.391203995	0.404316946	1.08E-07	Replication protein A, subunit RPA32 [Source:NCBI gene (formerly Entrezgene);Acc:821187]	RPA32B
104437240	AT1G22640	-2.153623385	0.331600818	3.99E-09	myb domain protein 3 [Source:NCBI gene (formerly Entrezgene);Acc:838870]	MYB3
104437244	AT2G24440	-1.069249768	0.233661004	6.88E-05	selenium binding protein [Source:NCBI gene (formerly Entrezgene);Acc:816980]	AT2G24440
104437246	AT1G16810	1.881657951	0.307573384	3.51E-08	7-dehydrocholesterol reductase-like protein [Source:NCBI gene (formerly Entrezgene);Acc:838252]	AT1G16810
104437265	AT5G24470	1.951950109	0.300532389	3.99E-09	two-component response regulator-like protein [Source:NCBI gene (formerly Entrezgene);Acc:832518]	PRR5
104437268	AT4G31330	-3.291200413	0.662213186	1.23E-05	transmembrane protein, putative (Protein of unknown function, DUF599) [Source:NCBI gene (formerly Entrezgene);Acc:829260]	AT4G31330
104437279	AT4G31140	1.005388106	0.19663143	6.35E-06	O-Glycosyl hydrolases family 17 protein [Source:NCBI gene (formerly Entrezgene);Acc:829242]	AT4G31140
104437310	AT1G73280	-3.642513785	0.395458785	1.10E-17	serine carboxypeptidase-like 3 [Source:NCBI gene (formerly Entrezgene);Acc:843662]	scpl3
104437317	AT3G10700	-1.088402041	0.14061733	1.11E-12	galacturonic acid kinase [Source:NCBI gene (formerly Entrezgene);Acc:820239]	GalAK
104437320	AT5G57290	-1.709215519	0.279377022	3.51E-08	60S acidic ribosomal protein family [Source:NCBI gene (formerly Entrezgene);Acc:835834]	AT5G57290
104437322	AT4G25810	-1.981558497	0.782709527	0.048389316	xyloglucan endotransglycosylase 6 [Source:NCBI gene (formerly Entrezgene);Acc:828686]	XTR6
104437328	AT2G18980	-3.588082821	1.016770525	0.003235159	Peroxidase superfamily protein [Source:NCBI gene (formerly Entrezgene);Acc:816415]	AT2G18980
104437375	AT5G57480	3.10208979	0.349292892	1.78E-16	P-loop containing nucleoside triphosphate hydrolases superfamily protein [Source:NCBI gene (formerly Entrezgene);Acc:835852]	AT5G57480
104437376	AT4G27670	4.709356219	0.860599472	1.12E-06	heat shock protein 21 [Source:NCBI gene (formerly Entrezgene);Acc:828881]	HSP21
104437377	AT5G57480	5.741757684	1.476596183	0.000976706	P-loop containing nucleoside triphosphate hydrolases superfamily protein [Source:NCBI gene (formerly Entrezgene);Acc:835852]	AT5G57480
104437387	AT5G57440	-1.287103623	0.255287644	8.96E-06	Haloacid dehalogenase-like hydrolase (HAD) superfamily protein [Source:NCBI gene (formerly Entrezgene);Acc:835849]	GS1
104437406	AT3G45070	-2.634274778	0.635708899	0.000385196	P-loop containing nucleoside triphosphate hydrolases superfamily protein [Source:NCBI gene (formerly Entrezgene);Acc:823642]	AT3G45070
104437409	AT1G33540	-3.353644715	0.359837085	4.21E-18	serine carboxypeptidase-like 18 [Source:NCBI gene (formerly Entrezgene);Acc:840248]	scpl18
104437416	AT2G18910	-1.930837074	0.330170266	1.55E-07	hydroxyproline-rich glycoprotein family protein [Source:NCBI gene (formerly Entrezgene);Acc:816407]	AT2G18910
104437424	AT2G18960	2.374399936	0.291682676	6.14E-14	H[+]-ATPase 1 [Source:NCBI gene (formerly Entrezgene);Acc:816413]	HA1
104437426	AT4G25910	-1.144514435	0.307671343	0.001746376	NFU domain protein 3 [Source:NCBI gene (formerly Entrezgene);Acc:828697]	NFU3
104437427	AT2G18980	-2.621231061	0.477652536	1.04E-06	Peroxidase superfamily protein [Source:NCBI gene (formerly Entrezgene);Acc:816415]	AT2G18980
104437431	AT5G52450	-1.089723944	0.422183286	0.043347441	MATE efflux family protein [Source:NCBI gene (formerly Entrezgene);Acc:835321]	AT5G52450
104437447	AT5G57670	-2.331253813	0.507450171	6.39E-05	Protein kinase superfamily protein [Source:NCBI gene (formerly Entrezgene);Acc:835873]	AT5G57670
104437451	AT5G57685	-1.025640619	0.382564066	0.03421693	glutamine dumper 3 [Source:NCBI gene (formerly Entrezgene);Acc:835875]	GDU3
104437464	AT1G03210	-1.504477228	0.298772936	9.22E-06	Phenazine biosynthesis PhzC/PhzF protein [Source:NCBI gene (formerly Entrezgene);Acc:838493]	AT1G03210
104437468	AT1G03210	1.526139559	0.52963353	0.020836358	Phenazine biosynthesis PhzC/PhzF protein [Source:NCBI gene (formerly Entrezgene);Acc:838493]	AT1G03210
104437470	AT1G03210	-1.465321488	0.509902427	0.021217458	Phenazine biosynthesis PhzC/PhzF protein [Source:NCBI gene (formerly Entrezgene);Acc:838493]	AT1G03210
104437505	AT5G53550	-1.371698968	0.343443198	0.000670896	YELLOW STRIPE like 3 [Source:NCBI gene (formerly Entrezgene);Acc:835437]	YSL3
104437507	AT4G30845	-2.779668882	0.832882484	0.005866422	DNA-directed RNA polymerase subunit beta [Source:NCBI gene (formerly Entrezgene);Acc:5008173]	AT4G30845
104437543	AT5G58000	-1.455008558	0.247907246	1.39E-07	Reticulon family protein [Source:NCBI gene (formerly Entrezgene);Acc:835911]	AT5G58000
104437553	AT4G30960	1.291527118	0.178432528	3.62E-11	SOS3-interacting protein 3 [Source:NCBI gene (formerly Entrezgene);Acc:829221]	SIP3
104437558	AT4G27745	-1.076619452	0.353952208	0.013638771	Yippee family putative zinc-binding protein [Source:NCBI gene (formerly Entrezgene);Acc:3770406]	AT4G27745
104437598	AT2G25000	-1.136476521	0.328812671	0.004058097	WRKY DNA-binding protein 60 [Source:NCBI gene (formerly Entrezgene);Acc:817039]	WRKY60
104437604	AT2G25140	1.383600362	0.155084483	1.25E-16	casein lytic proteinase B4 [Source:NCBI gene (formerly Entrezgene);Acc:817052]	CLPB4
104437630	AT5G24320	-1.315431375	0.38276094	0.004322737	Transducin/WD40 repeat-like superfamily protein [Source:NCBI gene (formerly Entrezgene);Acc:832502]	AT5G24320
104437637	AT2G25270	-1.276194814	0.281311355	8.10E-05	transmembrane protein [Source:NCBI gene (formerly Entrezgene);Acc:817065]	AT2G25270
104437654	AT3G01190	1.398434761	0.295777736	3.60E-05	Peroxidase superfamily protein [Source:NCBI gene (formerly Entrezgene);Acc:821314]	AT3G01190
104437656	AT4G32140	-1.146240302	0.181710664	1.20E-08	EamA-like transporter family [Source:NCBI gene (formerly Entrezgene);Acc:829346]	AT4G32140
104437665	AT4G32290	-1.358922756	0.387790807	0.003496888	Core-2/I-branching beta-1,6-N-acetylglucosaminyltransferase family protein [Source:NCBI gene (formerly Entrezgene);Acc:829363]	AT4G32290
104437666	AT4G32295	-1.300587118	0.207756856	1.57E-08	histone acetyltransferase [Source:NCBI gene (formerly Entrezgene);Acc:829364]	AT4G32295
104437667	AT5G53050	-1.458341539	0.238164744	3.41E-08	alpha/beta-Hydrolases superfamily protein [Source:NCBI gene (formerly Entrezgene);Acc:835385]	AT5G53050
104437692	AT5G11420	-2.486123974	0.710554835	0.003551162	transmembrane protein, putative (Protein of unknown function, DUF642) [Source:NCBI gene (formerly Entrezgene);Acc:831013]	AT5G11420
104437697	AT4G30380	-1.389337436	0.515908773	0.033315062	Barwin-related endoglucanase [Source:NCBI gene (formerly Entrezgene);Acc:829161]	AT4G30380
104437711	AT3G49260	-1.363123455	0.213457661	7.61E-09	IQ-domain 21 [Source:NCBI gene (formerly Entrezgene);Acc:824087]	iqd21
104437717	AT1G15550	4.606017538	1.753492657	0.038988923	gibberellin 3-oxidase 1 [Source:NCBI gene (formerly Entrezgene);Acc:838125]	GA3OX1
104437724	AT5G25380	-1.361568064	0.346119196	0.000833373	cyclin a2;1 [Source:NCBI gene (formerly Entrezgene);Acc:832610]	CYCA2;1
104437739	AT5G25560	1.215664359	0.20708751	1.38E-07	CHY-type/CTCHY-type/RING-type Zinc finger protein [Source:NCBI gene (formerly Entrezgene);Acc:832631]	AT5G25560
104437750	AT5G25590	-1.487017639	0.254107156	1.52E-07	DNA ligase (DUF630 and DUF632) [Source:NCBI gene (formerly Entrezgene);Acc:832634]	AT5G25590
104437757	AT4G32730	-1.378778321	0.293618734	4.14E-05	Homeodomain-like protein [Source:NCBI gene (formerly Entrezgene);Acc:829409]	PC-MYB1
104437758	AT5G19550	1.077404506	0.262783983	0.000455475	aspartate aminotransferase 2 [Source:NCBI gene (formerly Entrezgene);Acc:832075]	ASP2
104437773	AT2G25810	-1.361052148	0.377096819	0.00250692	tonoplast intrinsic protein 4;1 [Source:NCBI gene (formerly Entrezgene);Acc:817123]	TIP4;1
104437805	AT3G16500	1.219648792	0.415784524	0.018248191	phytochrome-associated protein 1 [Source:NCBI gene (formerly Entrezgene);Acc:820898]	PAP1
104437806	AT5G25930	2.100857965	0.259834616	9.11E-14	kinase family with leucine-rich repeat domain-containing protein [Source:NCBI gene (formerly Entrezgene);Acc:832662]	AT5G25930
104437808	AT2G25880	-1.366334104	0.199154295	4.38E-10	ataurora2 [Source:NCBI gene (formerly Entrezgene);Acc:817129]	AUR2
104437828	AT5G56750	-1.14799599	0.273610802	0.000316375	N-MYC downregulated-like 1 [Source:NCBI gene (formerly Entrezgene);Acc:835777]	NDL1
104437829	AT4G32980	-1.85601876	0.362814913	6.28E-06	homeobox protein ATH1 [Source:NCBI gene (formerly Entrezgene);Acc:829435]	ATH1
104437848	AT2G26100	-1.162638598	0.189078731	2.96E-08	Galactosyltransferase family protein [Source:NCBI gene (formerly Entrezgene);Acc:817150]	AT2G26100
104437853	AT4G33040	-1.172513048	0.217900743	1.76E-06	Thioredoxin superfamily protein [Source:NCBI gene (formerly Entrezgene);Acc:829441]	AT4G33040
104437855	AT2G26180	-1.881563899	0.288745324	3.49E-09	IQ-domain 6 [Source:NCBI gene (formerly Entrezgene);Acc:817158]	IQD6
104437870	AT5G12020	3.531092475	0.543362531	3.91E-09	17.6 kDa class II heat shock protein [Source:NCBI gene (formerly Entrezgene);Acc:831075]	HSP17.6II
104437925	AT3G11410	5.151027885	0.801337171	5.95E-09	protein phosphatase 2CA [Source:NCBI gene (formerly Entrezgene);Acc:820314]	PP2CA
104437938	AT4G33180	-1.076104994	0.209680966	5.80E-06	alpha/beta-Hydrolases superfamily protein [Source:NCBI gene (formerly Entrezgene);Acc:829455]	AT4G33180
104437939	AT4G33180	-1.302491603	0.443913948	0.018211714	alpha/beta-Hydrolases superfamily protein [Source:NCBI gene (formerly Entrezgene);Acc:829455]	AT4G33180
104437942	AT2G45700	-1.660552251	0.379451459	0.000155969	sterile alpha motif (SAM) domain-containing protein [Source:NCBI gene (formerly Entrezgene);Acc:819178]	AT2G45700
104437952	AT3G42725	-2.331432911	0.260576354	1.01E-16	Putative membrane lipoprotein [Source:NCBI gene (formerly Entrezgene);Acc:823305]	AT3G42725
104437962	AT5G20820	-1.028501602	0.374983721	0.02946067	SAUR-like auxin-responsive protein family [Source:NCBI gene (formerly Entrezgene);Acc:832205]	AT5G20820
104437963	AT5G20830	-2.387702943	0.150685309	6.08E-53	sucrose synthase 1 [Source:NCBI gene (formerly Entrezgene);Acc:832206]	SUS1
104437966	AT5G20830	-2.87719303	0.361495453	2.27E-13	sucrose synthase 1 [Source:NCBI gene (formerly Entrezgene);Acc:832206]	SUS1
104437967	AT5G20810	-1.138417569	0.267650106	0.000254249	SAUR-like auxin-responsive protein family [Source:NCBI gene (formerly Entrezgene);Acc:832204]	AT5G20810
104437992	AT2G05920	-1.725237537	0.278410887	2.24E-08	Subtilase family protein [Source:NCBI gene (formerly Entrezgene);Acc:815145]	AT2G05920
104437994	AT2G05940	1.278572073	0.371448018	0.004248767	Protein kinase superfamily protein [Source:NCBI gene (formerly Entrezgene);Acc:815147]	RIPK
104438016	AT1G23070	1.871081539	0.732499259	0.046055258	organic solute transporter ostalpha protein (DUF300) [Source:NCBI gene (formerly Entrezgene);Acc:838915]	AT1G23070
104438021	AT5G20670	1.071528809	0.322060046	0.006054252	DUF1677 family protein (DUF1677) [Source:NCBI gene (formerly Entrezgene);Acc:832190]	AT5G20670
104438022	AT3G51430	2.178217906	0.300547088	3.40E-11	Calcium-dependent phosphotriesterase superfamily protein [Source:NCBI gene (formerly Entrezgene);Acc:824306]	YLS2
104438025	AT3G51430	2.22326097	0.304885876	2.48E-11	Calcium-dependent phosphotriesterase superfamily protein [Source:NCBI gene (formerly Entrezgene);Acc:824306]	YLS2
104438029	AT3G51440	5.553781816	1.356648169	0.000465721	Calcium-dependent phosphotriesterase superfamily protein [Source:NCBI gene (formerly Entrezgene);Acc:824307]	AT3G51440
104438070	AT2G36270	5.292020248	1.239077682	0.000237302	Basic-leucine zipper (bZIP) transcription factor family protein [Source:NCBI gene (formerly Entrezgene);Acc:818199]	ABI5
104438083	AT2G26150	2.726572608	0.647812841	0.000301279	heat shock transcription factor A2 [Source:NCBI gene (formerly Entrezgene);Acc:817155]	HSFA2
104438084	AT2G26150	1.69482261	0.373909843	8.23E-05	heat shock transcription factor A2 [Source:NCBI gene (formerly Entrezgene);Acc:817155]	HSFA2
104438090	AT2G26150	3.094249841	0.549534006	4.98E-07	heat shock transcription factor A2 [Source:NCBI gene (formerly Entrezgene);Acc:817155]	HSFA2
104438091	AT2G26150	1.017731025	0.353264506	0.020862334	heat shock transcription factor A2 [Source:NCBI gene (formerly Entrezgene);Acc:817155]	HSFA2
104438144	AT1G22640	-1.985067997	0.566816092	0.003518985	myb domain protein 3 [Source:NCBI gene (formerly Entrezgene);Acc:838870]	MYB3
104438162	AT3G52780	-1.958297123	0.443968918	0.00013581	Purple acid phosphatases superfamily protein [Source:NCBI gene (formerly Entrezgene);Acc:824444]	PAP20
104438190	AT3G61640	-1.228713077	0.325516331	0.001447736	arabinogalactan protein 20 [Source:NCBI gene (formerly Entrezgene);Acc:825337]	AGP20
104438203	AT2G19770	-2.098348052	0.489384012	0.000222424	profilin 5 [Source:NCBI gene (formerly Entrezgene);Acc:816496]	PRF5
104438209	AT5G56580	-1.598040322	0.326836039	1.76E-05	MAP kinase kinase 6 [Source:NCBI gene (formerly Entrezgene);Acc:835759]	MKK6
104438213	AT5G19740	1.739216453	0.17077831	1.37E-21	Peptidase M28 family protein [Source:NCBI gene (formerly Entrezgene);Acc:832094]	AT5G19740
104438218	AT1G60660	-1.466003682	0.272538269	1.78E-06	cytochrome B5-like protein [Source:NCBI gene (formerly Entrezgene);Acc:842360]	CB5LP
104438220	AT1G72770	1.433247855	0.323980664	0.000129104	HYPERSENSITIVE TO ABA1 [Source:NCBI gene (formerly Entrezgene);Acc:843609]	HAB1
104438250	AT3G52790	-1.518883721	0.455122086	0.005866444	peptidoglycan-binding LysM domain-containing protein [Source:NCBI gene (formerly Entrezgene);Acc:824445]	AT3G52790
104438263	AT1G75840	-2.494694624	0.264274068	1.42E-18	RAC-like GTP binding protein 5 [Source:NCBI gene (formerly Entrezgene);Acc:843917]	ARAC5
104438268	AT5G21222	-1.211643389	0.309943644	0.000909378	protein kinase family protein [Source:NCBI gene (formerly Entrezgene);Acc:832244]	AT5G21222
104438299	AT3G24495	-1.337355869	0.299242495	0.000107266	MUTS homolog 7 [Source:NCBI gene (formerly Entrezgene);Acc:822040]	MSH7
104438321	AT4G26140	1.432182276	0.375968666	0.001285058	beta-galactosidase 12 [Source:NCBI gene (formerly Entrezgene);Acc:828720]	BGAL12
104438331	AT3G61640	-1.643243636	0.556829638	0.017405373	arabinogalactan protein 20 [Source:NCBI gene (formerly Entrezgene);Acc:825337]	AGP20
104438363	AT5G10580	-2.181404211	0.461980069	3.69E-05	plant/protein (Protein of unknown function, DUF599) [Source:NCBI gene (formerly Entrezgene);Acc:830923]	AT5G10580
104438366	AT2G36450	-5.127643275	1.12876497	7.92E-05	Integrase-type DNA-binding superfamily protein [Source:NCBI gene (formerly Entrezgene);Acc:818219]	HRD
104438385	AT2G24580	2.156561724	0.642465892	0.005533403	FAD-dependent oxidoreductase family protein [Source:NCBI gene (formerly Entrezgene);Acc:816994]	AT2G24580
104438386	AT2G24580	1.074666962	0.405175479	0.036664491	FAD-dependent oxidoreductase family protein [Source:NCBI gene (formerly Entrezgene);Acc:816994]	AT2G24580
104438387	AT2G24580	1.2106209	0.307499069	0.000825333	FAD-dependent oxidoreductase family protein [Source:NCBI gene (formerly Entrezgene);Acc:816994]	AT2G24580
104438390	AT5G10720	-1.723085954	0.403323154	0.00023621	histidine kinase 5 [Source:NCBI gene (formerly Entrezgene);Acc:830938]	HK5
104438443	AT5G03720	2.20824713	0.532138858	0.000376573	heat shock transcription factor A3 [Source:NCBI gene (formerly Entrezgene);Acc:831749]	HSFA3
104438445	AT1G75130	2.704263107	0.705079924	0.001171331	cytochrome P450, family 721, subfamily A, polypeptide 1 [Source:NCBI gene (formerly Entrezgene);Acc:843850]	CYP721A1
104438458	AT4G23160	-1.549220672	0.356299241	0.000174478	cysteine-rich RECEPTOR-like kinase [Source:NCBI gene (formerly Entrezgene);Acc:828415]	CRK8
104438484	AT2G26730	-2.697811845	0.735085827	0.002059158	Leucine-rich repeat protein kinase family protein [Source:NCBI gene (formerly Entrezgene);Acc:817214]	AT2G26730
104438500	AT1G48900	1.484552931	0.435994018	0.004767932	Signal recognition particle, SRP54 subunit protein [Source:NCBI gene (formerly Entrezgene);Acc:841312]	AT1G48900
104438508	AT5G25940	4.809334204	1.393871189	0.004140074	early nodulin-like protein [Source:NCBI gene (formerly Entrezgene);Acc:832663]	AT5G25940
104438511	AT1G15400	-1.094590283	0.309210715	0.00312305		AT1G15400
104438512	AT5G20110	-1.749950977	0.389593403	9.78E-05	Dynein light chain type 1 family protein [Source:NCBI gene (formerly Entrezgene);Acc:832133]	AT5G20110
104438521	AT3G29410	1.616500798	0.454578367	0.002973281	Terpenoid cyclases/Protein prenyltransferases superfamily protein [Source:NCBI gene (formerly Entrezgene);Acc:822602]	AT3G29410
104438522	AT5G23960	1.858149928	0.392371972	3.48E-05	terpene synthase 21 [Source:NCBI gene (formerly Entrezgene);Acc:832461]	TPS21
104438533	AT2G26690	8.621248462	1.071859143	1.25E-13	Major facilitator superfamily protein [Source:NCBI gene (formerly Entrezgene);Acc:817210]	AT2G26690
104438540	AT1G15360	-1.586413323	0.51723205	0.012748313	Integrase-type DNA-binding superfamily protein [Source:NCBI gene (formerly Entrezgene);Acc:838105]	SHN1
104438548	AT5G20190	1.751884823	0.357693756	1.70E-05	Tetratricopeptide repeat (TPR)-like superfamily protein [Source:NCBI gene (formerly Entrezgene);Acc:832142]	AT5G20190
104438577	AT5G03760	-1.881308668	0.342536031	1.01E-06	Nucleotide-diphospho-sugar transferases superfamily protein [Source:NCBI gene (formerly Entrezgene);Acc:831734]	ATCSLA09
104438714	AT5G22810	-1.77001149	0.471953411	0.001569157	GDSL-like lipase/acylhydrolase superfamily protein [Source:NCBI gene (formerly Entrezgene);Acc:832344]	AT5G22810
104438744	AT4G30230	-2.381701492	0.366605403	3.96E-09		AT4G30230
104438813	AT1G32700	-2.01977066	0.380831237	2.55E-06	PLATZ transcription factor family protein [Source:NCBI gene (formerly Entrezgene);Acc:840164]	AT1G32700
104438822	AT5G36930	1.078685043	0.364722503	0.017113458	Disease resistance protein (TIR-NBS-LRR class) family [Source:NCBI gene (formerly Entrezgene);Acc:833662]	AT5G36930
104438880	AT2G12462	-1.165177249	0.310262404	0.00154263	sterile alpha motif (SAM) domain protein [Source:NCBI gene (formerly Entrezgene);Acc:3768692]	AT2G12462
104438893	AT1G22060	-1.486275153	0.330966855	9.81E-05	sporulation-specific protein [Source:NCBI gene (formerly Entrezgene);Acc:838811]	AT1G22060
104438918	AT1G23820	-3.297746719	1.177710571	0.025597895	spermidine synthase [Source:NCBI gene (formerly Entrezgene);Acc:838993]	SPDS1
104438931	AT3G53150	-1.093207867	0.396148794	0.028284468	UDP-glucosyl transferase 73D1 [Source:NCBI gene (formerly Entrezgene);Acc:824481]	UGT73D1
104438959	AT2G36790	-2.948043656	0.534594194	9.05E-07	UDP-glucosyl transferase 73C6 [Source:NCBI gene (formerly Entrezgene);Acc:818251]	UGT73C6
104439012	AT5G19520	-2.451257595	0.511555463	2.72E-05	mechanosensitive channel of small conductance-like 9 [Source:NCBI gene (formerly Entrezgene);Acc:832072]	MSL9
104439056	AT5G25910	4.353131262	1.027952597	0.000272989	receptor like protein 52 [Source:NCBI gene (formerly Entrezgene);Acc:832660]	RLP52
104439122	AT1G08080	1.145247537	0.407901561	0.025131772	alpha carbonic anhydrase 7 [Source:NCBI gene (formerly Entrezgene);Acc:837326]	ACA7
104439124	AT4G38180	-1.11711383	0.354601436	0.010104341	FAR1-related sequence 5 [Source:NCBI gene (formerly Entrezgene);Acc:829974]	FRS5
104439135	AT5G45540	-2.180614442	0.610549461	0.00282675	transmembrane protein, putative (DUF594) [Source:NCBI gene (formerly Entrezgene);Acc:834590]	AT5G45540
104439137	AT5G45530	-1.256029732	0.463262024	0.031840476	transmembrane protein, putative (DUF594) [Source:NCBI gene (formerly Entrezgene);Acc:834589]	AT5G45530
104439148	AT5G45530	-2.785296471	0.684904577	0.000515547	transmembrane protein, putative (DUF594) [Source:NCBI gene (formerly Entrezgene);Acc:834589]	AT5G45530
104439158	AT4G29010	-1.450013438	0.174433996	1.65E-14	Enoyl-CoA hydratase/isomerase family [Source:NCBI gene (formerly Entrezgene);Acc:829022]	AIM1
104439160	AT1G71020	2.236285108	0.338324074	1.99E-09	ARM repeat superfamily protein [Source:NCBI gene (formerly Entrezgene);Acc:843442]	AT1G71020
104439168	AT1G52720	-1.086350262	0.349632367	0.011395699
104439177	AT1G33720	1.47074708	0.288769741	7.00E-06	cytochrome P450, family 76, subfamily C, polypeptide 6 [Source:NCBI gene (formerly Entrezgene);Acc:840263]	CYP76C6
104439206	AT2G45550	1.397643142	0.258446314	1.54E-06	cytochrome P450, family 76, subfamily C, polypeptide 4 [Source:NCBI gene (formerly Entrezgene);Acc:819163]	CYP76C4
104439272	AT5G56260	-1.301438021	0.451067236	0.02063656	Ribonuclease E inhibitor RraA/Dimethylmenaquinone methyltransferase [Source:NCBI gene (formerly Entrezgene);Acc:835725]	AT5G56260
104439293	AT2G39210	1.279026356	0.49688018	0.044002884	Major facilitator superfamily protein [Source:NCBI gene (formerly Entrezgene);Acc:818506]	AT2G39210
104439312	AT1G24020	2.716242757	0.443342124	3.34E-08	MLP-like protein 423 [Source:NCBI gene (formerly Entrezgene);Acc:839014]	MLP423
104439313	AT2G39210	1.457339518	0.485168649	0.015109024	Major facilitator superfamily protein [Source:NCBI gene (formerly Entrezgene);Acc:818506]	AT2G39210
104439566	AT2G36950	3.770793117	1.236621082	0.013349416	Heavy metal transport/detoxification superfamily protein [Source:NCBI gene (formerly Entrezgene);Acc:818269]	AT2G36950
104439593	AT4G10310	-2.212521923	0.613379697	0.002524523	high-affinity K+ transporter 1 [Source:NCBI gene (formerly Entrezgene);Acc:826623]	HKT1
104439609	AT4G30230	-1.27614801	0.434560701	0.018095178		AT4G30230
104439699	AT5G23960	4.041199066	0.726361941	7.04E-07	terpene synthase 21 [Source:NCBI gene (formerly Entrezgene);Acc:832461]	TPS21
104439712	AT1G24020	1.149275017	0.370560833	0.01157184	MLP-like protein 423 [Source:NCBI gene (formerly Entrezgene);Acc:839014]	MLP423
104439741	AT5G23960	1.876456724	0.693352217	0.032240006	terpene synthase 21 [Source:NCBI gene (formerly Entrezgene);Acc:832461]	TPS21
104439761	AT2G25060	-2.301726297	0.342482709	1.01E-09	early nodulin-like protein 14 [Source:NCBI gene (formerly Entrezgene);Acc:817044]	ENODL14
104439768	AT2G46410	-1.522609545	0.34262379	0.000118896	Homeodomain-like superfamily protein [Source:NCBI gene (formerly Entrezgene);Acc:819249]	CPC
104439883	AT5G11330	4.539685608	1.69265622	0.034135311	FAD/NAD(P)-binding oxidoreductase family protein [Source:NCBI gene (formerly Entrezgene);Acc:831004]	AT5G11330
104439958	AT2G32280	1.721263677	0.408997586	0.000301632	GPI inositol-deacylase C, putative (DUF1218) [Source:NCBI gene (formerly Entrezgene);Acc:817788]	AT2G32280
104440005	AT1G79670	-1.30075816	0.313943745	0.000385665	Wall-associated kinase family protein [Source:NCBI gene (formerly Entrezgene);Acc:844306]	RFO1
104440013	AT1G69730	-1.774196091	0.395109091	9.82E-05	Wall-associated kinase family protein [Source:NCBI gene (formerly Entrezgene);Acc:843309]	AT1G69730
104440043	AT1G69730	-1.114950179	0.302777347	0.001979684	Wall-associated kinase family protein [Source:NCBI gene (formerly Entrezgene);Acc:843309]	AT1G69730
104440052	AT5G20670	1.33284796	0.499873471	0.035440099	DUF1677 family protein (DUF1677) [Source:NCBI gene (formerly Entrezgene);Acc:832190]	AT5G20670
104440057	AT3G43210	-1.45768849	0.299763428	1.99E-05	ATP binding microtubule motor family protein [Source:NCBI gene (formerly Entrezgene);Acc:823396]	TES
104440058	AT5G20830	-2.586921996	0.189528276	4.11E-39	sucrose synthase 1 [Source:NCBI gene (formerly Entrezgene);Acc:832206]	SUS1
104440059	AT3G43190	-4.289265117	1.467449329	0.018747709	sucrose synthase 4 [Source:NCBI gene (formerly Entrezgene);Acc:823393]	SUS4
104440155	AT5G51160	2.19268957	0.857164484	0.045700181	Ankyrin repeat family protein [Source:NCBI gene (formerly Entrezgene);Acc:835190]	AT5G51160
104440195	AT4G23160	-1.704434737	0.461330962	0.001904466	cysteine-rich RECEPTOR-like kinase [Source:NCBI gene (formerly Entrezgene);Acc:828415]	CRK8
104440220	AT3G18670	-1.812417253	0.360312382	9.44E-06	Ankyrin repeat family protein [Source:NCBI gene (formerly Entrezgene);Acc:821398]	AT3G18670
104440240	AT5G15500	4.611173	1.769317784	0.040890172	Ankyrin repeat family protein [Source:NCBI gene (formerly Entrezgene);Acc:831403]	AT5G15500
104440258	AT4G28230	-1.276709223	0.250169879	6.65E-06		AT4G28230
104440274	AT3G18670	5.078043052	1.812153824	0.025469555	Ankyrin repeat family protein [Source:NCBI gene (formerly Entrezgene);Acc:821398]	AT3G18670
104440319	AT1G35190	1.013558783	0.250491356	0.000554948	2-oxoglutarate (2OG) and Fe(II)-dependent oxygenase superfamily protein [Source:NCBI gene (formerly Entrezgene);Acc:840408]	AT1G35190
104440331	AT5G11590	-3.448699523	0.580550532	9.41E-08	Integrase-type DNA-binding superfamily protein [Source:NCBI gene (formerly Entrezgene);Acc:831031]	TINY2
104440337	AT4G28940	-4.76320145	1.883681151	0.048687004	Phosphorylase superfamily protein [Source:NCBI gene (formerly Entrezgene);Acc:829015]	AT4G28940
104440339	AT3G24550	-1.212315515	0.208220636	1.78E-07	proline extensin-like receptor kinase 1 [Source:NCBI gene (formerly Entrezgene);Acc:822051]	PERK1
104440352	AT5G19600	4.010102678	0.68488696	1.50E-07	sulfate transporter 3;5 [Source:NCBI gene (formerly Entrezgene);Acc:832080]	SULTR3;5
104440378	AT3G18670	-2.533632462	0.757330843	0.005731614	Ankyrin repeat family protein [Source:NCBI gene (formerly Entrezgene);Acc:821398]	AT3G18670
104440382	AT1G03520	-1.029258787	0.29140142	0.003203954	Core-2/I-branching beta-1,6-N-acetylglucosaminyltransferase family protein [Source:NCBI gene (formerly Entrezgene);Acc:839471]	AT1G03520
104440457	AT3G14630	1.453396827	0.395787318	0.002044748	cytochrome P450, family 72, subfamily A, polypeptide 9 [Source:NCBI gene (formerly Entrezgene);Acc:820691]	CYP72A9
104440512	AT1G03620	-1.659499085	0.388573235	0.000237302	ELMO/CED-12 family protein [Source:NCBI gene (formerly Entrezgene);Acc:839448]	AT1G03620
104440592	AT5G44635	-1.550063417	0.35640684	0.000173721	minichromosome maintenance (MCM2/3/5) family protein [Source:NCBI gene (formerly Entrezgene);Acc:834492]	MCM6
104440602	AT4G28250	-2.53412934	0.372872743	6.46E-10	expansin B3 [Source:NCBI gene (formerly Entrezgene);Acc:828940]	EXPB3
104440606	AT3G12750	-1.293952701	0.341358889	0.001372435	zinc transporter 1 [Source:NCBI gene (formerly Entrezgene);Acc:820457]	ZIP1
104440609	AT4G20040	-2.866654956	0.576379029	1.22E-05	Pectin lyase-like superfamily protein [Source:NCBI gene (formerly Entrezgene);Acc:827749]	AT4G20040
104440614	AT2G29420	2.235485168	0.563508105	0.000737181	glutathione S-transferase tau 7 [Source:NCBI gene (formerly Entrezgene);Acc:817491]	GSTU7
104440616	AT3G22160	2.061175519	0.812849173	0.048002407	VQ motif-containing protein [Source:NCBI gene (formerly Entrezgene);Acc:821780]	AT3G22160
104440684	AT1G21270	-2.224145239	0.710375922	0.010684275	wall-associated kinase 2 [Source:NCBI gene (formerly Entrezgene);Acc:838723]	WAK2
104440701	AT1G30520	-1.129915524	0.177075849	7.80E-09	acyl-activating enzyme 14 [Source:NCBI gene (formerly Entrezgene);Acc:839932]	AAE14
104440705	AT4G05390	1.402266873	0.307455103	7.32E-05	root FNR 1 [Source:NCBI gene (formerly Entrezgene);Acc:825887]	RFNR1
104440709	AT2G34710	-1.138817805	0.223659362	7.05E-06	Homeobox-leucine zipper family protein / lipid-binding START domain-containing protein [Source:NCBI gene (formerly Entrezgene);Acc:818036]	PHB
104440716	AT4G21120	2.10906746	0.357701656	1.20E-07	amino acid transporter 1 [Source:NCBI gene (formerly Entrezgene);Acc:827860]	AAT1
104440717	AT4G21120	2.835981299	0.655201903	0.000189116	amino acid transporter 1 [Source:NCBI gene (formerly Entrezgene);Acc:827860]	AAT1
104440725	AT4G12320	-2.059390282	0.604452104	0.004738285	cytochrome P450, family 706, subfamily A, polypeptide 6 [Source:NCBI gene (formerly Entrezgene);Acc:826841]	CYP706A6
104440741	AT1G30380	-1.181555045	0.278859698	0.000270623	photosystem I subunit K [Source:NCBI gene (formerly Entrezgene);Acc:839918]	PSAK
104440745	AT4G21070	-2.026353376	0.498571076	0.000520217	breast cancer susceptibility1 [Source:NCBI gene (formerly Entrezgene);Acc:827854]	BRCA1
104440753	AT2G20680	-1.166544902	0.174772871	1.36E-09	Glycosyl hydrolase superfamily protein [Source:NCBI gene (formerly Entrezgene);Acc:816596]	MAN2
104440761	AT4G28310	-1.67970058	0.383310151	0.000152011	microtubule-associated protein [Source:NCBI gene (formerly Entrezgene);Acc:828946]	AT4G28310
104440804	AT5G49010	-1.877036459	0.356617757	3.10E-06	DNA replication protein-like protein [Source:NCBI gene (formerly Entrezgene);Acc:834960]	SLD5
104440809	AT1G29930	-2.018698453	0.390898689	4.99E-06	chlorophyll A/B binding protein 1 [Source:NCBI gene (formerly Entrezgene);Acc:839871]	CAB1
104440810	AT1G29930	-1.61383238	0.399855641	0.0005756	chlorophyll A/B binding protein 1 [Source:NCBI gene (formerly Entrezgene);Acc:839871]	CAB1
104440811	AT2G34430	-1.869977961	0.356558318	3.40E-06	light-harvesting chlorophyll-protein complex II subunit B1 [Source:NCBI gene (formerly Entrezgene);Acc:818006]	LHB1B1
104440813	AT4G18220	1.379987286	0.320586397	0.000208238	Drug/metabolite transporter superfamily protein [Source:NCBI gene (formerly Entrezgene);Acc:827548]	AT4G18220
104440816	AT4G18220	1.106990075	0.400036069	0.027778543	Drug/metabolite transporter superfamily protein [Source:NCBI gene (formerly Entrezgene);Acc:827548]	AT4G18220
104440819	AT5G46340	-1.072844475	0.259488222	0.000399028	O-acetyltransferase family protein [Source:NCBI gene (formerly Entrezgene);Acc:834677]	RWA1
104440824	AT2G20635	-1.533216462	0.281785766	1.31E-06	protein kinase and Mad3-BUB1-I domain-containing protein [Source:NCBI gene (formerly Entrezgene);Acc:816591]	AT2G20635
104440833	AT1G03780	-1.729942579	0.324517548	2.24E-06	targeting protein for XKLP2 [Source:NCBI gene (formerly Entrezgene);Acc:839140]	TPX2
104440836	AT1G29630	-2.818621921	0.291101707	1.55E-19	5'-3' exonuclease family protein [Source:NCBI gene (formerly Entrezgene);Acc:839840]	AT1G29630
104440851	AT1G29640	1.74803513	0.631414682	0.027689504	senescence regulator (Protein of unknown function, DUF584) [Source:NCBI gene (formerly Entrezgene);Acc:839841]	AT1G29640
104440866	AT5G45700	-2.114009426	0.23309598	3.68E-17	Haloacid dehalogenase-like hydrolase (HAD) superfamily protein [Source:NCBI gene (formerly Entrezgene);Acc:834609]	AT5G45700
104440872	AT2G47010	-1.589505373	0.359418656	0.00012978	calcium/calcium/calmodulin-dependent Serine/Threonine-kinase [Source:NCBI gene (formerly Entrezgene);Acc:819315]	AT2G47010
104440887	AT1G29270	-1.101860369	0.352639923	0.010860461	transcription factor bHLH35-like protein [Source:NCBI gene (formerly Entrezgene);Acc:839801]	AT1G29270
104440888	AT4G18780	-1.490433162	0.286413644	4.14E-06	cellulose synthase family protein [Source:NCBI gene (formerly Entrezgene);Acc:827612]	IRX1
104440895	AT4G18650	6.469869144	0.623606154	2.12E-22	transcription factor-like protein [Source:NCBI gene (formerly Entrezgene);Acc:827599]	AT4G18650
104440903	AT5G45890	-3.602550639	0.476482274	4.03E-12	senescence-associated 12 [Source:NCBI gene (formerly Entrezgene);Acc:834629]	SAG12
104440904	AT5G45890	-1.472642414	0.48654432	0.014227428	senescence-associated 12 [Source:NCBI gene (formerly Entrezgene);Acc:834629]	SAG12
104440905	AT5G45890	-4.447926158	0.539612638	2.79E-14	senescence-associated 12 [Source:NCBI gene (formerly Entrezgene);Acc:834629]	SAG12
104440907	AT5G45890	-2.73587237	0.460812471	9.57E-08	senescence-associated 12 [Source:NCBI gene (formerly Entrezgene);Acc:834629]	SAG12
104440910	AT5G45890	-2.191533072	0.722975761	0.014041495	senescence-associated 12 [Source:NCBI gene (formerly Entrezgene);Acc:834629]	SAG12
104440912	AT2G27430	-1.070203309	0.358283403	0.01580858	ARM repeat superfamily protein [Source:NCBI gene (formerly Entrezgene);Acc:817288]	AT2G27430
104440917	AT5G45910	-1.037730622	0.238169386	0.00016835	GDSL-like Lipase/Acylhydrolase superfamily protein [Source:NCBI gene (formerly Entrezgene);Acc:834631]	AT5G45910
104440930	AT1G27180	-1.18069349	0.400795183	0.01767618	disease resistance protein (TIR-NBS-LRR class) [Source:NCBI gene (formerly Entrezgene);Acc:839607]	AT1G27180
104440936	AT4G28430	-1.507095151	0.191471118	4.33E-13	Reticulon family protein [Source:NCBI gene (formerly Entrezgene);Acc:828960]	AT4G28430
104440940	AT1G28680	-2.831740306	0.554554435	6.57E-06	HXXXD-type acyl-transferase family protein [Source:NCBI gene (formerly Entrezgene);Acc:839768]	AT1G28680
104440954	AT1G03820	-1.643339516	0.244023996	9.43E-10	E6-like protein [Source:NCBI gene (formerly Entrezgene);Acc:839400]	AT1G03820
104440977	AT5G65360	-2.753868679	0.300463655	1.60E-17	Histone superfamily protein [Source:NCBI gene (formerly Entrezgene);Acc:836661]	AT5G65360
104440990	AT2G20560	1.87734754	0.24925683	4.96E-12	DNAJ heat shock family protein [Source:NCBI gene (formerly Entrezgene);Acc:816578]	AT2G20560
104440997	AT1G28340	-1.431590593	0.279150397	5.91E-06	receptor like protein 4 [Source:NCBI gene (formerly Entrezgene);Acc:839730]	RLP4
104441003	AT1G28270	-2.384880839	0.842667714	0.023749053	ralf-like 4 [Source:NCBI gene (formerly Entrezgene);Acc:839721]	RALFL4
104441008	AT4G20970	-1.807629184	0.539216983	0.005605591	basic helix-loop-helix (bHLH) DNA-binding superfamily protein [Source:NCBI gene (formerly Entrezgene);Acc:827844]	AT4G20970
104441009	AT4G32480	1.926206034	0.368504875	3.69E-06	sugar phosphate exchanger, putative (DUF506) [Source:NCBI gene (formerly Entrezgene);Acc:829383]	AT4G32480
104441018	AT4G11660	1.638197282	0.554458054	0.017251655	winged-helix DNA-binding transcription factor family protein [Source:NCBI gene (formerly Entrezgene);Acc:826771]	AT-HSFB2B
104441021	AT3G15390	-1.732069602	0.253679594	5.35E-10	silencing defective 5 [Source:NCBI gene (formerly Entrezgene);Acc:820778]	SDE5
104441024	AT2G20740	-1.261778829	0.370761443	0.004792902	Tetraspanin family protein [Source:NCBI gene (formerly Entrezgene);Acc:816603]	AT2G20740
104441039	AT2G20780	-1.420277273	0.288250036	1.50E-05	Major facilitator superfamily protein [Source:NCBI gene (formerly Entrezgene);Acc:816607]	AT2G20780
104441051	AT3G58650	-1.798629371	0.337853723	2.32E-06	GPI-anchored adhesin-like protein [Source:NCBI gene (formerly Entrezgene);Acc:825034]	TRM7
104441053	AT1G11090	-1.255689405	0.300871874	0.000344208	alpha/beta-Hydrolases superfamily protein [Source:NCBI gene (formerly Entrezgene);Acc:837650]	AT1G11090
104441055	AT1G03870	-3.401626024	1.149176517	0.017015097	FASCICLIN-like arabinoogalactan 9 [Source:NCBI gene (formerly Entrezgene);Acc:839384]	FLA9
104441058	AT1G11120	-1.342112	0.315711572	0.000256666	CTTNBP 2 amino-terminal-like protein [Source:NCBI gene (formerly Entrezgene);Acc:837653]	AT1G11120
104441059	AT1G61170	-1.860765561	0.245636015	3.64E-12		AT1G61170
104441063	AT4G21580	1.18294431	0.22915889	5.03E-06	oxidoreductase, zinc-binding dehydrogenase family protein [Source:NCBI gene (formerly Entrezgene);Acc:828243]	AT4G21580
104441069	AT1G61260	-1.898110328	0.664605931	0.022241761	cotton fiber (DUF761) [Source:NCBI gene (formerly Entrezgene);Acc:842420]	AT1G61260
104441105	AT4G05140	-1.188950597	0.306019585	0.000988028	Nucleoside transporter family protein [Source:NCBI gene (formerly Entrezgene);Acc:825861]	AT4G05140
104441118	AT1G11330	-1.235909337	0.472790505	0.040156755	S-locus lectin protein kinase family protein [Source:NCBI gene (formerly Entrezgene);Acc:837675]	AT1G11330
104441146	AT1G61740	-1.401883551	0.500986012	0.025724894	Sulfite exporter TauE/SafE family protein [Source:NCBI gene (formerly Entrezgene);Acc:842471]	AT1G61740
104441149	AT4G05180	-1.208891399	0.296133403	0.000487624	photosystem II subunit Q-2 [Source:NCBI gene (formerly Entrezgene);Acc:825866]	PSBQ-2
104441151	AT4G21320	1.778618854	0.30051071	1.06E-07	Aldolase-type TIM barrel family protein [Source:NCBI gene (formerly Entrezgene);Acc:827880]	HSA32
104441153	AT1G61720	-2.241216701	0.321090284	2.04E-10	NAD(P)-binding Rossmann-fold superfamily protein [Source:NCBI gene (formerly Entrezgene);Acc:842469]	BAN
104441174	AT5G55930	-1.680902549	0.550940289	0.013293289	oligopeptide transporter 1 [Source:NCBI gene (formerly Entrezgene);Acc:835691]	OPT1
104441179	AT5G47810	2.09532656	0.417171499	9.73E-06	phosphofructokinase 2 [Source:NCBI gene (formerly Entrezgene);Acc:834832]	PFK2
104441193	AT2G38970	-1.525939409	0.275089958	7.68E-07	Zinc finger (C3HC4-type RING finger) family protein [Source:NCBI gene (formerly Entrezgene);Acc:818482]	AT2G38970
104441197	AT2G44190	-1.992265048	0.325218998	3.36E-08	ENDOSPERM DEFECTIVE protein (DUF566) [Source:NCBI gene (formerly Entrezgene);Acc:819026]	EDE1
104441202	AT2G35120	-1.916275676	0.281407286	5.96E-10	Single hybrid motif superfamily protein [Source:NCBI gene (formerly Entrezgene);Acc:818078]	AT2G35120
104441204	AT2G34070	-1.149297901	0.272364993	0.000288707	TRICHOME BIREFRINGENCE-LIKE 37 [Source:NCBI gene (formerly Entrezgene);Acc:817968]	TBL37
104441229	AT4G16146	-1.120162049	0.416396492	0.033516004	cAMP-regulated phosphoprotein 19-related protein [Source:NCBI gene (formerly Entrezgene);Acc:827304]	AT4G16146
104441233	AT3G25690	-1.681528766	0.322261349	3.87E-06	Hydroxyproline-rich glycoprotein family protein [Source:NCBI gene (formerly Entrezgene);Acc:822157]	CHUP1
104441242	AT5G44560	-1.666614854	0.251385967	1.77E-09	SNF7 family protein [Source:NCBI gene (formerly Entrezgene);Acc:834483]	VPS2.2
104441243	AT3G54950	-1.93468623	0.313265372	2.53E-08	patatin-like protein 6 [Source:NCBI gene (formerly Entrezgene);Acc:824660]	pPLAIIIbeta
104441267	AT5G18840	-1.09161014	0.270475609	0.000575743	Major facilitator superfamily protein [Source:NCBI gene (formerly Entrezgene);Acc:832002]	AT5G18840
104441268	AT1G08920	-3.737249189	1.404090734	0.035855908	ERD (early response to dehydration) six-like 1 [Source:NCBI gene (formerly Entrezgene);Acc:837413]	ESL1
104441282	AT5G17670	-1.884781534	0.317779021	9.88E-08	alpha/beta-Hydrolases superfamily protein [Source:NCBI gene (formerly Entrezgene);Acc:831633]	AT5G17670
104441299	AT2G42610	-1.056988073	0.292337363	0.002457598	LIGHT-DEPENDENT SHORT HYPOCOTYLS-like protein (DUF640) [Source:NCBI gene (formerly Entrezgene);Acc:818861]	LSH10
104441301	AT3G17350	-1.131731647	0.382258576	0.017002596	wall-associated receptor kinase carboxy-terminal protein [Source:NCBI gene (formerly Entrezgene);Acc:820998]	AT3G17350
104441316	AT1G08840	-1.691002307	0.338920969	1.13E-05	DNA replication helicase [Source:NCBI gene (formerly Entrezgene);Acc:837406]	emb2411
104441317	AT1G76520	2.438296188	0.928245079	0.038988923	Auxin efflux carrier family protein [Source:NCBI gene (formerly Entrezgene);Acc:843985]	AT1G76520
104441319	AT2G44580	-1.662942577	0.461415377	0.00255186	zinc ion binding protein [Source:NCBI gene (formerly Entrezgene);Acc:819066]	AT2G44580
104441350	AT2G24190	-2.045590006	0.604562301	0.005087856	NAD(P)-binding Rossmann-fold superfamily protein [Source:NCBI gene (formerly Entrezgene);Acc:816953]	SDR2
104441351	AT2G44690	-2.314716586	0.331884077	2.12E-10	RAC-like 9 [Source:NCBI gene (formerly Entrezgene);Acc:819077]	ARAC9
104441358	AT4G15550	-2.066975367	0.333427195	2.22E-08	indole-3-acetate beta-D-glucosyltransferase [Source:NCBI gene (formerly Entrezgene);Acc:827229]	IAGLU
104441382	AT1G11545	-1.571946704	0.40743254	0.001084498	xyloglucan endotransglucosylase/hydrolase 8 [Source:NCBI gene (formerly Entrezgene);Acc:837698]	XTH8
104441385	AT4G04900	-1.431418214	0.363920821	0.000834777	ROP-interactive CRIB motif-containing protein 10 [Source:NCBI gene (formerly Entrezgene);Acc:825829]	RIC10
104441392	AT4G21820	-1.721371404	0.369631797	4.88E-05	binding / calmodulin binding protein [Source:NCBI gene (formerly Entrezgene);Acc:828270]	AT4G21820
104441396	AT1G11670	-1.075696191	0.286000604	0.001512611	MATE efflux family protein [Source:NCBI gene (formerly Entrezgene);Acc:837711]	AT1G11670
104441407	AT5G16980	-1.729467335	0.353748138	1.77E-05	Zinc-binding dehydrogenase family protein [Source:NCBI gene (formerly Entrezgene);Acc:831561]	AT5G16980
104441414	AT1G11820	-1.070490472	0.342865695	0.010937061	O-Glycosyl hydrolases family 17 protein [Source:NCBI gene (formerly Entrezgene);Acc:837730]	AT1G11820
104441437	AT1G05010	-1.201687322	0.309111659	0.000979896	ethylene-forming enzyme [Source:NCBI gene (formerly Entrezgene);Acc:839345]	EFE
104441445	AT3G20290	-1.925417834	0.299131935	5.64E-09	EPS15 homology domain 1 [Source:NCBI gene (formerly Entrezgene);Acc:821573]	EHD1
104441447	AT1G62400	-1.166337147	0.283727072	0.000437917	Protein kinase superfamily protein [Source:NCBI gene (formerly Entrezgene);Acc:842538]	HT1
104441455	AT4G27520	-1.324908204	0.442413918	0.015490126	early nodulin-like protein 2 [Source:NCBI gene (formerly Entrezgene);Acc:828861]	ENODL2
104441497	AT4G17240	-1.841732025	0.218816726	7.48E-15	structural maintenance of chromosomes protein [Source:NCBI gene (formerly Entrezgene);Acc:827436]	AT4G17240
104441514	AT4G16380	-1.141053559	0.290893134	0.000867974	Heavy metal transport/detoxification superfamily protein [Source:NCBI gene (formerly Entrezgene);Acc:2745712]	AT4G16380
104441570	AT1G30760	-1.109276867	0.315357887	0.003354767	FAD-binding Berberine family protein [Source:NCBI gene (formerly Entrezgene);Acc:839958]	AT1G30760
104441580	AT1G30690	-1.263583864	0.335472949	0.001483531	Sec14p-like phosphatidylinositol transfer family protein [Source:NCBI gene (formerly Entrezgene);Acc:839949]	AT1G30690
104441591	AT5G59970	-2.010000949	0.297995213	8.86E-10	Histone superfamily protein [Source:NCBI gene (formerly Entrezgene);Acc:836119]	AT5G59970
104441601	AT1G32860	-1.186347161	0.390694805	0.013836547	Glycosyl hydrolase superfamily protein [Source:NCBI gene (formerly Entrezgene);Acc:840180]	AT1G32860
104441604	AT2G42790	1.381875803	0.217413704	9.07E-09	citrate synthase 3 [Source:NCBI gene (formerly Entrezgene);Acc:818879]	CSY3
104441606	AT4G10630	-1.226061793	0.303678598	0.000573311	Glutaredoxin family protein [Source:NCBI gene (formerly Entrezgene);Acc:826655]	AT4G10630
104441607	AT1G01110	-2.968653877	0.277221143	7.48E-24	IQ-domain 18 [Source:NCBI gene (formerly Entrezgene);Acc:839394]	IQD18
104441608	AT4G37740	-1.236161212	0.412528819	0.015422227	growth-regulating factor 2 [Source:NCBI gene (formerly Entrezgene);Acc:829930]	GRF2
104441626	AT5G63830	1.100049844	0.110581364	1.28E-20	HIT-type Zinc finger family protein [Source:NCBI gene (formerly Entrezgene);Acc:836503]	AT5G63830
104441654	AT5G41870	-1.637104359	0.387564901	0.000283861	Pectin lyase-like superfamily protein [Source:NCBI gene (formerly Entrezgene);Acc:834192]	AT5G41870
104441656	AT4G11050	-2.433416786	0.323941436	5.66E-12	glycosyl hydrolase 9C3 [Source:NCBI gene (formerly Entrezgene);Acc:826706]	GH9C3
104441658	AT5G53110	3.143689217	0.511745432	3.06E-08	RING/U-box superfamily protein [Source:NCBI gene (formerly Entrezgene);Acc:835391]	AT5G53110
104441667	AT1G64480	-1.170040765	0.340016663	0.004259132	calcineurin B-like protein 8 [Source:NCBI gene (formerly Entrezgene);Acc:842756]	CBL8
104441672	AT5G46290	1.669913066	0.565997851	0.017440507	3-ketoacyl-acyl carrier protein synthase I [Source:NCBI gene (formerly Entrezgene);Acc:834671]	KASI
104441673	AT3G16910	-2.121838744	0.318732649	1.51E-09	acyl-activating enzyme 7 [Source:NCBI gene (formerly Entrezgene);Acc:820946]	AAE7
104441676	AT4G23990	6.022742002	1.950125394	0.012016007	cellulose synthase like G3 [Source:NCBI gene (formerly Entrezgene);Acc:828499]	CSLG3
104441677	AT4G23990	2.173843774	0.40565361	1.96E-06	cellulose synthase like G3 [Source:NCBI gene (formerly Entrezgene);Acc:828499]	CSLG3
104441678	AT4G24015	1.852309711	0.301799069	3.15E-08	RING/U-box superfamily protein [Source:NCBI gene (formerly Entrezgene);Acc:2745724]	AT4G24015
104441685	AT4G23740	-1.717885665	0.419031824	0.000455726	Leucine-rich repeat protein kinase family protein [Source:NCBI gene (formerly Entrezgene);Acc:828474]	AT4G23740
104441718	AT3G61510	-2.145015955	0.687030597	0.010937061	ACC synthase 1 [Source:NCBI gene (formerly Entrezgene);Acc:825324]	ACS1
104441723	AT5G52570	2.192932782	0.718204289	0.013212652	beta-carotene hydroxylase 2 [Source:NCBI gene (formerly Entrezgene);Acc:835334]	BETA-OHASE 2
104441735	AT2G45960	-1.497408358	0.226156174	1.86E-09	plasma membrane intrinsic protein 1B [Source:NCBI gene (formerly Entrezgene);Acc:819204]	PIP1B
104441740	AT4G23430	-1.330015303	0.184187348	4.06E-11	NAD(P)-binding Rossmann-fold superfamily protein [Source:NCBI gene (formerly Entrezgene);Acc:828442]	Tic32-IVa
104441758	AT4G11610	-2.521741681	0.437562497	2.46E-07	C2 calcium/lipid-binding plant phosphoribosyltransferase family protein [Source:NCBI gene (formerly Entrezgene);Acc:826766]	AT4G11610
104441763	AT1G63440	1.190739937	0.310488126	0.001172184	heavy metal atpase 5 [Source:NCBI gene (formerly Entrezgene);Acc:842650]	HMA5
104441770	AT1G63300	-1.810670388	0.341207031	2.51E-06	Myosin heavy chain-related protein [Source:NCBI gene (formerly Entrezgene);Acc:842636]	AT1G63300
104441771	AT5G63470	-1.965092334	0.677532455	0.019867026	nuclear factor Y, subunit C4 [Source:NCBI gene (formerly Entrezgene);Acc:836466]	NF-YC4
104441773	AT5G23750	-1.426999137	0.181617596	4.80E-13	Remorin family protein [Source:NCBI gene (formerly Entrezgene);Acc:832440]	AT5G23750
104441785	AT4G11650	2.888896492	0.769849748	0.001558201	osmotin 34 [Source:NCBI gene (formerly Entrezgene);Acc:826770]	OSM34
104441797	AT1G63100	-2.127466145	0.402650671	2.80E-06	GRAS family transcription factor [Source:NCBI gene (formerly Entrezgene);Acc:842613]	AT1G63100
104441806	AT2G42870	-2.076462657	0.266502578	7.75E-13	phy rapidly regulated 1 [Source:NCBI gene (formerly Entrezgene);Acc:818887]	PAR1
104441810	AT1G63000	-1.288320646	0.201383484	7.12E-09	nucleotide-rhamnose synthase/epimerase-reductase [Source:NCBI gene (formerly Entrezgene);Acc:842603]	NRS/ER
104441817	AT4G11860	2.01673183	0.358530071	5.13E-07	FAM63A-like protein (DUF544) [Source:NCBI gene (formerly Entrezgene);Acc:826793]	AT4G11860
104441820	AT4G22900	-1.684343675	0.376511632	0.000105638	transmembrane protein, putative (DUF1191) [Source:NCBI gene (formerly Entrezgene);Acc:828389]	AT4G22900
104441822	AT4G22880	-3.320386632	0.460380581	4.30E-11	leucoanthocyanidin dioxygenase [Source:NCBI gene (formerly Entrezgene);Acc:828387]	LDOX
104441829	AT1G04110	-1.866477357	0.621337863	0.015102821	Subtilase family protein [Source:NCBI gene (formerly Entrezgene);Acc:839287]	SDD1
104441836	AT1G12500	-1.18574082	0.170654531	2.50E-10	Nucleotide-sugar transporter family protein [Source:NCBI gene (formerly Entrezgene);Acc:837807]	AT1G12500
104441842	AT4G22810	-4.988123938	1.821582484	0.029815758	Putative AT-hook DNA-binding family protein [Source:NCBI gene (formerly Entrezgene);Acc:828380]	AT4G22810
104441844	AT4G22790	-1.86290335	0.402761538	5.61E-05	MATE efflux family protein [Source:NCBI gene (formerly Entrezgene);Acc:828378]	AT4G22790
104441851	AT4G22756	-1.066014637	0.16089245	1.81E-09	sterol C4-methyl oxidase 1-2 [Source:NCBI gene (formerly Entrezgene);Acc:828374]	SMO1-2
104441854	AT1G12370	-1.812858742	0.453553735	0.000663047	photolyase 1 [Source:NCBI gene (formerly Entrezgene);Acc:837792]	PHR1
104441874	AT4G12390	-2.147348113	0.364692608	1.25E-07	pectin methylesterase inhibitor 1 [Source:NCBI gene (formerly Entrezgene);Acc:826848]	PME1
104441887	AT4G22570	-1.724859916	0.273461494	1.20E-08	adenine phosphoribosyl transferase 3 [Source:NCBI gene (formerly Entrezgene);Acc:828353]	APT3
104441888	AT1G62520	-1.006826313	0.325210013	0.011747752	sulfated surface-like glycoprotein [Source:NCBI gene (formerly Entrezgene);Acc:842549]	AT1G62520
104441891	AT1G12110	1.156423056	0.245770151	3.97E-05	nitrate transporter 1.1 [Source:NCBI gene (formerly Entrezgene);Acc:837763]	NRT1.1
104441896	AT2G45180	-1.518703061	0.502892023	0.01447695	Bifunctional inhibitor/lipid-transfer protein/seed storage 2S albumin superfamily protein [Source:NCBI gene (formerly Entrezgene);Acc:819126]	AT2G45180
104441911	AT4G25200	2.002475297	0.372684506	1.83E-06	mitochondrion-localized small heat shock protein 23.6 [Source:NCBI gene (formerly Entrezgene);Acc:828623]	HSP23.6-MITO
104441918	AT1G02030	-1.54879793	0.308325506	9.71E-06	C2H2-like zinc finger protein [Source:NCBI gene (formerly Entrezgene);Acc:839285]	AT1G02030
104441928	AT4G17350	-1.275388588	0.322116178	0.000759113	auxin canalization protein (DUF828) [Source:NCBI gene (formerly Entrezgene);Acc:827447]	AT4G17350
104441934	AT1G35515	-1.11525891	0.391542581	0.022669078	high response to osmotic stress 10 [Source:NCBI gene (formerly Entrezgene);Acc:840446]	HOS10
104441948	AT4G16807	-1.596483438	0.30915528	4.99E-06	ATP-dependent caseinolytic protease/crotonase family protein [Source:NCBI gene (formerly Entrezgene);Acc:6241030]	AT4G16807
104441961	AT4G16970	-1.795130084	0.391380624	6.59E-05	Protein kinase superfamily protein [Source:NCBI gene (formerly Entrezgene);Acc:827405]	AT4G16970
104441968	AT1G60940	1.047968211	0.38593147	0.031518181	SNF1-related protein kinase 2.10 [Source:NCBI gene (formerly Entrezgene);Acc:842385]	SNRK2.10
104441974	AT2G35190	-1.499792714	0.237285614	1.11E-08	Putative plant snare 11 [Source:NCBI gene (formerly Entrezgene);Acc:818086]	NPSN11
104441975	AT4G17140	1.037678654	0.295730329	0.003446965	pleckstrin homology (PH) domain-containing protein [Source:NCBI gene (formerly Entrezgene);Acc:827424]	AT4G17140
104441981	AT2G38740	1.089272344	0.375852501	0.019993641	Haloacid dehalogenase-like hydrolase (HAD) superfamily protein [Source:NCBI gene (formerly Entrezgene);Acc:818456]	AT2G38740
104441988	AT1G17020	-1.03254131	0.221246161	4.67E-05	senescence-related 1 [Source:NCBI gene (formerly Entrezgene);Acc:838272]	SRG1
104441999	AT1G32450	-1.026907523	0.361921044	0.02332842	nitrate transporter 1.5 [Source:NCBI gene (formerly Entrezgene);Acc:840139]	NRT1.5
104442002	AT2G32440	-2.867535	0.992007877	0.020384599	ent-kaurenoic acid hydroxylase 2 [Source:NCBI gene (formerly Entrezgene);Acc:817805]	KAO2
104442009	AT4G35470	2.41384403	0.325410716	1.08E-11	plant intracellular ras group-related LRR 4 [Source:NCBI gene (formerly Entrezgene);Acc:829699]	PIRL4
104442025	AT1G32700	1.197235592	0.305871352	0.000892817	PLATZ transcription factor family protein [Source:NCBI gene (formerly Entrezgene);Acc:840164]	AT1G32700
104442029	AT4G17920	-1.865197024	0.643403689	0.0199455	RING/U-box superfamily protein [Source:NCBI gene (formerly Entrezgene);Acc:827517]	AT4G17920
104442036	AT4G17760	-1.002287188	0.259861282	0.001087992	PCNA domain-containing protein [Source:NCBI gene (formerly Entrezgene);Acc:827497]	AT4G17760
104442040	AT1G32250	-1.003430924	0.246061971	0.000495178	Calcium-binding EF-hand family protein [Source:NCBI gene (formerly Entrezgene);Acc:840117]	AT1G32250
104442048	AT3G03050	-2.262466205	0.308844565	2.00E-11	cellulose synthase-like D3 [Source:NCBI gene (formerly Entrezgene);Acc:821148]	CSLD3
104442050	AT1G32170	1.290499566	0.234684846	9.80E-07	xyloglucan endotransglucosylase/hydrolase 30 [Source:NCBI gene (formerly Entrezgene);Acc:840109]	XTH30
104442065	AT4G00752	-1.100839372	0.18797247	1.49E-07	UBX domain-containing protein [Source:NCBI gene (formerly Entrezgene);Acc:825947]	AT4G00752
104442066	AT4G00740	-1.30555677	0.36800681	0.003051382	S-adenosyl-L-methionine-dependent methyltransferases superfamily protein [Source:NCBI gene (formerly Entrezgene);Acc:828020]	QUA3
104442074	AT1G01800	4.473630472	0.732173057	3.67E-08	NAD(P)-binding Rossmann-fold superfamily protein [Source:NCBI gene (formerly Entrezgene);Acc:839259]	AT1G01800
104442081	AT1G01800	5.094167887	1.31748733	0.001053979	NAD(P)-binding Rossmann-fold superfamily protein [Source:NCBI gene (formerly Entrezgene);Acc:839259]	AT1G01800
104442087	AT5G23750	2.162889634	0.671259322	0.008227331	Remorin family protein [Source:NCBI gene (formerly Entrezgene);Acc:832440]	AT5G23750
104442097	AT4G23340	1.966370377	0.555257695	0.003110637	2-oxoglutarate (2OG) and Fe(II)-dependent oxygenase superfamily protein [Source:NCBI gene (formerly Entrezgene);Acc:828433]	AT4G23340
104442098	AT1G63650	-1.886043542	0.400090118	3.83E-05	basic helix-loop-helix (bHLH) DNA-binding superfamily protein [Source:NCBI gene (formerly Entrezgene);Acc:842669]	EGL3
104442121	AT3G61460	-1.481905693	0.453792849	0.007249121		BRH1
104442132	AT4G01270	-1.272846003	0.236932598	1.84E-06	RING/U-box superfamily protein [Source:NCBI gene (formerly Entrezgene);Acc:828038]	AT4G01270
104442138	AT2G46210	-1.436274754	0.312046233	6.15E-05	Fatty acid/sphingolipid desaturase [Source:NCBI gene (formerly Entrezgene);Acc:819228]	SLD2
104442142	AT2G46240	4.449588983	0.520920717	2.78E-15	BCL-2-associated athano 6 [Source:NCBI gene (formerly Entrezgene);Acc:819232]	BAG6
104442154	AT2G46320	1.260806706	0.395518602	0.009072411	Mitochondrial substrate carrier family protein [Source:NCBI gene (formerly Entrezgene);Acc:819240]	AT2G46320
104442160	AT4G01070	-3.251259638	0.952749336	0.004659756	UDP-Glycosyltransferase superfamily protein [Source:NCBI gene (formerly Entrezgene);Acc:827912]	GT72B1
104442162	AT2G45400	3.421570607	0.357466402	4.30E-19	NAD(P)-binding Rossmann-fold superfamily protein [Source:NCBI gene (formerly Entrezgene);Acc:819146]	BEN1
104442164	AT5G53200	-1.648353993	0.366589025	9.59E-05	Homeodomain-like superfamily protein [Source:NCBI gene (formerly Entrezgene);Acc:835401]	TRY
104442172	AT2G30890	-1.805406799	0.348531735	4.64E-06	Cytochrome b561/ferric reductase transmembrane protein family [Source:NCBI gene (formerly Entrezgene);Acc:817639]	AT2G30890
104442190	AT3G13540	-2.254109034	0.444670641	7.88E-06	myb domain protein 5 [Source:NCBI gene (formerly Entrezgene);Acc:820556]	MYB5
104442191	AT1G64630	-1.713271743	0.337065754	7.36E-06	with no lysine (K) kinase 10 [Source:NCBI gene (formerly Entrezgene);Acc:842771]	WNK10
104442225	AT1G08500	-1.420822942	0.17923061	2.88E-13	early nodulin-like protein 18 [Source:NCBI gene (formerly Entrezgene);Acc:837371]	ENODL18
104442232	AT3G60890	2.220331079	0.434906965	6.60E-06	binding protein [Source:NCBI gene (formerly Entrezgene);Acc:825260]	ZPR2
104442236	AT1G24620	2.373736431	0.500194625	3.35E-05	EF hand calcium-binding protein family [Source:NCBI gene (formerly Entrezgene);Acc:839076]	AT1G24620
104442242	AT1G06570	1.479650463	0.280553528	2.95E-06	4-hydroxyphenylpyruvate dioxygenase [Source:NCBI gene (formerly Entrezgene);Acc:837168]	PDS1
104442249	AT4G00110	-1.465275407	0.187656494	6.82E-13	UDP-D-glucuronate 4-epimerase 3 [Source:NCBI gene (formerly Entrezgene);Acc:828145]	GAE3
104442251	AT2G45290	-1.077712118	0.191142506	4.79E-07	Transketolase [Source:NCBI gene (formerly Entrezgene);Acc:819137]	AT2G45290
104442268	AT3G60660	-2.300789098	0.393508707	1.56E-07	spindle/kinetochore-associated-like protein [Source:NCBI gene (formerly Entrezgene);Acc:825237]	AT3G60660
104442275	AT1G02040	-1.349430542	0.479898252	0.02483362	C2H2-type zinc finger family protein [Source:NCBI gene (formerly Entrezgene);Acc:839284]	AT1G02040
104442281	AT2G45040	-1.592524754	0.345499915	5.99E-05	Matrixin family protein [Source:NCBI gene (formerly Entrezgene);Acc:819111]	AT2G45040
104442282	AT1G27370	1.739779325	0.353963882	1.58E-05	squamosa promoter binding protein-like 10 [Source:NCBI gene (formerly Entrezgene);Acc:839626]	SPL10
104442292	AT4G12330	4.692844703	1.647750446	0.02268507	cytochrome P450, family 706, subfamily A, polypeptide 7 [Source:NCBI gene (formerly Entrezgene);Acc:826842]	CYP706A7
104442300	AT1G06660	-2.000530072	0.388943109	5.49E-06	aspartyl/glutamyl-tRNA(Asn/Gln) amidotransferase subunit [Source:NCBI gene (formerly Entrezgene);Acc:837176]	JASON
104442301	AT2G39510	2.316662919	0.359764864	5.55E-09	nodulin MtN21 /EamA-like transporter family protein [Source:NCBI gene (formerly Entrezgene);Acc:818536]	UMAMIT14
104442303	AT2G39510	2.609206961	0.345741082	4.45E-12	nodulin MtN21 /EamA-like transporter family protein [Source:NCBI gene (formerly Entrezgene);Acc:818536]	UMAMIT14
104442333	AT4G19420	2.680615052	0.318815906	8.00E-15	Pectinacetylesterase family protein [Source:NCBI gene (formerly Entrezgene);Acc:827683]	AT4G19420
104442334	AT5G45110	1.067399477	0.243325972	0.000149785	NPR1-like protein 3 [Source:NCBI gene (formerly Entrezgene);Acc:834545]	NPR3
104442369	AT5G45580	1.336008286	0.438687157	0.013488754	Homeodomain-like superfamily protein [Source:NCBI gene (formerly Entrezgene);Acc:834596]	AT5G45580
104442374	AT4G19020	-2.150496658	0.332961339	4.93E-09	chromomethylase 2 [Source:NCBI gene (formerly Entrezgene);Acc:827640]	CMT2
104442386	AT3G07040	1.041785395	0.399685167	0.040859061	NB-ARC domain-containing disease resistance protein [Source:NCBI gene (formerly Entrezgene);Acc:819889]	RPM1
104442395	AT1G01190	-2.415547783	0.509405802	3.40E-05	cytochrome P450, family 78, subfamily A, polypeptide 8 [Source:NCBI gene (formerly Entrezgene);Acc:839233]	CYP78A8
104442396	AT2G46680	3.581429179	0.450947054	2.59E-13	homeobox 7 [Source:NCBI gene (formerly Entrezgene);Acc:819280]	HB-7
104442402	AT1G01060	-1.679352113	0.364966726	6.18E-05	Homeodomain-like superfamily protein [Source:NCBI gene (formerly Entrezgene);Acc:839341]	LHY
104442403	AT1G01050	-1.385915476	0.231239173	7.03E-08	pyrophosphorylase 1 [Source:NCBI gene (formerly Entrezgene);Acc:839579]	PPa1
104442463	AT4G20840	-1.790758892	0.396972512	9.02E-05	FAD-binding Berberine family protein [Source:NCBI gene (formerly Entrezgene);Acc:827832]	AT4G20840
104442491	AT1G16150	-3.300483896	0.520554734	9.91E-09	wall associated kinase-like 4 [Source:NCBI gene (formerly Entrezgene);Acc:838184]	WAKL4
104442492	AT4G21740	-1.334834247	0.344175195	0.001011427	transmembrane protein [Source:NCBI gene (formerly Entrezgene);Acc:828262]	AT4G21740
104442525	AT1G21270	-3.27253633	0.978608648	0.005750784	wall-associated kinase 2 [Source:NCBI gene (formerly Entrezgene);Acc:838723]	WAK2
104442560	AT5G45530	-2.436221693	0.693737741	0.003415583	transmembrane protein, putative (DUF594) [Source:NCBI gene (formerly Entrezgene);Acc:834589]	AT5G45530
104442580	AT4G19090	-1.183935037	0.448513171	0.037785925	transmembrane protein, putative (DUF594) [Source:NCBI gene (formerly Entrezgene);Acc:827647]	AT4G19090
104442593	AT3G04070	2.3620464	0.425702004	7.62E-07	NAC domain containing protein 47 [Source:NCBI gene (formerly Entrezgene);Acc:819562]	NAC047
104442611	AT5G45890	-1.716010065	0.380111624	8.89E-05	senescence-associated 12 [Source:NCBI gene (formerly Entrezgene);Acc:834629]	SAG12
104442614	AT5G45890	-2.598203327	0.448900622	2.14E-07	senescence-associated 12 [Source:NCBI gene (formerly Entrezgene);Acc:834629]	SAG12
104442616	AT5G45890	-3.055266388	0.757629715	0.000581962	senescence-associated 12 [Source:NCBI gene (formerly Entrezgene);Acc:834629]	SAG12
104442676	AT1G27170	-1.721182536	0.272008229	1.07E-08	transmembrane receptors / ATP binding protein [Source:NCBI gene (formerly Entrezgene);Acc:839606]	AT1G27170
104442713	AT5G45470	1.535022623	0.488260722	0.010297166	transmembrane protein, putative (DUF594) [Source:NCBI gene (formerly Entrezgene);Acc:834583]	AT5G45470
104442720	AT4G21200	1.316409045	0.339013594	0.000995121	gibberellin 2-oxidase 8 [Source:NCBI gene (formerly Entrezgene);Acc:827868]	GA2OX8
104442758	AT1G11340	-2.086262922	0.40466276	5.19E-06	G-type lectin S-receptor-like Serine/Threonine-kinase [Source:NCBI gene (formerly Entrezgene);Acc:837676]	AT1G11340
104442846	AT1G54385	-1.851935735	0.336515419	9.60E-07	ARM repeat superfamily protein [Source:NCBI gene (formerly Entrezgene);Acc:841880]	AT1G54385
104442890	AT5G18150	-1.049333908	0.203269228	5.03E-06	Methyltransferase-related protein [Source:NCBI gene (formerly Entrezgene);Acc:831933]	AT5G18150
104442904	AT5G45470	1.073447892	0.319606398	0.005500139	transmembrane protein, putative (DUF594) [Source:NCBI gene (formerly Entrezgene);Acc:834583]	AT5G45470
104442906	AT5G28237	-1.613542559	0.340538479	3.45E-05	Pyridoxal-5'-phosphate-dependent enzyme family protein [Source:NCBI gene (formerly Entrezgene);Acc:2746023]	AT5G28237
104442932	AT4G04025	-4.102406312	0.82783484	1.32E-05	transcription repressor [Source:NCBI gene (formerly Entrezgene);Acc:28719533]	AT4G04025
104442951	AT1G27180	-5.208761167	1.647479728	0.009787132	disease resistance protein (TIR-NBS-LRR class) [Source:NCBI gene (formerly Entrezgene);Acc:839607]	AT1G27180
104443099	AT5G32450	-1.035920088	0.186431836	7.31E-07	RNA binding (RRM/RBD/RNP motifs) family protein [Source:NCBI gene (formerly Entrezgene);Acc:833204]	AT5G32450
104443108	AT5G41670	1.800501442	0.363814776	1.36E-05	6-phosphogluconate dehydrogenase family protein [Source:NCBI gene (formerly Entrezgene);Acc:834169]	AT5G41670
104443121	AT2G29550	-2.371966169	0.386582197	3.18E-08	tubulin beta-7 chain [Source:NCBI gene (formerly Entrezgene);Acc:817504]	TUB7
104443133	AT4G11650	3.719391165	0.786143544	3.55E-05	osmotin 34 [Source:NCBI gene (formerly Entrezgene);Acc:826770]	OSM34
104443139	AT5G17920	-1.39154599	0.230977335	5.93E-08	Cobalamin-independent synthase family protein [Source:NCBI gene (formerly Entrezgene);Acc:831660]	ATMS1
104443140	AT5G52020	-4.633868467	1.337715111	0.00395909	Integrase-type DNA-binding superfamily protein [Source:NCBI gene (formerly Entrezgene);Acc:835277]	AT5G52020
104443218	AT4G01240	-1.14535406	0.270492604	0.000273399	S-adenosyl-L-methionine-dependent methyltransferases superfamily protein [Source:NCBI gene (formerly Entrezgene);Acc:827909]	AT4G01240
104443252	AT2G45600	-1.655084302	0.310422998	2.23E-06	alpha/beta-Hydrolases superfamily protein [Source:NCBI gene (formerly Entrezgene);Acc:819168]	AT2G45600
104443304	AT2G41610	-1.53398651	0.302828851	8.00E-06	transmembrane protein [Source:NCBI gene (formerly Entrezgene);Acc:818759]	AT2G41610
104443328	AT3G61920	-2.685777235	0.356875071	5.14E-12	UvrABC system protein C [Source:NCBI gene (formerly Entrezgene);Acc:825365]	AT3G61920
104443330	AT3G03690	-1.067958724	0.189588764	4.92E-07	Core-2/I-branching beta-1,6-N-acetylglucosaminyltransferase family protein [Source:NCBI gene (formerly Entrezgene);Acc:821186]	UNE7
104443332	AT1G32640	-2.215927614	0.359289444	2.66E-08	Basic helix-loop-helix (bHLH) DNA-binding family protein [Source:NCBI gene (formerly Entrezgene);Acc:840158]	MYC2
104443338	AT1G01200	-1.095650913	0.225868075	2.09E-05	RAB GTPase homolog A3 [Source:NCBI gene (formerly Entrezgene);Acc:839493]	RABA3
104443344	AT4G27745	-1.99081056	0.359637762	8.15E-07	Yippee family putative zinc-binding protein [Source:NCBI gene (formerly Entrezgene);Acc:3770406]	AT4G27745
104443362	AT3G61750	-1.799489339	0.241806431	9.19E-12	Cytochrome b561/ferric reductase transmembrane with DOMON related domain-containing protein [Source:NCBI gene (formerly Entrezgene);Acc:825348]	AT3G61750
104443373	AT4G01037	-1.297418819	0.356380159	0.002267936	Ubiquitin carboxyl-terminal hydrolase family protein [Source:NCBI gene (formerly Entrezgene);Acc:6240517]	WTF1
104443378	AT1G01430	-1.413751399	0.32223924	0.000149464	TRICHOME BIREFRINGENCE-LIKE 25 [Source:NCBI gene (formerly Entrezgene);Acc:837247]	TBL25
104443386	AT3G61610	-1.628547635	0.330050387	1.45E-05	Galactose mutarotase-like superfamily protein [Source:NCBI gene (formerly Entrezgene);Acc:825334]	AT3G61610
[truncated: 1,050 more rows]
